# Supplementary material for: Genomic Insight Into the Population Admixture History of Tungusic-Speaking Manchu People in Northeast China
Source: Front Genet. 2021 Sep 30;12:754492. doi: 10.3389/fgene.2021.754492 (PMC8515022; doi:10.3389/fgene.2021.754492)
Supplement: Supplementary file 1 [file Table_1.XLSX]

## Sheet: adcv
Table 1: Cross-validation value of K ranging from 2 to 20
K	CV error
K=2	0.62066
K=3	0.61708
K=4	0.61632
K=5	0.61556
K=6	0.6161
K=7	0.61699
K=8	0.62056
K=9	0.62065
K=10	0.62392
K=11	0.62612
K=12	0.63058
K=13	0.63305
K=14	0.63904
K=15	0.64613
K=16	0.64877
K=17	0.65484
K=18	0.66137
K=19	0.66199
K=20	0.66622
