# Supplementary material for: Genomic Insight Into the Population Admixture History of Tungusic-Speaking Manchu People in Northeast China
Source: Front Genet. 2021 Sep 30;12:754492. doi: 10.3389/fgene.2021.754492 (PMC8515022; doi:10.3389/fgene.2021.754492)
Supplement: Supplementary file 2 [file Table_2.XLSX]

## Sheet: Sheet1
Table 2 The pairwise Fst genetic distance among East Asian and Siberian
	Manchu_Liaoning	CHB.SG	CHS.SG	Han_Henan	Han_Shandong	Han_Guangdong	Han_Fujian	Han_Zhejiang	Han_Jiangsu	Han_Shanxi	Han_Sichuan	Han_Shanghai	Han_Chongqing	Hezhen	Oroqen	Daur	Xibo	Tu	Salar	Bonan	Dongxiang	Mongol	Inner_Mongolian	Japanese	Korean	Zhuang	Dong	Dai	Gelao	Miao	Nanai	Ulchi	Even	Evenk_FarEast	Evenk_Transbaikal	Buryat	Yakut	Kazakh_China	Kyrgyz_China	Uyghur	Manchu_Jinsha	Manchu_Bijie	Tibetan	Yi
Manchu_Liaoning	0	0.004253	0.006021	9.5e-05	0.000225	0.004787	0.002948	0.000253	0.000204	3.6e-05	0.001003	-0.000172	0.001884	0.009761	0.012434	0.007141	0.003394	0.002345	0.005657	0.004895	0.004021	0.010946	0.001246	0.00676	0.001436	0.009137	0.007633	0.013439	0.01411	0.007153	0.020842	0.024794	0.031056	0.018708	0.04317	0.016731	0.029633	0.018616	0.019192	0.027231	0.009658	0.011405	0.007579	0.005958
CHB.SG	0.004253	0	0.006232	0.004025	0.004366	0.006645	0.005842	0.003695	0.003881	0.004279	0.003968	0.003278	0.005147	0.014408	0.017299	0.011721	0.007916	0.006571	0.009842	0.009194	0.007749	0.015664	0.005712	0.010684	0.005652	0.01054	0.009286	0.014707	0.016144	0.009864	0.025804	0.029664	0.035416	0.023287	0.048198	0.021789	0.034565	0.023215	0.023692	0.031914	0.012508	0.014236	0.01211	0.009658
CHS.SG	0.006021	0.006232	0	0.005931	0.00586	0.004313	0.004475	0.004386	0.00485	0.00634	0.003923	0.00437	0.003974	0.017399	0.020247	0.014576	0.010573	0.009214	0.011908	0.010937	0.009604	0.019045	0.00784	0.012345	0.007478	0.006882	0.00638	0.010976	0.012752	0.00877	0.029403	0.032883	0.038562	0.026613	0.052175	0.02554	0.038406	0.026227	0.026763	0.034166	0.012295	0.013839	0.015062	0.011266
Han_Henan	9.5e-05	0.004025	0.005931	0	0.000987	0.005976	0.003456	0.000371	8e-05	2.3e-05	-0.00074	-0.000907	0.000528	0.009736	0.011991	0.007046	0.002879	0.003	0.005503	0.003947	0.003206	0.010329	0.000638	0.005829	0.001191	0.009432	0.007486	0.012622	0.013975	0.006942	0.020453	0.023908	0.029665	0.017582	0.042754	0.016405	0.029485	0.017604	0.018038	0.026621	0.009741	0.011515	0.006628	0.005381
Han_Shandong	0.000225	0.004366	0.00586	0.000987	0	0.00536	0.00338	0.00067	0.000192	0.000553	0.000543	-0.000557	0.001466	0.009285	0.012743	0.007359	0.003984	0.002842	0.005526	0.004763	0.004054	0.011246	0.000697	0.006469	0.001533	0.009365	0.007638	0.013708	0.014354	0.007151	0.020804	0.025274	0.030965	0.018232	0.04369	0.017118	0.030346	0.019354	0.019347	0.026984	0.009716	0.011248	0.007667	0.006115
Han_Guangdong	0.004787	0.006645	0.004313	0.005976	0.00536	0	0.000544	0.001022	0.002622	0.004861	0.002613	0.002366	0.000954	0.016622	0.019231	0.014307	0.009063	0.007839	0.011462	0.010713	0.008263	0.018204	0.00719	0.011313	0.005944	0.001531	0.001434	0.005419	0.007191	0.004691	0.028354	0.032737	0.037	0.026816	0.052014	0.024858	0.037579	0.025256	0.026097	0.033284	0.009217	0.010942	0.014437	0.010441
Han_Fujian	0.002948	0.005842	0.004475	0.003456	0.00338	0.000544	0	0.00123	0.000487	0.003134	0.000997	0.001862	0.000667	0.015132	0.018761	0.01232	0.00797	0.006212	0.010295	0.009388	0.008205	0.017337	0.006104	0.009679	0.004717	0.004845	0.003844	0.009067	0.011007	0.005684	0.02685	0.030786	0.036838	0.023307	0.050945	0.023344	0.036742	0.024977	0.024857	0.031498	0.009652	0.011183	0.012703	0.008976
Han_Zhejiang	0.000253	0.003695	0.004386	0.000371	0.00067	0.001022	0.00123	0	-0.000531	0.000411	0.000238	-0.000773	-0.000109	0.012258	0.01493	0.009361	0.004893	0.003744	0.006899	0.006426	0.003717	0.013372	0.00169	0.00786	0.001896	0.006666	0.004897	0.009325	0.010881	0.005292	0.023219	0.027131	0.032902	0.021401	0.04701	0.020051	0.032019	0.021499	0.021823	0.029778	0.00868	0.010535	0.009256	0.0062
Han_Jiangsu	0.000204	0.003881	0.00485	8e-05	0.000192	0.002622	0.000487	-0.000531	0	0.000394	-7.3e-05	-0.001184	0.000612	0.010375	0.014203	0.008394	0.004557	0.002504	0.007051	0.005572	0.003881	0.012759	0.002081	0.006681	0.002063	0.007275	0.005361	0.011616	0.012818	0.007348	0.022664	0.026402	0.032778	0.019804	0.045874	0.018557	0.031907	0.020582	0.020445	0.029434	0.009342	0.01031	0.008616	0.00581
Han_Shanxi	3.6e-05	0.004279	0.00634	2.3e-05	0.000553	0.004861	0.003134	0.000411	0.000394	0	0.000251	8.7e-05	0.000238	0.009581	0.012242	0.006483	0.002806	0.001421	0.005409	0.004009	0.002757	0.009809	0.000208	0.0072	0.001101	0.009263	0.007509	0.013554	0.015077	0.006715	0.02071	0.024506	0.029363	0.017846	0.042984	0.015987	0.028459	0.016974	0.017697	0.025476	0.009203	0.01124	0.006566	0.005393
Han_Sichuan	0.001003	0.003968	0.003923	-0.00074	0.000543	0.002613	0.000997	0.000238	-7.3e-05	0.000251	0	-0.000917	-0.000151	0.011977	0.015158	0.0088	0.005082	0.00426	0.006244	0.005544	0.004094	0.013029	0.002753	0.00709	0.002169	0.004457	0.003157	0.007946	0.009307	0.003939	0.022835	0.027641	0.033157	0.021218	0.047644	0.018963	0.032384	0.019967	0.021637	0.028657	0.007221	0.008806	0.00867	0.005581
Han_Shanghai	-0.000172	0.003278	0.00437	-0.000907	-0.000557	0.002366	0.001862	-0.000773	-0.001184	8.7e-05	-0.000917	0	-0.000351	0.011976	0.014774	0.00835	0.004447	0.003078	0.006763	0.00544	0.004251	0.012676	0.004282	0.007337	0.000118	0.006663	0.005793	0.012302	0.01335	0.007131	0.023855	0.026674	0.032779	0.020878	0.046927	0.019058	0.032161	0.020451	0.020761	0.028941	0.009677	0.011074	0.008883	0.005661
Han_Chongqing	0.001884	0.005147	0.003974	0.000528	0.001466	0.000954	0.000667	-0.000109	0.000612	0.000238	-0.000151	-0.000351	0	0.013058	0.015777	0.010802	0.006706	0.004741	0.008263	0.00697	0.005141	0.014353	0.003648	0.008918	0.004342	0.002982	0.002228	0.007955	0.008664	0.004893	0.025124	0.02815	0.034552	0.021748	0.046936	0.02077	0.03468	0.022135	0.02281	0.029672	0.008018	0.009995	0.009635	0.005612
Hezhen	0.009761	0.014408	0.017399	0.009736	0.009285	0.016622	0.015132	0.012258	0.010375	0.009581	0.011977	0.011976	0.013058	0	0.00587	0.004445	0.005664	0.009522	0.012548	0.012391	0.010591	0.007024	0.005646	0.012362	0.008162	0.02098	0.019389	0.024809	0.025897	0.01801	0.008719	0.011886	0.020865	0.007901	0.028184	0.009769	0.020981	0.015358	0.015787	0.027382	0.020439	0.022468	0.014217	0.015449
Oroqen	0.012434	0.017299	0.020247	0.011991	0.012743	0.019231	0.018761	0.01493	0.014203	0.012242	0.015158	0.014774	0.015777	0.00587	0	0.003031	0.006748	0.011701	0.013945	0.013671	0.011936	0.005418	0.007028	0.015125	0.010215	0.023852	0.022281	0.028175	0.027921	0.020806	0.00776	0.010495	0.015269	0.005991	0.01887	0.006436	0.016465	0.013992	0.014645	0.02715	0.022652	0.024646	0.0153	0.016899
Daur	0.007141	0.011721	0.014576	0.007046	0.007359	0.014307	0.01232	0.009361	0.008394	0.006483	0.0088	0.00835	0.010802	0.004445	0.003031	0	0.002717	0.006787	0.008778	0.009357	0.008003	0.004408	0.00333	0.010016	0.00544	0.018565	0.016578	0.022457	0.022994	0.0152	0.010311	0.013328	0.018672	0.00797	0.027629	0.006796	0.01845	0.012523	0.012479	0.023736	0.017628	0.019734	0.011315	0.011571
Xibo	0.003394	0.007916	0.010573	0.002879	0.003984	0.009063	0.00797	0.004893	0.004557	0.002806	0.005082	0.004447	0.006706	0.005664	0.006748	0.002717	0	0.003531	0.006332	0.005963	0.004651	0.005051	0.000909	0.007337	0.002801	0.014345	0.012277	0.018135	0.018428	0.011362	0.012732	0.0154	0.020655	0.009982	0.03209	0.0089	0.020293	0.012523	0.011916	0.021537	0.014135	0.01624	0.007958	0.00801
Tu	0.002345	0.006571	0.009214	0.003	0.002842	0.007839	0.006212	0.003744	0.002504	0.001421	0.00426	0.003078	0.004741	0.009522	0.011701	0.006787	0.003531	0	0.003038	0.003628	0.002313	0.00767	0.0019	0.009473	0.003678	0.011859	0.009862	0.015825	0.015951	0.00853	0.019453	0.02329	0.02365	0.014657	0.039707	0.013048	0.025127	0.012719	0.01341	0.020272	0.011472	0.01307	0.003273	0.004174
Salar	0.005657	0.009842	0.011908	0.005503	0.005526	0.011462	0.010295	0.006899	0.007051	0.005409	0.006244	0.006763	0.008263	0.012548	0.013945	0.008778	0.006332	0.003038	0	0.004854	0.002775	0.007759	0.004061	0.011936	0.006519	0.013578	0.011944	0.017679	0.017496	0.011782	0.023082	0.025196	0.019981	0.014171	0.040515	0.013493	0.02525	0.01091	0.00955	0.014705	0.014289	0.015792	0.005953	0.00813
Bonan	0.004895	0.009194	0.010937	0.003947	0.004763	0.010713	0.009388	0.006426	0.005572	0.004009	0.005544	0.00544	0.00697	0.012391	0.013671	0.009357	0.005963	0.003628	0.004854	0	0.003966	0.009677	0.00451	0.011416	0.005484	0.013804	0.01218	0.017273	0.017757	0.011385	0.022729	0.026254	0.026315	0.017564	0.042331	0.015804	0.027904	0.014133	0.014925	0.020844	0.01389	0.014712	0.006754	0.007201
Dongxiang	0.004021	0.007749	0.009604	0.003206	0.004054	0.008263	0.008205	0.003717	0.003881	0.002757	0.004094	0.004251	0.005141	0.010591	0.011936	0.008003	0.004651	0.002313	0.002775	0.003966	0	0.00661	0.002494	0.010009	0.005391	0.011855	0.010387	0.015457	0.015528	0.009466	0.021394	0.024664	0.020075	0.012685	0.039448	0.012077	0.024104	0.010445	0.010196	0.014213	0.012079	0.013556	0.005908	0.006604
Mongol	0.010946	0.015664	0.019045	0.010329	0.011246	0.018204	0.017337	0.013372	0.012759	0.009809	0.013029	0.012676	0.014353	0.007024	0.005418	0.004408	0.005051	0.00767	0.007759	0.009677	0.00661	0	0.004836	0.013627	0.009779	0.021913	0.020351	0.025845	0.02611	0.019062	0.011017	0.013972	0.009545	0.004065	0.023748	0.001947	0.012904	0.00509	0.005031	0.013161	0.021358	0.023103	0.011577	0.014493
Inner_Mongolian	0.001246	0.005712	0.00784	0.000638	0.000697	0.00719	0.006104	0.00169	0.002081	0.000208	0.002753	0.004282	0.003648	0.005646	0.007028	0.00333	0.000909	0.0019	0.004061	0.00451	0.002494	0.004836	0	0.00599	0.000459	0.011352	0.009115	0.015677	0.016168	0.009849	0.01328	0.017807	0.021768	0.011702	0.033931	0.009527	0.021808	0.012151	0.012002	0.021261	0.010846	0.012623	0.006424	0.007907
Japanese	0.00676	0.010684	0.012345	0.005829	0.006469	0.011313	0.009679	0.00786	0.006681	0.0072	0.00709	0.007337	0.008918	0.012362	0.015125	0.010016	0.007337	0.009473	0.011936	0.011416	0.010009	0.013627	0.00599	0	0.003216	0.015213	0.013781	0.019382	0.020521	0.014203	0.020602	0.022734	0.03198	0.018432	0.043415	0.018727	0.03112	0.021876	0.022143	0.031123	0.016526	0.018055	0.014326	0.013243
Korean	0.001436	0.005652	0.007478	0.001191	0.001533	0.005944	0.004717	0.001896	0.002063	0.001101	0.002169	0.000118	0.004342	0.008162	0.010215	0.00544	0.002801	0.003678	0.006519	0.005484	0.005391	0.009779	0.000459	0.003216	0	0.010299	0.00863	0.014991	0.016545	0.009356	0.017299	0.021363	0.028643	0.015812	0.040658	0.015128	0.027263	0.017755	0.018943	0.027923	0.011218	0.013188	0.008862	0.007981
Zhuang	0.009137	0.01054	0.006882	0.009432	0.009365	0.001531	0.004845	0.006666	0.007275	0.009263	0.004457	0.006663	0.002982	0.02098	0.023852	0.018565	0.014345	0.011859	0.013578	0.013804	0.011855	0.021913	0.011352	0.015213	0.010299	0	0.00081	0.00271	0.006325	0.006662	0.033495	0.037178	0.040448	0.029818	0.055129	0.028758	0.041546	0.028847	0.02895	0.035047	0.011673	0.013637	0.019114	0.01322
Dong	0.007633	0.009286	0.00638	0.007486	0.007638	0.001434	0.003844	0.004897	0.005361	0.007509	0.003157	0.005793	0.002228	0.019389	0.022281	0.016578	0.012277	0.009862	0.011944	0.01218	0.010387	0.020351	0.009115	0.013781	0.00863	0.00081	0	0.004346	0.007289	0.004812	0.0311	0.035188	0.03964	0.027819	0.054452	0.026997	0.040408	0.027463	0.027848	0.034173	0.010105	0.011891	0.016502	0.011257
Dai	0.013439	0.014707	0.010976	0.012622	0.013708	0.005419	0.009067	0.009325	0.011616	0.013554	0.007946	0.012302	0.007955	0.024809	0.028175	0.022457	0.018135	0.015825	0.017679	0.017273	0.015457	0.025845	0.015677	0.019382	0.014991	0.00271	0.004346	0	0.008477	0.009693	0.037991	0.04054	0.044061	0.033368	0.059203	0.032358	0.045096	0.032649	0.032117	0.037457	0.015842	0.017674	0.023063	0.017101
Gelao	0.01411	0.016144	0.012752	0.013975	0.014354	0.007191	0.011007	0.010881	0.012818	0.015077	0.009307	0.01335	0.008664	0.025897	0.027921	0.022994	0.018428	0.015951	0.017496	0.017757	0.015528	0.02611	0.016168	0.020521	0.016545	0.006325	0.007289	0.008477	0	0.011101	0.03756	0.04081	0.043987	0.033284	0.059964	0.032708	0.045185	0.032858	0.03223	0.038876	0.015861	0.017635	0.02215	0.016044
Miao	0.007153	0.009864	0.00877	0.006942	0.007151	0.004691	0.005684	0.005292	0.007348	0.006715	0.003939	0.007131	0.004893	0.01801	0.020806	0.0152	0.011362	0.00853	0.011782	0.011385	0.009466	0.019062	0.009849	0.014203	0.009356	0.006662	0.004812	0.009693	0.011101	0	0.029921	0.033922	0.038526	0.027494	0.05261	0.025287	0.038431	0.026642	0.026567	0.033664	0.010497	0.012313	0.014265	0.009865
Nanai	0.020842	0.025804	0.029403	0.020453	0.020804	0.028354	0.02685	0.023219	0.022664	0.02071	0.022835	0.023855	0.025124	0.008719	0.00776	0.010311	0.012732	0.019453	0.023082	0.022729	0.021394	0.011017	0.01328	0.020602	0.017299	0.033495	0.0311	0.037991	0.03756	0.029921	0	0.006243	0.022201	0.005052	0.02385	0.011281	0.02201	0.020317	0.021661	0.03538	0.031789	0.03375	0.023884	0.025596
Ulchi	0.024794	0.029664	0.032883	0.023908	0.025274	0.032737	0.030786	0.027131	0.026402	0.024506	0.027641	0.026674	0.02815	0.011886	0.010495	0.013328	0.0154	0.02329	0.025196	0.026254	0.024664	0.013972	0.017807	0.022734	0.021363	0.037178	0.035188	0.04054	0.04081	0.033922	0.006243	0	0.023473	0.006057	0.025309	0.014101	0.024857	0.023163	0.024001	0.037316	0.035628	0.03767	0.027218	0.029961
Even	0.031056	0.035416	0.038562	0.029665	0.030965	0.037	0.036838	0.032902	0.032778	0.029363	0.033157	0.032779	0.034552	0.020865	0.015269	0.018672	0.020655	0.02365	0.019981	0.026315	0.020075	0.009545	0.021768	0.03198	0.028643	0.040448	0.03964	0.044061	0.043987	0.038526	0.022201	0.023473	0	0.005058	0.018215	0.009417	0.010892	0.009567	0.007545	0.011988	0.040958	0.042876	0.028665	0.033482
Evenk_FarEast	0.018708	0.023287	0.026613	0.017582	0.018232	0.026816	0.023307	0.021401	0.019804	0.017846	0.021218	0.020878	0.021748	0.007901	0.005991	0.00797	0.009982	0.014657	0.014171	0.017564	0.012685	0.004065	0.011702	0.018432	0.015812	0.029818	0.027819	0.033368	0.033284	0.027494	0.005052	0.006057	0.005058	0	0.016865	0.00457	0.012468	0.008623	0.007726	0.016989	0.028623	0.030639	0.018605	0.021331
Evenk_Transbaikal	0.04317	0.048198	0.052175	0.042754	0.04369	0.052014	0.050945	0.04701	0.045874	0.042984	0.047644	0.046927	0.046936	0.028184	0.01887	0.027629	0.03209	0.039707	0.040515	0.042331	0.039448	0.023748	0.033931	0.043415	0.040658	0.055129	0.054452	0.059203	0.059964	0.05261	0.02385	0.025309	0.018215	0.016865	0	0.020506	0.023768	0.031976	0.031782	0.045015	0.054233	0.056659	0.042929	0.046608
Buryat	0.016731	0.021789	0.02554	0.016405	0.017118	0.024858	0.023344	0.020051	0.018557	0.015987	0.018963	0.019058	0.02077	0.009769	0.006436	0.006796	0.0089	0.013048	0.013493	0.015804	0.012077	0.001947	0.009527	0.018727	0.015128	0.028758	0.026997	0.032358	0.032708	0.025287	0.011281	0.014101	0.009417	0.00457	0.020506	0	0.011763	0.008067	0.0078	0.017311	0.027664	0.029661	0.016993	0.020662
Yakut	0.029633	0.034565	0.038406	0.029485	0.030346	0.037579	0.036742	0.032019	0.031907	0.028459	0.032384	0.032161	0.03468	0.020981	0.016465	0.01845	0.020293	0.025127	0.02525	0.027904	0.024104	0.012904	0.021808	0.03112	0.027263	0.041546	0.040408	0.045096	0.045185	0.038431	0.02201	0.024857	0.010892	0.012468	0.023768	0.011763	0	0.018807	0.018093	0.028437	0.04069	0.042593	0.028869	0.032694
Kazakh_China	0.018616	0.023215	0.026227	0.017604	0.019354	0.025256	0.024977	0.021499	0.020582	0.016974	0.019967	0.020451	0.022135	0.015358	0.013992	0.012523	0.012523	0.012719	0.01091	0.014133	0.010445	0.00509	0.012151	0.021876	0.017755	0.028847	0.027463	0.032649	0.032858	0.026642	0.020317	0.023163	0.009567	0.008623	0.031976	0.008067	0.018807	0	0.004982	0.008537	0.02833	0.029698	0.016894	0.020627
Kyrgyz_China	0.019192	0.023692	0.026763	0.018038	0.019347	0.026097	0.024857	0.021823	0.020445	0.017697	0.021637	0.020761	0.02281	0.015787	0.014645	0.012479	0.011916	0.01341	0.00955	0.014925	0.010196	0.005031	0.012002	0.022143	0.018943	0.02895	0.027848	0.032117	0.03223	0.026567	0.021661	0.024001	0.007545	0.007726	0.031782	0.0078	0.018093	0.004982	0	0.004513	0.029087	0.031368	0.0182	0.021978
Uyghur	0.027231	0.031914	0.034166	0.026621	0.026984	0.033284	0.031498	0.029778	0.029434	0.025476	0.028657	0.028941	0.029672	0.027382	0.02715	0.023736	0.021537	0.020272	0.014705	0.020844	0.014213	0.013161	0.021261	0.031123	0.027923	0.035047	0.034173	0.037457	0.038876	0.033664	0.03538	0.037316	0.011988	0.016989	0.045015	0.017311	0.028437	0.008537	0.004513	0	0.036864	0.038669	0.02483	0.029262
Manchu_Jinsha	0.009658	0.012508	0.012295	0.009741	0.009716	0.009217	0.009652	0.00868	0.009342	0.009203	0.007221	0.009677	0.008018	0.020439	0.022652	0.017628	0.014135	0.011472	0.014289	0.01389	0.012079	0.021358	0.010846	0.016526	0.011218	0.011673	0.010105	0.015842	0.015861	0.010497	0.031789	0.035628	0.040958	0.028623	0.054233	0.027664	0.04069	0.02833	0.029087	0.036864	0	0.002065	0.015527	0.012152
Manchu_Bijie	0.011405	0.014236	0.013839	0.011515	0.011248	0.010942	0.011183	0.010535	0.01031	0.01124	0.008806	0.011074	0.009995	0.022468	0.024646	0.019734	0.01624	0.01307	0.015792	0.014712	0.013556	0.023103	0.012623	0.018055	0.013188	0.013637	0.011891	0.017674	0.017635	0.012313	0.03375	0.03767	0.042876	0.030639	0.056659	0.029661	0.042593	0.029698	0.031368	0.038669	0.002065	0	0.017048	0.013484
Tibetan	0.007579	0.01211	0.015062	0.006628	0.007667	0.014437	0.012703	0.009256	0.008616	0.006566	0.00867	0.008883	0.009635	0.014217	0.0153	0.011315	0.007958	0.003273	0.005953	0.006754	0.005908	0.011577	0.006424	0.014326	0.008862	0.019114	0.016502	0.023063	0.02215	0.014265	0.023884	0.027218	0.028665	0.018605	0.042929	0.016993	0.028869	0.016894	0.0182	0.02483	0.015527	0.017048	0	0.004672
Yi	0.005958	0.009658	0.011266	0.005381	0.006115	0.010441	0.008976	0.0062	0.00581	0.005393	0.005581	0.005661	0.005612	0.015449	0.016899	0.011571	0.00801	0.004174	0.00813	0.007201	0.006604	0.014493	0.007907	0.013243	0.007981	0.01322	0.011257	0.017101	0.016044	0.009865	0.025596	0.029961	0.033482	0.021331	0.046608	0.020662	0.032694	0.020627	0.021978	0.029262	0.012152	0.013484	0.004672	0
