# Supplementary material for: Genomic Insight Into the Population Admixture History of Tungusic-Speaking Manchu People in Northeast China
Source: Front Genet. 2021 Sep 30;12:754492. doi: 10.3389/fgene.2021.754492 (PMC8515022; doi:10.3389/fgene.2021.754492)
Supplement: Supplementary file 3 [file Table_3.xlsx]

## Sheet: A
Table 3A: Outgroup-f3 results in the form f3 (Manchu_Liaoning, Y; Mbuti)
Source1	Source2	Target	f_3	std.err	Z	SNPs
Manchu_Liaoning	Han.DG	Mbuti.DG	0.301265	0.003747	80.411	114517
Manchu_Liaoning	CHS.SG	Mbuti.DG	0.300008	0.003686	81.393	114519
Manchu_Liaoning	CHB.SG	Mbuti.DG	0.299898	0.003739	80.208	114519
Manchu_Liaoning	She.DG	Mbuti.DG	0.299703	0.003847	77.896	114490
Manchu_Liaoning	China_YR_MN	Mbuti.DG	0.299482	0.003817	78.454	113695
Manchu_Liaoning	China_YR_LBIA	Mbuti.DG	0.299114	0.003742	79.936	113577
Manchu_Liaoning	China_YR_LN	Mbuti.DG	0.298885	0.003794	78.774	114362
Manchu_Liaoning	China_WLR_LN	Mbuti.DG	0.298841	0.003955	75.565	93999
Manchu_Liaoning	China_Upper_YR_LN	Mbuti.DG	0.298498	0.003779	78.992	113297
Manchu_Liaoning	Han.SDG	Mbuti.DG	0.29838	0.003706	80.506	114387
Manchu_Liaoning	Tujia.SDG	Mbuti.DG	0.298372	0.0037	80.633	114383
Manchu_Liaoning	Taiwan_Gongguan	Mbuti.DG	0.298363	0.004287	69.59	71108
Manchu_Liaoning	JPT.SG	Mbuti.DG	0.298233	0.003724	80.094	114519
Manchu_Liaoning	Miao.DG	Mbuti.DG	0.298151	0.003839	77.668	114507
Manchu_Liaoning	Ami.DG	Mbuti.DG	0.297847	0.003775	78.904	114507
Manchu_Liaoning	China_Shimao_LN	Mbuti.DG	0.297721	0.003843	77.477	113036
Manchu_Liaoning	Korean.DG	Mbuti.DG	0.29772	0.003728	79.862	114506
Manchu_Liaoning	Tujia.DG	Mbuti.DG	0.297584	0.003882	76.654	114498
Manchu_Liaoning	Miao.SDG	Mbuti.DG	0.297566	0.003742	79.514	114386
Manchu_Liaoning	China_Upper_YR_IA	Mbuti.DG	0.29753	0.003863	77.028	109846
Manchu_Liaoning	Japanese.SDG	Mbuti.DG	0.297355	0.00372	79.924	114387
Manchu_Liaoning	Russia_EarlyMedieval_Heishui_Mohe_1	Mbuti.DG	0.297002	0.005593	53.1	31737
Manchu_Liaoning	Japanese.DG	Mbuti.DG	0.296907	0.003816	77.809	114512
Manchu_Liaoning	Yi.DG	Mbuti.DG	0.296347	0.003796	78.06	114507
Manchu_Liaoning	Naxi.DG	Mbuti.DG	0.29621	0.003794	78.079	114512
Manchu_Liaoning	Mongolia_EIA_8	Mbuti.DG	0.296209	0.004346	68.157	81844
Manchu_Liaoning	China_WLR_BA	Mbuti.DG	0.296142	0.004436	66.765	61569
Manchu_Liaoning	China_WLR_MN	Mbuti.DG	0.29613	0.003925	75.439	113590
Manchu_Liaoning	Mongolia_Xiongnu_o1.SG	Mbuti.DG	0.295693	0.003774	78.346	114392
Manchu_Liaoning	Atayal.DG	Mbuti.DG	0.295494	0.003895	75.87	114316
Manchu_Liaoning	China_Miaozigou_MN	Mbuti.DG	0.295244	0.005085	58.062	33495
Manchu_Liaoning	Taiwan_Hanben_IA	Mbuti.DG	0.294972	0.003671	80.347	113616
Manchu_Liaoning	Igorot.DG	Mbuti.DG	0.29471	0.003892	75.713	114497
Manchu_Liaoning	Hezhen.SDG	Mbuti.DG	0.294631	0.003738	78.825	114385
Manchu_Liaoning	Mongola.SDG	Mbuti.DG	0.294603	0.003696	79.703	114383
Manchu_Liaoning	Daur.SDG	Mbuti.DG	0.294551	0.003734	78.879	114383
Manchu_Liaoning	Russia_MN_Boisman	Mbuti.DG	0.294285	0.003748	78.512	103347
Manchu_Liaoning	Mongolia_LBA_Ulaanzukh_2	Mbuti.DG	0.293827	0.003909	75.171	93488
Manchu_Liaoning	Kinh.DG	Mbuti.DG	0.293378	0.003834	76.515	114494
Manchu_Liaoning	Daur.DG	Mbuti.DG	0.293308	0.003987	73.558	114212
Manchu_Liaoning	Mongola.DG	Mbuti.DG	0.293234	0.003733	78.547	114508
Manchu_Liaoning	Hezhen.DG	Mbuti.DG	0.293174	0.003865	75.846	114506
Manchu_Liaoning	Oroqen.SDG	Mbuti.DG	0.293018	0.003704	79.109	114386

## Sheet: B
Table 3B: Admixture-f3 results in the form f3 (X, Y; Manchu_Liaoning)
Source1	Source2	Target	f_3	std.err	Z	SNPs
CHS.SG	Yakut.SDG	Manchu_Liaoning	-0.001726	0.000145	-11.901	117586
CHS.SG	Mongolia_EIA_SlabGrave_1	Manchu_Liaoning	-0.001702	0.000148	-11.469	113477
CHS.SG	Mongolia_LBA_CenterWest_4	Manchu_Liaoning	-0.00166	0.000177	-9.369	113064
CHS.SG	Oroqen.SDG	Manchu_Liaoning	-0.00101	0.000108	-9.326	117584
CHS.SG	Mongolia_LBA_Ulaanzukh_2	Manchu_Liaoning	-0.001984	0.000229	-8.658	95598
CHS.SG	Mongolia_LBA_Khovsgol_6	Manchu_Liaoning	-0.001412	0.000164	-8.613	114952
Dai.SDG	Mongolia_EIA_SlabGrave_1	Manchu_Liaoning	-0.002873	0.000337	-8.513	113309
China_Upper_YR_LN	Dai.SDG	Manchu_Liaoning	-0.003307	0.000392	-8.438	116297
CHS.SG	Buryat.SG	Manchu_Liaoning	-0.001405	0.000168	-8.363	117759
CHS.SG	Mongolia_North_N	Manchu_Liaoning	-0.001793	0.000222	-8.088	109159
CHS.SG	Mongolia_EIA_8	Manchu_Liaoning	-0.002554	0.000336	-7.599	83584
CHS.SG	Yakut.DG	Manchu_Liaoning	-0.001714	0.000238	-7.191	114492
Han.SDG	Mongolia_EIA_SlabGrave_1	Manchu_Liaoning	-0.001055	0.000148	-7.131	113316
CHS.SG	Mongolia_EBA_Ulgii_1	Manchu_Liaoning	-0.001637	0.000232	-7.044	104371
CHS.SG	China_Upper_YR_LN	Manchu_Liaoning	-0.001304	0.00019	-6.871	116466
CHS.SG	Mongolia_BA_2	Manchu_Liaoning	-0.002515	0.000388	-6.485	58978
China_Upper_YR_LN	Dai.DG	Manchu_Liaoning	-0.003125	0.000486	-6.428	116465
Dai.DG	Mongolia_EIA_SlabGrave_1	Manchu_Liaoning	-0.002618	0.000412	-6.357	113477
China_Shimao_LN	Dai.SDG	Manchu_Liaoning	-0.003114	0.000495	-6.297	116012
CHS.SG	Ulchi.DG	Manchu_Liaoning	-0.001207	0.000195	-6.203	114497
Han.SDG	Yakut.SDG	Manchu_Liaoning	-0.000868	0.000143	-6.053	117587
CHS.SG	Hezhen.DG	Manchu_Liaoning	-0.001146	0.00019	-6.041	114507
Hezhen.DG	CHS.SG	Manchu_Liaoning	-0.001146	0.00019	-6.041	114507
Hezhen.SDG	CHS.SG	Manchu_Liaoning	-0.000702	0.000118	-5.96	117581
CHS.SG	Oroqen.DG	Manchu_Liaoning	-0.001213	0.000206	-5.892	114494
Han.SDG	Mongolia_North_N	Manchu_Liaoning	-0.00115	0.000196	-5.857	109002
CHS.SG	Russia_MN_Boisman	Manchu_Liaoning	-0.001247	0.000217	-5.758	105876
China_Upper_YR_LN	Han.SDG	Manchu_Liaoning	-0.001172	0.000204	-5.741	116306
CHS.SG	Russia_UstBelaya_Angara	Manchu_Liaoning	-0.001181	0.000207	-5.701	110040
China_Shimao_LN	Dai.DG	Manchu_Liaoning	-0.00333	0.00059	-5.648	116176
CHS.SG	China_WLR_MN	Manchu_Liaoning	-0.001578	0.00028	-5.643	116775
China_Upper_YR_LN	Igorot.DG	Manchu_Liaoning	-0.003898	0.000697	-5.593	113275
CHB.SG	Mongolia_LBA_Ulaanzukh_2	Manchu_Liaoning	-0.001168	0.00021	-5.567	95598
Kinh.DG	Yakut.SDG	Manchu_Liaoning	-0.002534	0.000457	-5.54	114363
Oroqen.SDG	Dai.SDG	Manchu_Liaoning	-0.0014	0.000254	-5.514	117580
Han.SDG	Yakut.DG	Manchu_Liaoning	-0.001133	0.000214	-5.299	114363
Mongolia_EIA_8	Dai.SDG	Manchu_Liaoning	-0.003786	0.000718	-5.27	83461
CHS.SG	Uyghur.SDG	Manchu_Liaoning	-0.000723	0.000137	-5.27	117585
CHB.SG	Yakut.SDG	Manchu_Liaoning	-0.000493	9.4e-05	-5.242	117586
Dai.SDG	Oroqen.DG	Manchu_Liaoning	-0.002373	0.000453	-5.238	114360
Dai.SDG	China_HMMH_MN	Manchu_Liaoning	-0.00382	0.00073	-5.229	69405
Mongolia_North_N	Dai.SDG	Manchu_Liaoning	-0.002486	0.00048	-5.176	108993
Han.DG	Yakut.SDG	Manchu_Liaoning	-0.002159	0.000418	-5.17	114386
Mongolia_North_N	She.DG	Manchu_Liaoning	-0.003433	0.00067	-5.122	106483
CHS.SG	Even.DG	Manchu_Liaoning	-0.001176	0.000231	-5.09	114515
Igorot.DG	Mongolia_EIA_SlabGrave_1	Manchu_Liaoning	-0.003236	0.000636	-5.089	110566
She.DG	Mongolia_EIA_SlabGrave_1	Manchu_Liaoning	-0.002559	0.000508	-5.042	110560
CHS.SG	Mongolia_East_N	Manchu_Liaoning	-0.001372	0.000274	-5.001	101703
