# Supplementary material for: Genomic Insight Into the Population Admixture History of Tungusic-Speaking Manchu People in Northeast China
Source: Front Genet. 2021 Sep 30;12:754492. doi: 10.3389/fgene.2021.754492 (PMC8515022; doi:10.3389/fgene.2021.754492)
Supplement: Supplementary file 4 [file Table_4.XLSX]

## Sheet: A
Table 4A. Differentiated shared alleles in Manchu_Liaoning compared to modern and ancient populations estimated via symmetrical f4-statistics in the form f4(Modern East Asian, Modern East Asian; Manchu_Liaoning, Mbuti) based on the merged 1240K dataset.
Pop1(w)	Pop2(x)	Pop3(y)	Pop4(z)	D-stat	Z	BABA	ABBA	Snp
Yakut.SDG	CHB.SG	Manchu_Liaoning	Mbuti.DG	-0.00497	-25.248	8842	9410	114386
Yakut.SDG	CHS.SG	Manchu_Liaoning	Mbuti.DG	-0.005003	-24.51	8861	9433	114386
Yakut.SDG	JPT.SG	Manchu_Liaoning	Mbuti.DG	-0.004486	-22.695	8855	9369	114386
Yakut.SDG	Han.SDG	Manchu_Liaoning	Mbuti.DG	-0.004502	-22.405	8876	9390	114386
Yakut.SDG	Japanese.SDG	Manchu_Liaoning	Mbuti.DG	-0.004203	-20.132	8843	9324	114386
Yakut.SDG	Tujia.SDG	Manchu_Liaoning	Mbuti.DG	-0.004496	-19.112	8874	9388	114382
Yakut.SDG	Miao.SDG	Manchu_Liaoning	Mbuti.DG	-0.004264	-17.469	8900	9388	114386
Yakut.SDG	Han.DG	Manchu_Liaoning	Mbuti.DG	-0.005351	-17.111	8820	9432	114385
Tu.SDG	CHB.SG	Manchu_Liaoning	Mbuti.DG	-0.0026	-16.362	8878	9176	114384
Buryat.SG	CHB.SG	Manchu_Liaoning	Mbuti.DG	-0.004744	-15.536	8840	9384	114519
Tu.SDG	CHS.SG	Manchu_Liaoning	Mbuti.DG	-0.002633	-15.396	8883	9184	114384
Yakut.SDG	Hezhen.SDG	Manchu_Liaoning	Mbuti.DG	-0.003407	-15.377	8792	9181	114384
Buryat.SG	CHS.SG	Manchu_Liaoning	Mbuti.DG	-0.004776	-15.317	8858	9405	114519
Yakut.SDG	Daur.SDG	Manchu_Liaoning	Mbuti.DG	-0.003385	-15.243	8823	9210	114383
Thai.DG	CHB.SG	Manchu_Liaoning	Mbuti.DG	-0.004541	-14.907	8814	9334	114491
Yakut.DG	CHB.SG	Manchu_Liaoning	Mbuti.DG	-0.004945	-14.723	8846	9413	114491
Yakut.SDG	Oroqen.SDG	Manchu_Liaoning	Mbuti.DG	-0.002942	-14.668	8773	9110	114385
Thai.DG	CHS.SG	Manchu_Liaoning	Mbuti.DG	-0.004572	-14.635	8773	9296	114491
Yakut.DG	CHS.SG	Manchu_Liaoning	Mbuti.DG	-0.004976	-14.42	8866	9436	114491
Yakut.SDG	Mongola.SDG	Manchu_Liaoning	Mbuti.DG	-0.003399	-14.226	8886	9274	114383
Buryat.SG	JPT.SG	Manchu_Liaoning	Mbuti.DG	-0.004259	-13.902	8864	9352	114519
Buryat.SG	Han.SDG	Manchu_Liaoning	Mbuti.DG	-0.004275	-13.866	8866	9355	114387
Yakut.SDG	She.DG	Manchu_Liaoning	Mbuti.DG	-0.004923	-13.681	8854	9417	114358
Thai.DG	Han.SDG	Manchu_Liaoning	Mbuti.DG	-0.004078	-13.387	8807	9273	114361
Buryat.SG	Han.DG	Manchu_Liaoning	Mbuti.DG	-0.005141	-13.304	8820	9408	114517
Yakut.DG	JPT.SG	Manchu_Liaoning	Mbuti.DG	-0.004461	-13.257	8860	9370	114491
Yakut.SDG	Japanese.DG	Manchu_Liaoning	Mbuti.DG	-0.004104	-13.25	8853	9323	114380
Tu.SDG	Han.SDG	Manchu_Liaoning	Mbuti.DG	-0.002132	-13.134	8905	9149	114384
Yakut.SDG	Naxi.DG	Manchu_Liaoning	Mbuti.DG	-0.003903	-13.08	8902	9348	114381
Yakut.DG	Han.SDG	Manchu_Liaoning	Mbuti.DG	-0.004469	-13.044	8875	9386	114362
Thai.DG	JPT.SG	Manchu_Liaoning	Mbuti.DG	-0.004055	-12.968	8891	9355	114491
Buryat.SG	Tujia.SDG	Manchu_Liaoning	Mbuti.DG	-0.004271	-12.725	8878	9367	114383
Buryat.SG	Japanese.SDG	Manchu_Liaoning	Mbuti.DG	-0.003976	-12.674	8843	9298	114387
Yakut.DG	Han.DG	Manchu_Liaoning	Mbuti.DG	-0.005341	-12.628	8814	9426	114490
Thai.DG	Han.DG	Manchu_Liaoning	Mbuti.DG	-0.004943	-12.575	8729	9295	114490
Yakut.SDG	Korean.DG	Manchu_Liaoning	Mbuti.DG	-0.004343	-12.546	8843	9340	114374
Yakut.SDG	Tujia.DG	Manchu_Liaoning	Mbuti.DG	-0.004286	-12.475	8875	9365	114367
Yakut.DG	Tujia.SDG	Manchu_Liaoning	Mbuti.DG	-0.004465	-12.383	8872	9383	114358
Tu.SDG	JPT.SG	Manchu_Liaoning	Mbuti.DG	-0.002116	-12.365	8949	9191	114384
Yakut.SDG	Miao.DG	Manchu_Liaoning	Mbuti.DG	-0.004455	-12.332	8877	9386	114375
Thai.DG	Tujia.SDG	Manchu_Liaoning	Mbuti.DG	-0.004073	-12.317	8806	9271	114357
Dai.SDG	CHS.SG	Manchu_Liaoning	Mbuti.DG	-0.002097	-12.129	8804	9044	114383
Yakut.DG	Japanese.SDG	Manchu_Liaoning	Mbuti.DG	-0.004172	-12.059	8834	9311	114362
Yakut.SDG	Ami.DG	Manchu_Liaoning	Mbuti.DG	-0.004356	-12.031	8898	9397	114377
Yakut.SDG	Yi.DG	Manchu_Liaoning	Mbuti.DG	-0.00396	-11.998	8888	9341	114377
Thai.DG	Japanese.SDG	Manchu_Liaoning	Mbuti.DG	-0.003779	-11.865	8869	9301	114361
Yakut.SDG	Dai.SDG	Manchu_Liaoning	Mbuti.DG	-0.002905	-11.845	9025	9358	114383
Buryat.SG	Miao.SDG	Manchu_Liaoning	Mbuti.DG	-0.004037	-11.623	8888	9350	114386
Oroqen.SDG	CHB.SG	Manchu_Liaoning	Mbuti.DG	-0.002029	-11.621	8900	9132	114386
Dai.SDG	CHB.SG	Manchu_Liaoning	Mbuti.DG	-0.002064	-11.591	8858	9094	114383
Yakut.DG	Miao.SDG	Manchu_Liaoning	Mbuti.DG	-0.004231	-11.463	8901	9385	114361
Even.DG	CHS.SG	Manchu_Liaoning	Mbuti.DG	-0.003873	-11.338	8896	9340	114514
Even.DG	CHB.SG	Manchu_Liaoning	Mbuti.DG	-0.003841	-11.268	8881	9321	114514
Thai.DG	Miao.SDG	Manchu_Liaoning	Mbuti.DG	-0.003839	-11.257	8802	9241	114360
Oroqen.SDG	CHS.SG	Manchu_Liaoning	Mbuti.DG	-0.002063	-11.179	8908	9144	114386
Yakut.DG	She.DG	Manchu_Liaoning	Mbuti.DG	-0.004877	-11.118	8822	9380	114465
Buryat.SG	She.DG	Manchu_Liaoning	Mbuti.DG	-0.004675	-10.924	8871	9406	114490
Yakut.SDG	Tu.SDG	Manchu_Liaoning	Mbuti.DG	-0.00237	-10.88	8993	9264	114384
Tu.SDG	Tujia.SDG	Manchu_Liaoning	Mbuti.DG	-0.002127	-10.603	8901	9144	114382
Yakut.SDG	Dai.DG	Manchu_Liaoning	Mbuti.DG	-0.002919	-10.572	9018	9352	114386
Buryat.SG	Hezhen.SDG	Manchu_Liaoning	Mbuti.DG	-0.003181	-10.478	8798	9162	114385
Tu.SDG	Han.DG	Manchu_Liaoning	Mbuti.DG	-0.002981	-10.469	8831	9172	114383
Thai.DG	She.DG	Manchu_Liaoning	Mbuti.DG	-0.00447	-10.424	8750	9262	114465
Even.DG	Han.DG	Manchu_Liaoning	Mbuti.DG	-0.004241	-10.391	8844	9329	114514
Yakut.DG	Japanese.DG	Manchu_Liaoning	Mbuti.DG	-0.004079	-10.06	8865	9332	114486
Buryat.SG	Japanese.DG	Manchu_Liaoning	Mbuti.DG	-0.003876	-10.027	8865	9309	114512
Buryat.SG	Tujia.DG	Manchu_Liaoning	Mbuti.DG	-0.00407	-10.015	8902	9368	114498
Tu.SDG	Japanese.SDG	Manchu_Liaoning	Mbuti.DG	-0.001833	-9.947	8939	9148	114384
Dai.DG	CHS.SG	Manchu_Liaoning	Mbuti.DG	-0.002082	-9.93	8814	9052	114519
Yakut.DG	Tujia.DG	Manchu_Liaoning	Mbuti.DG	-0.004274	-9.926	8879	9368	114475
Yakut.DG	Miao.DG	Manchu_Liaoning	Mbuti.DG	-0.004432	-9.89	8894	9401	114484
Even.DG	JPT.SG	Manchu_Liaoning	Mbuti.DG	-0.003356	-9.88	8879	9264	114514
Yakut.DG	Korean.DG	Manchu_Liaoning	Mbuti.DG	-0.004313	-9.869	8847	9340	114481
Buryat.SG	Korean.DG	Manchu_Liaoning	Mbuti.DG	-0.004113	-9.856	8860	9331	114506
Buryat.SG	Naxi.DG	Manchu_Liaoning	Mbuti.DG	-0.00367	-9.783	8901	9322	114512
Even.DG	Han.SDG	Manchu_Liaoning	Mbuti.DG	-0.003384	-9.782	8901	9288	114383
Yakut.DG	Naxi.DG	Manchu_Liaoning	Mbuti.DG	-0.003869	-9.726	8906	9349	114489
Buryat.SG	Miao.DG	Manchu_Liaoning	Mbuti.DG	-0.004244	-9.664	8857	9343	114507
Buryat.SG	Daur.SDG	Manchu_Liaoning	Mbuti.DG	-0.003158	-9.634	8825	9186	114383
Thai.DG	Tujia.DG	Manchu_Liaoning	Mbuti.DG	-0.003862	-9.619	8802	9244	114473
Thai.DG	Korean.DG	Manchu_Liaoning	Mbuti.DG	-0.003908	-9.513	8867	9314	114481
Thai.DG	Miao.DG	Manchu_Liaoning	Mbuti.DG	-0.004037	-9.499	8774	9236	114481
Yakut.DG	Hezhen.SDG	Manchu_Liaoning	Mbuti.DG	-0.003375	-9.495	8792	9178	114360
Dai.DG	CHB.SG	Manchu_Liaoning	Mbuti.DG	-0.00205	-9.493	8865	9100	114519
Tu.DG	CHB.SG	Manchu_Liaoning	Mbuti.DG	-0.002947	-9.373	8890	9228	114504
Yakut.DG	Daur.SDG	Manchu_Liaoning	Mbuti.DG	-0.003351	-9.355	8825	9208	114358
Even.DG	Tujia.SDG	Manchu_Liaoning	Mbuti.DG	-0.003382	-9.344	8905	9292	114379
Buryat.SG	Ami.DG	Manchu_Liaoning	Mbuti.DG	-0.004141	-9.328	8924	9398	114508
Buryat.SG	Mongola.SDG	Manchu_Liaoning	Mbuti.DG	-0.003173	-9.289	8891	9254	114383
Dai.SDG	Han.SDG	Manchu_Liaoning	Mbuti.DG	-0.001597	-9.285	8852	9035	114383
Tu.DG	CHS.SG	Manchu_Liaoning	Mbuti.DG	-0.002979	-9.28	8893	9234	114504
Tu.SDG	Miao.SDG	Manchu_Liaoning	Mbuti.DG	-0.001894	-9.269	8924	9140	114384
Daur.SDG	CHB.SG	Manchu_Liaoning	Mbuti.DG	-0.001585	-9.26	8902	9083	114383
China_Lahu.DG	CHS.SG	Manchu_Liaoning	Mbuti.DG	-0.002735	-9.206	8814	9128	114506
Yakut.SDG	Hezhen.DG	Manchu_Liaoning	Mbuti.DG	-0.003007	-9.195	8781	9125	114376
Yakut.DG	Ami.DG	Manchu_Liaoning	Mbuti.DG	-0.004339	-9.146	8905	9402	114485
Buryat.SG	Yi.DG	Manchu_Liaoning	Mbuti.DG	-0.003719	-9.138	8878	9304	114508
Thai.DG	Japanese.DG	Manchu_Liaoning	Mbuti.DG	-0.003671	-9.091	8897	9317	114485
Yakut.DG	Mongola.SDG	Manchu_Liaoning	Mbuti.DG	-0.003368	-9.055	8895	9280	114358
Thai.DG	Naxi.DG	Manchu_Liaoning	Mbuti.DG	-0.003465	-9.042	8898	9294	114487
China_Lahu.DG	CHB.SG	Manchu_Liaoning	Mbuti.DG	-0.002704	-9.028	8852	9162	114506
Hezhen.SDG	CHB.SG	Manchu_Liaoning	Mbuti.DG	-0.001562	-8.999	8906	9085	114385
Hezhen.SDG	CHS.SG	Manchu_Liaoning	Mbuti.DG	-0.001595	-8.957	8914	9096	114385
Buryat.SG	Oroqen.SDG	Manchu_Liaoning	Mbuti.DG	-0.002713	-8.914	8793	9103	114386
Even.DG	Japanese.SDG	Manchu_Liaoning	Mbuti.DG	-0.003085	-8.91	8855	9208	114383
Yakut.DG	Yi.DG	Manchu_Liaoning	Mbuti.DG	-0.003912	-8.906	8912	9360	114484
Daur.SDG	CHS.SG	Manchu_Liaoning	Mbuti.DG	-0.001618	-8.873	8907	9092	114383
Thai.DG	Daur.SDG	Manchu_Liaoning	Mbuti.DG	-0.002961	-8.812	8941	9280	114357
Mongola.SDG	CHB.SG	Manchu_Liaoning	Mbuti.DG	-0.00157	-8.778	8905	9084	114383
Oroqen.SDG	JPT.SG	Manchu_Liaoning	Mbuti.DG	-0.001546	-8.755	8922	9099	114386
Thai.DG	Hezhen.SDG	Manchu_Liaoning	Mbuti.DG	-0.002985	-8.706	8951	9293	114359
Mongola.SDG	CHS.SG	Manchu_Liaoning	Mbuti.DG	-0.001604	-8.694	8905	9088	114383
Yakut.SDG	Kinh.DG	Manchu_Liaoning	Mbuti.DG	-0.003069	-8.68	9035	9386	114362
Oroqen.SDG	Han.SDG	Manchu_Liaoning	Mbuti.DG	-0.001561	-8.651	8928	9106	114386
Thai.DG	Ami.DG	Manchu_Liaoning	Mbuti.DG	-0.003935	-8.623	8741	9192	114483
Yakut.SDG	Mongola.DG	Manchu_Liaoning	Mbuti.DG	-0.00302	-8.613	8900	9245	114377
Tu.DG	Han.DG	Manchu_Liaoning	Mbuti.DG	-0.003346	-8.603	8836	9219	114504
Dai.SDG	Han.DG	Manchu_Liaoning	Mbuti.DG	-0.002445	-8.51	8777	9056	114382
Yakut.DG	Oroqen.SDG	Manchu_Liaoning	Mbuti.DG	-0.002909	-8.469	8769	9102	114361
China_Lahu.DG	Han.DG	Manchu_Liaoning	Mbuti.DG	-0.003102	-8.468	8810	9165	114506
Even.DG	Miao.SDG	Manchu_Liaoning	Mbuti.DG	-0.003145	-8.452	8922	9282	114382
Yakut.SDG	Xibo.DG	Manchu_Liaoning	Mbuti.DG	-0.002844	-8.397	8879	9205	114375
Thai.DG	Mongola.SDG	Manchu_Liaoning	Mbuti.DG	-0.002976	-8.349	8963	9304	114357
Thai.DG	Yi.DG	Manchu_Liaoning	Mbuti.DG	-0.003514	-8.32	8887	9289	114482
Oroqen.SDG	Han.DG	Manchu_Liaoning	Mbuti.DG	-0.00241	-8.266	8856	9131	114385
Dai.SDG	JPT.SG	Manchu_Liaoning	Mbuti.DG	-0.00158	-8.181	8947	9128	114383
Even.DG	She.DG	Manchu_Liaoning	Mbuti.DG	-0.003777	-8.078	8906	9338	114487
Yakut.SDG	Oroqen.DG	Manchu_Liaoning	Mbuti.DG	-0.002714	-8.057	8705	9016	114362
Buryat.SG	Dai.SDG	Manchu_Liaoning	Mbuti.DG	-0.002679	-7.935	9020	9326	114383
Dai.DG	Han.DG	Manchu_Liaoning	Mbuti.DG	-0.002447	-7.909	8777	9058	114517
Yakut.SDG	Atayal.DG	Manchu_Liaoning	Mbuti.DG	-0.003678	-7.875	8957	9377	114187
Tu.DG	Han.SDG	Manchu_Liaoning	Mbuti.DG	-0.002476	-7.845	8904	9187	114375
Ulchi.DG	CHS.SG	Manchu_Liaoning	Mbuti.DG	-0.002562	-7.78	8914	9208	114496
Dai.SDG	Tujia.SDG	Manchu_Liaoning	Mbuti.DG	-0.001591	-7.771	8847	9029	114381
Yakut.DG	Dai.SDG	Manchu_Liaoning	Mbuti.DG	-0.002872	-7.76	9014	9342	114358
Ulchi.DG	CHB.SG	Manchu_Liaoning	Mbuti.DG	-0.002529	-7.754	8903	9192	114496
Tu.SDG	She.DG	Manchu_Liaoning	Mbuti.DG	-0.002554	-7.707	8878	9170	114356
Thai.DG	Dai.SDG	Manchu_Liaoning	Mbuti.DG	-0.002481	-7.649	8816	9100	114357
Daur.SDG	Han.DG	Manchu_Liaoning	Mbuti.DG	-0.001966	-7.631	8681	8906	114382
Tu.DG	JPT.SG	Manchu_Liaoning	Mbuti.DG	-0.002462	-7.612	8966	9247	114504
Dai.DG	Han.SDG	Manchu_Liaoning	Mbuti.DG	-0.001583	-7.5	8849	9030	114387
China_Lahu.DG	Han.SDG	Manchu_Liaoning	Mbuti.DG	-0.002232	-7.463	8845	9100	114376
Buryat.SG	Dai.DG	Manchu_Liaoning	Mbuti.DG	-0.002695	-7.429	9020	9329	114519
Even.DG	Miao.DG	Manchu_Liaoning	Mbuti.DG	-0.003336	-7.4	8900	9282	114506
Even.DG	Japanese.DG	Manchu_Liaoning	Mbuti.DG	-0.002973	-7.367	8861	9201	114509
Even.DG	Korean.DG	Manchu_Liaoning	Mbuti.DG	-0.003209	-7.361	8872	9239	114505
Yakut.DG	Dai.DG	Manchu_Liaoning	Mbuti.DG	-0.002895	-7.341	9017	9348	114491
Thai.DG	Oroqen.SDG	Manchu_Liaoning	Mbuti.DG	-0.002514	-7.308	8981	9268	114360
Tu.DG	Tujia.SDG	Manchu_Liaoning	Mbuti.DG	-0.00247	-7.255	8893	9175	114371
Yakut.SDG	Ulchi.DG	Manchu_Liaoning	Mbuti.DG	-0.002436	-7.249	8773	9052	114364
Xibo.DG	CHB.SG	Manchu_Liaoning	Mbuti.DG	-0.002121	-7.207	8894	9137	114506
Ulchi.DG	Han.DG	Manchu_Liaoning	Mbuti.DG	-0.002928	-7.203	8866	9201	114496
China_Lahu.DG	JPT.SG	Manchu_Liaoning	Mbuti.DG	-0.00222	-7.2	8933	9187	114506
Oroqen.SDG	Tujia.SDG	Manchu_Liaoning	Mbuti.DG	-0.001554	-7.179	8926	9104	114382
Thai.DG	Dai.DG	Manchu_Liaoning	Mbuti.DG	-0.00249	-7.166	8826	9111	114491
Even.DG	Tujia.DG	Manchu_Liaoning	Mbuti.DG	-0.003169	-7.095	8944	9307	114498
China_Lahu.DG	Tujia.SDG	Manchu_Liaoning	Mbuti.DG	-0.002224	-7.078	8828	9082	114372
Buryat.SG	Hezhen.DG	Manchu_Liaoning	Mbuti.DG	-0.002784	-7.012	8803	9122	114506
Yakut.DG	Hezhen.DG	Manchu_Liaoning	Mbuti.DG	-0.002984	-7.008	8784	9125	114484
Xibo.DG	CHS.SG	Manchu_Liaoning	Mbuti.DG	-0.002154	-6.94	8904	9150	114506
Yakut.DG	Atayal.DG	Manchu_Liaoning	Mbuti.DG	-0.003638	-6.937	8970	9385	114294
Dai.DG	JPT.SG	Manchu_Liaoning	Mbuti.DG	-0.001565	-6.908	8955	9134	114519
Even.DG	Ami.DG	Manchu_Liaoning	Mbuti.DG	-0.00324	-6.862	8955	9326	114506
Buryat.SG	Kinh.DG	Manchu_Liaoning	Mbuti.DG	-0.002837	-6.841	9034	9359	114494
Tu.DG	She.DG	Manchu_Liaoning	Mbuti.DG	-0.002883	-6.794	8880	9210	114477
Oroqen.DG	CHS.SG	Manchu_Liaoning	Mbuti.DG	-0.002295	-6.774	8917	9179	114493
Oroqen.DG	CHB.SG	Manchu_Liaoning	Mbuti.DG	-0.002263	-6.754	8906	9166	114493
Even.DG	Yi.DG	Manchu_Liaoning	Mbuti.DG	-0.002816	-6.747	8919	9241	114505
Dai.DG	Tujia.SDG	Manchu_Liaoning	Mbuti.DG	-0.001579	-6.735	8843	9023	114383
Buryat.SG	Tu.SDG	Manchu_Liaoning	Mbuti.DG	-0.002143	-6.719	8999	9244	114384
Yakut.SDG	Daur.DG	Manchu_Liaoning	Mbuti.DG	-0.003026	-6.715	8818	9163	114084
Yakut.DG	Tu.SDG	Manchu_Liaoning	Mbuti.DG	-0.002338	-6.709	8986	9253	114359
Hezhen.SDG	Han.DG	Manchu_Liaoning	Mbuti.DG	-0.001942	-6.669	8877	9099	114384
Oroqen.SDG	Japanese.SDG	Manchu_Liaoning	Mbuti.DG	-0.001262	-6.664	8911	9055	114386
Even.DG	Naxi.DG	Manchu_Liaoning	Mbuti.DG	-0.002766	-6.648	8951	9267	114510
Buryat.SG	Atayal.DG	Manchu_Liaoning	Mbuti.DG	-0.003444	-6.594	8959	9352	114317
Even.DG	Hezhen.SDG	Manchu_Liaoning	Mbuti.DG	-0.002292	-6.574	8760	9023	114381
Tu.DG	Japanese.SDG	Manchu_Liaoning	Mbuti.DG	-0.002177	-6.565	8941	9190	114375
Yakut.DG	Kinh.DG	Manchu_Liaoning	Mbuti.DG	-0.003023	-6.548	9045	9391	114467
Mongola.SDG	Han.DG	Manchu_Liaoning	Mbuti.DG	-0.001951	-6.543	8850	9073	114382
Yakut.DG	Mongola.DG	Manchu_Liaoning	Mbuti.DG	-0.002994	-6.527	8921	9264	114484
Kinh.DG	CHS.SG	Manchu_Liaoning	Mbuti.DG	-0.001943	-6.516	8832	9054	114494
Buryat.SG	Mongola.DG	Manchu_Liaoning	Mbuti.DG	-0.002801	-6.514	8903	9224	114508
Yakut.SDG	China_Lahu.DG	Manchu_Liaoning	Mbuti.DG	-0.002271	-6.511	9055	9315	114375
Even.DG	Mongola.SDG	Manchu_Liaoning	Mbuti.DG	-0.002283	-6.499	8900	9161	114379
Hezhen.DG	CHS.SG	Manchu_Liaoning	Mbuti.DG	-0.001991	-6.484	8915	9143	114506
Hezhen.DG	CHB.SG	Manchu_Liaoning	Mbuti.DG	-0.001959	-6.468	8901	9126	114506
Dai.SDG	Japanese.SDG	Manchu_Liaoning	Mbuti.DG	-0.001297	-6.44	8937	9085	114383
Mongola.DG	CHS.SG	Manchu_Liaoning	Mbuti.DG	-0.001976	-6.425	8901	9127	114508
Yakut.DG	Xibo.DG	Manchu_Liaoning	Mbuti.DG	-0.002822	-6.424	8888	9211	114481
Buryat.SG	Xibo.DG	Manchu_Liaoning	Mbuti.DG	-0.002625	-6.422	8903	9203	114506
China_Lahu.DG	Miao.SDG	Manchu_Liaoning	Mbuti.DG	-0.001991	-6.416	8819	9046	114375
Dai.SDG	Miao.SDG	Manchu_Liaoning	Mbuti.DG	-0.001359	-6.414	8836	8991	114383
China_Lahu.DG	She.DG	Manchu_Liaoning	Mbuti.DG	-0.002653	-6.405	8812	9116	114478
Hezhen.DG	Han.DG	Manchu_Liaoning	Mbuti.DG	-0.002359	-6.386	8867	9137	114506
Daur.SDG	Han.SDG	Manchu_Liaoning	Mbuti.DG	-0.001117	-6.359	8930	9058	114383
Even.DG	Daur.SDG	Manchu_Liaoning	Mbuti.DG	-0.002268	-6.349	8823	9082	114379
Oroqen.DG	Han.DG	Manchu_Liaoning	Mbuti.DG	-0.002662	-6.346	8871	9175	114492
Kinh.DG	CHB.SG	Manchu_Liaoning	Mbuti.DG	-0.00191	-6.333	8882	9100	114494
Japanese.SDG	CHB.SG	Manchu_Liaoning	Mbuti.DG	-0.000767	-6.323	8917	9004	114387
Xibo.DG	Han.DG	Manchu_Liaoning	Mbuti.DG	-0.002517	-6.313	8854	9142	114506
Ulchi.DG	JPT.SG	Manchu_Liaoning	Mbuti.DG	-0.002043	-6.298	8884	9118	114496
Ulchi.DG	Han.SDG	Manchu_Liaoning	Mbuti.DG	-0.00207	-6.295	8920	9157	114365
Thai.DG	Kinh.DG	Manchu_Liaoning	Mbuti.DG	-0.002625	-6.281	8852	9152	114467
Kinh.DG	Han.DG	Manchu_Liaoning	Mbuti.DG	-0.002305	-6.267	8784	9048	114494
Mongola.DG	CHB.SG	Manchu_Liaoning	Mbuti.DG	-0.001944	-6.263	8902	9124	114508
Thai.DG	Atayal.DG	Manchu_Liaoning	Mbuti.DG	-0.003234	-6.251	8756	9125	114292
Thai.DG	Hezhen.DG	Manchu_Liaoning	Mbuti.DG	-0.002587	-6.247	8983	9279	114483
Japanese.SDG	CHS.SG	Manchu_Liaoning	Mbuti.DG	-0.0008	-6.243	8912	9004	114387
Tu.DG	Miao.SDG	Manchu_Liaoning	Mbuti.DG	-0.002238	-6.217	8911	9167	114374
Tu.SDG	Miao.DG	Manchu_Liaoning	Mbuti.DG	-0.002085	-6.166	8911	9149	114373
Buryat.SG	Oroqen.DG	Manchu_Liaoning	Mbuti.DG	-0.002485	-6.159	8763	9047	114493
Daur.SDG	JPT.SG	Manchu_Liaoning	Mbuti.DG	-0.001101	-6.14	8942	9068	114383
Tu.SDG	Korean.DG	Manchu_Liaoning	Mbuti.DG	-0.001971	-6.137	8907	9132	114372
Tu.SDG	Tujia.DG	Manchu_Liaoning	Mbuti.DG	-0.001915	-6.091	8913	9132	114365
China_Lahu.DG	Japanese.SDG	Manchu_Liaoning	Mbuti.DG	-0.001931	-6.085	8915	9136	114376
Mongola.DG	Han.DG	Manchu_Liaoning	Mbuti.DG	-0.002339	-6.05	8857	9125	114507
Hezhen.SDG	JPT.SG	Manchu_Liaoning	Mbuti.DG	-0.001078	-6.02	8933	9057	114385
Yakut.DG	Oroqen.DG	Manchu_Liaoning	Mbuti.DG	-0.002685	-6.019	8724	9032	114470
Hezhen.SDG	Han.SDG	Manchu_Liaoning	Mbuti.DG	-0.001094	-6.016	8936	9061	114385
Ulchi.DG	Tujia.SDG	Manchu_Liaoning	Mbuti.DG	-0.002066	-5.954	8925	9161	114361
Oroqen.SDG	Miao.SDG	Manchu_Liaoning	Mbuti.DG	-0.001323	-5.929	8952	9103	114385
Dai.SDG	She.DG	Manchu_Liaoning	Mbuti.DG	-0.002014	-5.83	8773	9003	114355
Mongola.SDG	JPT.SG	Manchu_Liaoning	Mbuti.DG	-0.001086	-5.823	8958	9083	114383
Thai.DG	Tu.SDG	Manchu_Liaoning	Mbuti.DG	-0.001949	-5.82	9034	9257	114358
Thai.DG	Mongola.DG	Manchu_Liaoning	Mbuti.DG	-0.0026	-5.815	8995	9292	114483
Tu.SDG	Naxi.DG	Manchu_Liaoning	Mbuti.DG	-0.001531	-5.807	8935	9111	114379
Mongola.SDG	Han.SDG	Manchu_Liaoning	Mbuti.DG	-0.001103	-5.792	8931	9057	114383
Yakut.DG	Daur.DG	Manchu_Liaoning	Mbuti.DG	-0.003003	-5.711	8848	9191	114192
Thai.DG	Xibo.DG	Manchu_Liaoning	Mbuti.DG	-0.00242	-5.705	9007	9284	114480
Tu.SDG	Japanese.DG	Manchu_Liaoning	Mbuti.DG	-0.001733	-5.702	8955	9153	114378
Yakut.SDG	Tu.DG	Manchu_Liaoning	Mbuti.DG	-0.002024	-5.699	9029	9261	114374
Han.SDG	CHS.SG	Manchu_Liaoning	Mbuti.DG	-0.000501	-5.672	8888	8945	114387
Buryat.SG	Ulchi.DG	Manchu_Liaoning	Mbuti.DG	-0.00222	-5.651	8776	9031	114496
Oroqen.SDG	She.DG	Manchu_Liaoning	Mbuti.DG	-0.001981	-5.649	8918	9144	114358
Han.SDG	CHB.SG	Manchu_Liaoning	Mbuti.DG	-0.000468	-5.64	8911	8964	114387
Dai.DG	Japanese.SDG	Manchu_Liaoning	Mbuti.DG	-0.001284	-5.626	8933	9080	114387
Tu.DG	Korean.DG	Manchu_Liaoning	Mbuti.DG	-0.002317	-5.61	8935	9201	114495
Buryat.SG	Daur.DG	Manchu_Liaoning	Mbuti.DG	-0.002795	-5.595	8850	9169	114213
Dai.DG	Miao.SDG	Manchu_Liaoning	Mbuti.DG	-0.001345	-5.591	8832	8986	114386
Tu.DG	Miao.DG	Manchu_Liaoning	Mbuti.DG	-0.002444	-5.559	8887	9166	114496
Xibo.DG	Han.SDG	Manchu_Liaoning	Mbuti.DG	-0.00166	-5.55	8910	9100	114376
Ulchi.DG	She.DG	Manchu_Liaoning	Mbuti.DG	-0.002465	-5.533	8922	9204	114470
China_Lahu.DG	Miao.DG	Manchu_Liaoning	Mbuti.DG	-0.002198	-5.524	8796	9048	114497
Yakut.DG	Ulchi.DG	Manchu_Liaoning	Mbuti.DG	-0.002412	-5.505	8773	9049	114473
Tu.DG	Tujia.DG	Manchu_Liaoning	Mbuti.DG	-0.002271	-5.429	8923	9183	114489
Even.DG	Oroqen.SDG	Manchu_Liaoning	Mbuti.DG	-0.001823	-5.426	8698	8907	114382
Daur.SDG	Tujia.SDG	Manchu_Liaoning	Mbuti.DG	-0.001112	-5.416	8930	9058	114382
Ulchi.DG	Japanese.SDG	Manchu_Liaoning	Mbuti.DG	-0.001768	-5.412	8850	9053	114365
Dai.DG	She.DG	Manchu_Liaoning	Mbuti.DG	-0.001984	-5.405	8778	9005	114490
Tu.SDG	Ami.DG	Manchu_Liaoning	Mbuti.DG	-0.001987	-5.38	8942	9170	114375
Xibo.DG	JPT.SG	Manchu_Liaoning	Mbuti.DG	-0.001636	-5.373	8930	9117	114506
Tu.DG	Ami.DG	Manchu_Liaoning	Mbuti.DG	-0.002341	-5.334	8930	9198	114498
Oroqen.DG	Han.SDG	Manchu_Liaoning	Mbuti.DG	-0.001789	-5.298	8929	9133	114363
Oroqen.DG	JPT.SG	Manchu_Liaoning	Mbuti.DG	-0.001776	-5.209	8911	9114	114493
Mongola.SDG	Tujia.SDG	Manchu_Liaoning	Mbuti.DG	-0.001098	-5.121	8926	9051	114381
Oroqen.DG	Tujia.SDG	Manchu_Liaoning	Mbuti.DG	-0.001783	-5.103	8922	9126	114359
Tu.DG	Japanese.DG	Manchu_Liaoning	Mbuti.DG	-0.002076	-5.084	8970	9208	114499
Ulchi.DG	Miao.SDG	Manchu_Liaoning	Mbuti.DG	-0.001832	-5.064	8953	9163	114364
Xibo.DG	Tujia.SDG	Manchu_Liaoning	Mbuti.DG	-0.001656	-5.048	8911	9100	114372
Hezhen.SDG	Tujia.SDG	Manchu_Liaoning	Mbuti.DG	-0.00109	-5.018	8938	9063	114382
Buryat.SG	China_Lahu.DG	Manchu_Liaoning	Mbuti.DG	-0.002041	-5.002	9031	9265	114506

## Sheet: B
Table 4B. Differentiated shared alleles in Manchu_Liaoning compared to modern and ancient populations estimated via symmetrical f4-statistics in the form f4(Modern East Asian, Manchu_Liaoning; Modern East Asian, Mbuti) based on the merged 1240K dataset.
Pop1(w)	Pop2(x)	Pop3(y)	Pop4(z)	D-stat	Z	BABA	ABBA	Snp
Yakut.SDG	Manchu_Liaoning	CHS.SG	Mbuti.DG	-0.005254	-25.956	8832	9433	114386
Yakut.SDG	Manchu_Liaoning	CHB.SG	Mbuti.DG	-0.00482	-24.713	8859	9410	114386
Yakut.SDG	Manchu_Liaoning	Han.SDG	Mbuti.DG	-0.004954	-24.622	8824	9390	114386
Yakut.SDG	Manchu_Liaoning	Miao.SDG	Mbuti.DG	-0.005003	-24.369	8816	9388	114386
Yakut.SDG	Manchu_Liaoning	Tujia.SDG	Mbuti.DG	-0.004963	-23.835	8821	9388	114382
Yakut.SDG	Manchu_Liaoning	Dai.SDG	Mbuti.DG	-0.005036	-23.222	8782	9358	114383
Yakut.SDG	Manchu_Liaoning	Dai.DG	Mbuti.DG	-0.004975	-22.598	8783	9352	114386
Yakut.SDG	Manchu_Liaoning	Kinh.DG	Mbuti.DG	-0.005543	-22.394	8752	9386	114362
Yakut.SDG	Manchu_Liaoning	Han.DG	Mbuti.DG	-0.005409	-22.124	8814	9432	114385
Yakut.SDG	Manchu_Liaoning	She.DG	Mbuti.DG	-0.005233	-21.463	8819	9417	114358
Yakut.SDG	Manchu_Liaoning	Miao.DG	Mbuti.DG	-0.005039	-20.366	8810	9386	114375
Yakut.SDG	Manchu_Liaoning	China_Lahu.DG	Mbuti.DG	-0.004726	-20.129	8774	9315	114375
Yakut.SDG	Manchu_Liaoning	Ami.DG	Mbuti.DG	-0.005031	-19.859	8821	9397	114377
Yakut.SDG	Manchu_Liaoning	Tujia.DG	Mbuti.DG	-0.004749	-19.143	8822	9365	114367
Yakut.SDG	Manchu_Liaoning	JPT.SG	Mbuti.DG	-0.00368	-18.566	8948	9369	114386
Yakut.SDG	Manchu_Liaoning	Japanese.SDG	Mbuti.DG	-0.00368	-18.551	8903	9324	114386
Yakut.SDG	Manchu_Liaoning	Atayal.DG	Mbuti.DG	-0.005393	-18.301	8762	9377	114187
Yakut.SDG	Manchu_Liaoning	Yi.DG	Mbuti.DG	-0.004079	-18.206	8875	9341	114377
Yakut.SDG	Manchu_Liaoning	Korean.DG	Mbuti.DG	-0.004159	-17.921	8864	9340	114374
Yakut.SDG	Manchu_Liaoning	Naxi.DG	Mbuti.DG	-0.004009	-17.206	8890	9348	114381
Yakut.SDG	Manchu_Liaoning	Thai.DG	Mbuti.DG	-0.004209	-17.01	8773	9255	114360
Yakut.SDG	Manchu_Liaoning	Tu.SDG	Mbuti.DG	-0.00332	-16.992	8884	9264	114384
Buryat.SG	Manchu_Liaoning	CHS.SG	Mbuti.DG	-0.004931	-16.186	8841	9405	114519
Yakut.SDG	Manchu_Liaoning	Japanese.DG	Mbuti.DG	-0.003781	-15.995	8890	9323	114380
Buryat.SG	Manchu_Liaoning	Han.SDG	Mbuti.DG	-0.004716	-15.542	8816	9355	114387
Tu.SDG	Manchu_Liaoning	CHS.SG	Mbuti.DG	-0.002415	-15.524	8908	9184	114384
Buryat.SG	Manchu_Liaoning	Tujia.SDG	Mbuti.DG	-0.004952	-15.388	8800	9367	114383
Buryat.SG	Manchu_Liaoning	Dai.SDG	Mbuti.DG	-0.004872	-15.15	8769	9326	114383
Buryat.SG	Manchu_Liaoning	Miao.SDG	Mbuti.DG	-0.004733	-14.966	8808	9350	114386
Yakut.DG	Manchu_Liaoning	CHS.SG	Mbuti.DG	-0.00523	-14.904	8837	9436	114491
Buryat.SG	Manchu_Liaoning	CHB.SG	Mbuti.DG	-0.00452	-14.902	8866	9384	114519
Tu.SDG	Manchu_Liaoning	CHB.SG	Mbuti.DG	-0.002269	-14.886	8916	9176	114384
Yakut.DG	Manchu_Liaoning	Miao.SDG	Mbuti.DG	-0.005131	-14.855	8798	9385	114361
Tu.SDG	Manchu_Liaoning	Han.SDG	Mbuti.DG	-0.002246	-14.631	8892	9149	114384
Tu.SDG	Manchu_Liaoning	Japanese.SDG	Mbuti.DG	-0.002315	-14.614	8884	9148	114384
Tu.SDG	Manchu_Liaoning	JPT.SG	Mbuti.DG	-0.002282	-14.599	8930	9191	114384
Yakut.SDG	Manchu_Liaoning	Mongola.SDG	Mbuti.DG	-0.003011	-14.552	8930	9274	114383
Buryat.SG	Manchu_Liaoning	Kinh.DG	Mbuti.DG	-0.005282	-14.515	8754	9359	114494
Yakut.DG	Manchu_Liaoning	Han.SDG	Mbuti.DG	-0.005008	-14.463	8813	9386	114362
Yakut.SDG	Manchu_Liaoning	Tu.DG	Mbuti.DG	-0.003345	-14.462	8878	9261	114374
Buryat.SG	Manchu_Liaoning	Han.DG	Mbuti.DG	-0.005097	-14.395	8825	9408	114517
Buryat.SG	Manchu_Liaoning	Ami.DG	Mbuti.DG	-0.005317	-14.257	8789	9398	114508
Yakut.DG	Manchu_Liaoning	CHB.SG	Mbuti.DG	-0.004807	-14.215	8862	9413	114491
Buryat.SG	Manchu_Liaoning	Dai.DG	Mbuti.DG	-0.00475	-14.096	8785	9329	114519
Yakut.DG	Manchu_Liaoning	Tujia.SDG	Mbuti.DG	-0.005032	-14	8807	9383	114358
Buryat.SG	Manchu_Liaoning	Tujia.DG	Mbuti.DG	-0.004959	-13.785	8800	9368	114498
Buryat.SG	Manchu_Liaoning	She.DG	Mbuti.DG	-0.005253	-13.772	8805	9406	114490
Tu.SDG	Manchu_Liaoning	Dai.SDG	Mbuti.DG	-0.002215	-13.756	8859	9112	114382
Tu.SDG	Manchu_Liaoning	Han.DG	Mbuti.DG	-0.00231	-13.631	8908	9172	114383
Tu.SDG	Manchu_Liaoning	Ami.DG	Mbuti.DG	-0.002598	-13.604	8873	9170	114375
Tu.SDG	Manchu_Liaoning	Tujia.SDG	Mbuti.DG	-0.002184	-13.501	8894	9144	114382
Tu.SDG	Manchu_Liaoning	Japanese.DG	Mbuti.DG	-0.002523	-13.488	8864	9153	114378
Tu.SDG	Manchu_Liaoning	Miao.SDG	Mbuti.DG	-0.002146	-13.335	8895	9140	114384
Thai.DG	Manchu_Liaoning	Mongola.SDG	Mbuti.DG	-0.004247	-13.329	8818	9304	114357
Tu.SDG	Manchu_Liaoning	Dai.DG	Mbuti.DG	-0.002239	-13.135	8855	9111	114384
Yakut.DG	Manchu_Liaoning	Dai.SDG	Mbuti.DG	-0.004874	-12.849	8785	9342	114358
Thai.DG	Manchu_Liaoning	JPT.SG	Mbuti.DG	-0.003885	-12.833	8911	9355	114491
Thai.DG	Manchu_Liaoning	Tu.SDG	Mbuti.DG	-0.003855	-12.748	8816	9257	114358
Tu.SDG	Manchu_Liaoning	Kinh.DG	Mbuti.DG	-0.002314	-12.727	8855	9120	114360
Yakut.DG	Manchu_Liaoning	Kinh.DG	Mbuti.DG	-0.005598	-12.717	8750	9391	114467
Thai.DG	Manchu_Liaoning	Hezhen.SDG	Mbuti.DG	-0.004065	-12.623	8828	9293	114359
Thai.DG	Manchu_Liaoning	Japanese.SDG	Mbuti.DG	-0.003868	-12.583	8858	9301	114361
Yakut.DG	Manchu_Liaoning	Miao.DG	Mbuti.DG	-0.005209	-12.384	8805	9401	114484
Buryat.SG	Manchu_Liaoning	Miao.DG	Mbuti.DG	-0.00444	-12.325	8835	9343	114507
Yakut.DG	Manchu_Liaoning	Dai.DG	Mbuti.DG	-0.004786	-12.291	8800	9348	114491
Thai.DG	Manchu_Liaoning	Daur.SDG	Mbuti.DG	-0.003824	-12.247	8842	9280	114357
Yakut.DG	Manchu_Liaoning	Han.DG	Mbuti.DG	-0.005179	-12.209	8833	9426	114490
Tu.SDG	Manchu_Liaoning	Mongola.SDG	Mbuti.DG	-0.001956	-12.171	8891	9115	114382
Tu.SDG	Manchu_Liaoning	Miao.DG	Mbuti.DG	-0.002346	-12.098	8881	9149	114373
Buryat.SG	Manchu_Liaoning	Thai.DG	Mbuti.DG	-0.004059	-12.068	8767	9232	114491
Tu.SDG	Manchu_Liaoning	She.DG	Mbuti.DG	-0.002376	-12.064	8898	9170	114356
Thai.DG	Manchu_Liaoning	CHB.SG	Mbuti.DG	-0.003736	-12.008	8906	9334	114491
Thai.DG	Manchu_Liaoning	Yakut.SDG	Mbuti.DG	-0.00379	-11.978	8773	9207	114360
Buryat.SG	Manchu_Liaoning	Atayal.DG	Mbuti.DG	-0.005167	-11.949	8762	9352	114317
Oroqen.SDG	Manchu_Liaoning	Dai.SDG	Mbuti.DG	-0.002211	-11.897	8833	9086	114382
Dai.SDG	Manchu_Liaoning	Oroqen.SDG	Mbuti.DG	-0.002247	-11.711	8833	9090	114382
Buryat.SG	Manchu_Liaoning	JPT.SG	Mbuti.DG	-0.003553	-11.687	8945	9352	114519
Buryat.SG	Manchu_Liaoning	Japanese.SDG	Mbuti.DG	-0.003607	-11.588	8885	9298	114387
Yakut.DG	Manchu_Liaoning	China_Lahu.DG	Mbuti.DG	-0.004794	-11.565	8774	9323	114481
Thai.DG	Manchu_Liaoning	Oroqen.SDG	Mbuti.DG	-0.003803	-11.562	8833	9268	114360
Oroqen.SDG	Manchu_Liaoning	CHS.SG	Mbuti.DG	-0.002069	-11.514	8907	9144	114386
Oroqen.SDG	Manchu_Liaoning	Dai.DG	Mbuti.DG	-0.002237	-11.425	8827	9083	114386
Tu.SDG	Manchu_Liaoning	Korean.DG	Mbuti.DG	-0.002111	-11.423	8891	9132	114372
Tu.SDG	Manchu_Liaoning	Hezhen.SDG	Mbuti.DG	-0.001807	-11.422	8900	9106	114382
Thai.DG	Manchu_Liaoning	Ulchi.DG	Mbuti.DG	-0.004395	-11.412	8802	9305	114469
Buryat.SG	Manchu_Liaoning	Tu.SDG	Mbuti.DG	-0.003391	-11.407	8856	9244	114384
Buryat.SG	Manchu_Liaoning	Korean.DG	Mbuti.DG	-0.004108	-11.383	8861	9331	114506
Tu.SDG	Manchu_Liaoning	Daur.SDG	Mbuti.DG	-0.001817	-11.288	8899	9107	114383
Thai.DG	Manchu_Liaoning	Japanese.DG	Mbuti.DG	-0.004035	-11.26	8855	9317	114485
Yakut.DG	Manchu_Liaoning	Ami.DG	Mbuti.DG	-0.005024	-11.224	8827	9402	114485
Yakut.DG	Manchu_Liaoning	Tujia.DG	Mbuti.DG	-0.004826	-11.201	8816	9368	114475
Thai.DG	Manchu_Liaoning	Buryat.SG	Mbuti.DG	-0.003852	-11.181	8767	9208	114491
Tu.SDG	Manchu_Liaoning	Tujia.DG	Mbuti.DG	-0.002194	-11.166	8882	9132	114365
Yakut.SDG	Manchu_Liaoning	Mongola.DG	Mbuti.DG	-0.002769	-11.16	8929	9245	114377
Buryat.SG	Manchu_Liaoning	China_Lahu.DG	Mbuti.DG	-0.00394	-11.139	8813	9265	114506
Tu.SDG	Manchu_Liaoning	Atayal.DG	Mbuti.DG	-0.002427	-11.101	8844	9121	114185
Dai.SDG	Manchu_Liaoning	Yakut.SDG	Mbuti.DG	-0.002131	-11.076	8782	9025	114383
Even.DG	Manchu_Liaoning	CHS.SG	Mbuti.DG	-0.003932	-11.014	8890	9340	114514
Thai.DG	Manchu_Liaoning	Hezhen.DG	Mbuti.DG	-0.003975	-11.013	8824	9279	114483
Thai.DG	Manchu_Liaoning	Xibo.DG	Mbuti.DG	-0.004153	-10.972	8809	9284	114480
Thai.DG	Manchu_Liaoning	Mongola.DG	Mbuti.DG	-0.004105	-10.925	8822	9292	114483
Buryat.SG	Manchu_Liaoning	Naxi.DG	Mbuti.DG	-0.003679	-10.88	8900	9322	114512
Dai.SDG	Manchu_Liaoning	Oroqen.DG	Mbuti.DG	-0.002578	-10.824	8804	9099	114359
Yakut.DG	Manchu_Liaoning	She.DG	Mbuti.DG	-0.00446	-10.777	8869	9380	114465
Yakut.DG	Manchu_Liaoning	JPT.SG	Mbuti.DG	-0.003663	-10.758	8951	9370	114491
Yakut.DG	Manchu_Liaoning	Yi.DG	Mbuti.DG	-0.004376	-10.756	8859	9360	114484
Buryat.SG	Manchu_Liaoning	Japanese.DG	Mbuti.DG	-0.003725	-10.703	8882	9309	114512
Thai.DG	Manchu_Liaoning	Korean.DG	Mbuti.DG	-0.004006	-10.685	8856	9314	114481
Dai.SDG	Manchu_Liaoning	Hezhen.SDG	Mbuti.DG	-0.00208	-10.638	8857	9095	114382
Even.DG	Manchu_Liaoning	Dai.SDG	Mbuti.DG	-0.00396	-10.634	8811	9264	114379
Thai.DG	Manchu_Liaoning	Tu.DG	Mbuti.DG	-0.004003	-10.572	8811	9269	114479
Oroqen.SDG	Manchu_Liaoning	She.DG	Mbuti.DG	-0.002362	-10.567	8874	9144	114358
Yakut.DG	Manchu_Liaoning	Atayal.DG	Mbuti.DG	-0.005447	-10.539	8763	9385	114294
Tu.SDG	Manchu_Liaoning	Thai.DG	Mbuti.DG	-0.001906	-10.519	8816	9034	114358
Oroqen.SDG	Manchu_Liaoning	Han.SDG	Mbuti.DG	-0.001865	-10.473	8893	9106	114386
Thai.DG	Manchu_Liaoning	Han.SDG	Mbuti.DG	-0.003278	-10.473	8898	9273	114361
Yakut.DG	Manchu_Liaoning	Japanese.SDG	Mbuti.DG	-0.003608	-10.472	8899	9311	114362
Even.DG	Manchu_Liaoning	Han.SDG	Mbuti.DG	-0.003689	-10.435	8866	9288	114383
Oroqen.SDG	Manchu_Liaoning	CHB.SG	Mbuti.DG	-0.001839	-10.4	8921	9132	114386
Even.DG	Manchu_Liaoning	Tujia.SDG	Mbuti.DG	-0.003797	-10.382	8857	9292	114379
Thai.DG	Manchu_Liaoning	Oroqen.DG	Mbuti.DG	-0.004141	-10.374	8818	9292	114469
Yakut.DG	Manchu_Liaoning	Korean.DG	Mbuti.DG	-0.004134	-10.32	8867	9340	114481
Yakut.DG	Manchu_Liaoning	Naxi.DG	Mbuti.DG	-0.003947	-10.303	8897	9349	114489
Even.DG	Manchu_Liaoning	CHB.SG	Mbuti.DG	-0.003578	-10.296	8911	9321	114514
Tu.SDG	Manchu_Liaoning	Mongola.DG	Mbuti.DG	-0.001916	-10.264	8877	9096	114375
Dai.SDG	Manchu_Liaoning	Buryat.SG	Mbuti.DG	-0.002192	-10.242	8769	9020	114383
Oroqen.SDG	Manchu_Liaoning	Miao.SDG	Mbuti.DG	-0.001926	-10.206	8883	9103	114385
Tu.SDG	Manchu_Liaoning	Oroqen.SDG	Mbuti.DG	-0.001645	-10.114	8899	9087	114383
Dai.SDG	Manchu_Liaoning	Ulchi.DG	Mbuti.DG	-0.00225	-10.075	8825	9082	114361
Even.DG	Manchu_Liaoning	Miao.SDG	Mbuti.DG	-0.003698	-10.038	8859	9282	114382
Oroqen.SDG	Manchu_Liaoning	Tujia.SDG	Mbuti.DG	-0.001859	-9.962	8891	9104	114382
Dai.SDG	Manchu_Liaoning	Xibo.DG	Mbuti.DG	-0.002177	-9.939	8822	9071	114372
Tu.SDG	Manchu_Liaoning	China_Lahu.DG	Mbuti.DG	-0.001904	-9.925	8853	9071	114373
Thai.DG	Manchu_Liaoning	Even.DG	Mbuti.DG	-0.003826	-9.907	8818	9256	114488
Even.DG	Manchu_Liaoning	Dai.DG	Mbuti.DG	-0.003814	-9.904	8829	9266	114514
Yakut.DG	Manchu_Liaoning	Thai.DG	Mbuti.DG	-0.004201	-9.865	8779	9260	114477
Dai.DG	Manchu_Liaoning	Oroqen.SDG	Mbuti.DG	-0.002259	-9.863	8827	9086	114386
Oroqen.SDG	Manchu_Liaoning	Ami.DG	Mbuti.DG	-0.002195	-9.81	8879	9130	114377
Thai.DG	Manchu_Liaoning	Tujia.SDG	Mbuti.DG	-0.003255	-9.797	8899	9271	114357
Dai.SDG	Manchu_Liaoning	Hezhen.DG	Mbuti.DG	-0.002178	-9.792	8832	9082	114373
Even.DG	Manchu_Liaoning	Tujia.DG	Mbuti.DG	-0.004175	-9.777	8829	9307	114498
Buryat.SG	Manchu_Liaoning	Yi.DG	Mbuti.DG	-0.003537	-9.728	8899	9304	114508
Yakut.DG	Manchu_Liaoning	Japanese.DG	Mbuti.DG	-0.003922	-9.701	8883	9332	114486
Buryat.SG	Manchu_Liaoning	Mongola.SDG	Mbuti.DG	-0.003066	-9.679	8903	9254	114383
Even.DG	Manchu_Liaoning	Kinh.DG	Mbuti.DG	-0.004004	-9.644	8823	9282	114492
Buryat.SG	Manchu_Liaoning	Tu.DG	Mbuti.DG	-0.003521	-9.627	8854	9257	114504
Oroqen.SDG	Manchu_Liaoning	Tujia.DG	Mbuti.DG	-0.002075	-9.559	8864	9101	114367
Oroqen.SDG	Manchu_Liaoning	Han.DG	Mbuti.DG	-0.001979	-9.543	8905	9131	114385
Yakut.DG	Manchu_Liaoning	Tu.SDG	Mbuti.DG	-0.003218	-9.501	8885	9253	114359
Thai.DG	Manchu_Liaoning	Naxi.DG	Mbuti.DG	-0.003363	-9.459	8909	9294	114487
Thai.DG	Manchu_Liaoning	Yakut.DG	Mbuti.DG	-0.003797	-9.437	8779	9213	114477
Even.DG	Manchu_Liaoning	Han.DG	Mbuti.DG	-0.003886	-9.422	8884	9329	114514
Tu.SDG	Manchu_Liaoning	Daur.DG	Mbuti.DG	-0.002058	-9.39	8847	9082	114082
Dai.SDG	Manchu_Liaoning	Mongola.SDG	Mbuti.DG	-0.001828	-9.321	8872	9081	114381
Tu.SDG	Manchu_Liaoning	Xibo.DG	Mbuti.DG	-0.001768	-9.317	8877	9079	114373
Oroqen.SDG	Manchu_Liaoning	Kinh.DG	Mbuti.DG	-0.002081	-9.315	8845	9083	114362
Even.DG	Manchu_Liaoning	She.DG	Mbuti.DG	-0.004162	-9.314	8862	9338	114487
Tu.SDG	Manchu_Liaoning	Hezhen.DG	Mbuti.DG	-0.001712	-9.307	8888	9084	114374
Yakut.DG	Manchu_Liaoning	Mongola.SDG	Mbuti.DG	-0.003316	-9.305	8901	9280	114358
Dai.SDG	Manchu_Liaoning	Tu.SDG	Mbuti.DG	-0.00168	-9.288	8859	9051	114382
Thai.DG	Manchu_Liaoning	CHS.SG	Mbuti.DG	-0.002941	-9.207	8959	9296	114491
Even.DG	Manchu_Liaoning	China_Lahu.DG	Mbuti.DG	-0.003796	-9.201	8806	9241	114505
Dai.DG	Manchu_Liaoning	Yakut.SDG	Mbuti.DG	-0.002055	-9.198	8783	9018	114386
Dai.SDG	Manchu_Liaoning	Daur.SDG	Mbuti.DG	-0.001717	-9.155	8879	9075	114382
Dai.DG	Manchu_Liaoning	Oroqen.DG	Mbuti.DG	-0.002629	-9.074	8807	9108	114493
Thai.DG	Manchu_Liaoning	Yi.DG	Mbuti.DG	-0.003433	-9.056	8896	9289	114482
Thai.DG	Manchu_Liaoning	Daur.DG	Mbuti.DG	-0.004123	-9.02	8795	9266	114189
Tu.SDG	Manchu_Liaoning	Yi.DG	Mbuti.DG	-0.001732	-8.988	8918	9116	114375
Tu.DG	Manchu_Liaoning	JPT.SG	Mbuti.DG	-0.002796	-8.956	8927	9247	114504
Tu.DG	Manchu_Liaoning	CHS.SG	Mbuti.DG	-0.002799	-8.942	8913	9234	114504
Thai.DG	Manchu_Liaoning	Han.DG	Mbuti.DG	-0.003178	-8.89	8931	9295	114490
Oroqen.SDG	Manchu_Liaoning	Atayal.DG	Mbuti.DG	-0.002341	-8.849	8827	9094	114187
Even.DG	Manchu_Liaoning	Ami.DG	Mbuti.DG	-0.003999	-8.735	8868	9326	114506
Tu.DG	Manchu_Liaoning	Japanese.SDG	Mbuti.DG	-0.002747	-8.707	8875	9190	114375
Tu.DG	Manchu_Liaoning	CHB.SG	Mbuti.DG	-0.00269	-8.705	8920	9228	114504
Hezhen.SDG	Manchu_Liaoning	Han.DG	Mbuti.DG	-0.001751	-8.699	8899	9099	114384
Dai.SDG	Manchu_Liaoning	Even.DG	Mbuti.DG	-0.002169	-8.673	8811	9059	114379
Yakut.SDG	Manchu_Liaoning	Xibo.DG	Mbuti.DG	-0.002128	-8.572	8961	9205	114375
Dai.DG	Manchu_Liaoning	Hezhen.SDG	Mbuti.DG	-0.001964	-8.539	8861	9085	114385
Tu.DG	Manchu_Liaoning	Han.SDG	Mbuti.DG	-0.002641	-8.518	8885	9187	114375
Oroqen.SDG	Manchu_Liaoning	Miao.DG	Mbuti.DG	-0.001902	-8.464	8884	9102	114375
Yakut.SDG	Manchu_Liaoning	Daur.SDG	Mbuti.DG	-0.001742	-8.388	9011	9210	114383
Tu.DG	Manchu_Liaoning	Japanese.DG	Mbuti.DG	-0.003019	-8.38	8862	9208	114499
Hezhen.SDG	Manchu_Liaoning	Dai.SDG	Mbuti.DG	-0.001577	-8.345	8857	9037	114382
Dai.SDG	Manchu_Liaoning	Korean.DG	Mbuti.DG	-0.001855	-8.337	8881	9093	114371
Dai.SDG	Manchu_Liaoning	Japanese.SDG	Mbuti.DG	-0.001581	-8.316	8904	9085	114383
Dai.SDG	Manchu_Liaoning	JPT.SG	Mbuti.DG	-0.001548	-8.314	8951	9128	114383
Dai.SDG	Manchu_Liaoning	Mongola.DG	Mbuti.DG	-0.001926	-8.244	8851	9071	114374
Dai.SDG	Manchu_Liaoning	Yakut.DG	Mbuti.DG	-0.002002	-8.234	8785	9014	114358
Thai.DG	Manchu_Liaoning	Miao.SDG	Mbuti.DG	-0.002694	-8.22	8933	9241	114360
Oroqen.SDG	Manchu_Liaoning	China_Lahu.DG	Mbuti.DG	-0.001836	-8.213	8830	9040	114375
Dai.DG	Manchu_Liaoning	Xibo.DG	Mbuti.DG	-0.002162	-8.177	8828	9076	114506
Even.DG	Manchu_Liaoning	Miao.DG	Mbuti.DG	-0.003474	-8.177	8884	9282	114506
Dai.DG	Manchu_Liaoning	Ulchi.DG	Mbuti.DG	-0.002229	-8.166	8834	9089	114496
Daur.SDG	Manchu_Liaoning	CHS.SG	Mbuti.DG	-0.001394	-8.137	8932	9092	114383
Yakut.DG	Manchu_Liaoning	Tu.DG	Mbuti.DG	-0.003239	-8.109	8887	9258	114480
Tu.SDG	Manchu_Liaoning	Naxi.DG	Mbuti.DG	-0.001383	-8.094	8952	9111	114379
Dai.DG	Manchu_Liaoning	Buryat.SG	Mbuti.DG	-0.002055	-8.082	8785	9020	114519
Hezhen.SDG	Manchu_Liaoning	CHS.SG	Mbuti.DG	-0.001487	-8.031	8926	9096	114385
Tu.SDG	Manchu_Liaoning	Oroqen.DG	Mbuti.DG	-0.001568	-8.029	8897	9077	114360
China_Lahu.DG	Manchu_Liaoning	Yakut.SDG	Mbuti.DG	-0.002455	-8.014	8774	9055	114375
Tu.DG	Manchu_Liaoning	Mongola.SDG	Mbuti.DG	-0.002545	-7.974	8872	9164	114371
Oroqen.DG	Manchu_Liaoning	Dai.SDG	Mbuti.DG	-0.002772	-7.893	8804	9121	114359
Ulchi.DG	Manchu_Liaoning	Dai.SDG	Mbuti.DG	-0.002723	-7.89	8825	9136	114361
Hezhen.SDG	Manchu_Liaoning	She.DG	Mbuti.DG	-0.00176	-7.886	8893	9095	114357
China_Lahu.DG	Manchu_Liaoning	Oroqen.SDG	Mbuti.DG	-0.002506	-7.795	8830	9117	114375
Dai.SDG	Manchu_Liaoning	Tu.DG	Mbuti.DG	-0.001666	-7.765	8856	9047	114371
Ulchi.DG	Manchu_Liaoning	CHS.SG	Mbuti.DG	-0.00263	-7.753	8906	9208	114496
Tu.DG	Manchu_Liaoning	Dai.SDG	Mbuti.DG	-0.002547	-7.716	8856	9147	114371
Oroqen.DG	Manchu_Liaoning	Dai.DG	Mbuti.DG	-0.002843	-7.682	8807	9133	114493
Dai.DG	Manchu_Liaoning	Hezhen.DG	Mbuti.DG	-0.002003	-7.67	8850	9080	114506
Dai.DG	Manchu_Liaoning	Tu.SDG	Mbuti.DG	-0.001689	-7.637	8855	9048	114384
Tu.DG	Manchu_Liaoning	Dai.DG	Mbuti.DG	-0.002572	-7.626	8863	9157	114504
Hezhen.SDG	Manchu_Liaoning	Han.SDG	Mbuti.DG	-0.00135	-7.582	8907	9061	114385
Dai.SDG	Manchu_Liaoning	Daur.DG	Mbuti.DG	-0.002114	-7.577	8816	9058	114081
Kinh.DG	Manchu_Liaoning	Yakut.SDG	Mbuti.DG	-0.002474	-7.574	8752	9035	114362
Ulchi.DG	Manchu_Liaoning	Miao.SDG	Mbuti.DG	-0.002629	-7.558	8862	9163	114364
China_Lahu.DG	Manchu_Liaoning	Ulchi.DG	Mbuti.DG	-0.002935	-7.539	8809	9146	114486
Even.DG	Manchu_Liaoning	Atayal.DG	Mbuti.DG	-0.003878	-7.491	8828	9271	114316
Ulchi.DG	Manchu_Liaoning	Dai.DG	Mbuti.DG	-0.002711	-7.489	8834	9144	114496
Tu.DG	Manchu_Liaoning	Tujia.SDG	Mbuti.DG	-0.002433	-7.484	8897	9175	114371
Tu.DG	Manchu_Liaoning	Korean.DG	Mbuti.DG	-0.002802	-7.457	8880	9201	114495
Even.DG	Manchu_Liaoning	Thai.DG	Mbuti.DG	-0.003125	-7.449	8818	9176	114488
Daur.SDG	Manchu_Liaoning	Han.SDG	Mbuti.DG	-0.001267	-7.433	8913	9058	114383
Hezhen.SDG	Manchu_Liaoning	Dai.DG	Mbuti.DG	-0.001474	-7.432	8861	9029	114385
Oroqen.SDG	Manchu_Liaoning	Naxi.DG	Mbuti.DG	-0.001551	-7.416	8918	9095	114381
Hezhen.SDG	Manchu_Liaoning	CHB.SG	Mbuti.DG	-0.001302	-7.404	8936	9085	114385
Hezhen.SDG	Manchu_Liaoning	Miao.SDG	Mbuti.DG	-0.001404	-7.39	8899	9059	114384
Tu.SDG	Manchu_Liaoning	Buryat.SG	Mbuti.DG	-0.001248	-7.374	8856	8999	114384
Ulchi.DG	Manchu_Liaoning	Tujia.SDG	Mbuti.DG	-0.002556	-7.344	8869	9161	114361
Dai.DG	Manchu_Liaoning	Mongola.SDG	Mbuti.DG	-0.001723	-7.34	8873	9070	114383
Tu.SDG	Manchu_Liaoning	Ulchi.DG	Mbuti.DG	-0.001393	-7.33	8903	9063	114362
Tu.DG	Manchu_Liaoning	Hezhen.SDG	Mbuti.DG	-0.002268	-7.289	8889	9148	114373
Even.DG	Manchu_Liaoning	Naxi.DG	Mbuti.DG	-0.002899	-7.288	8936	9267	114510
Ulchi.DG	Manchu_Liaoning	Han.SDG	Mbuti.DG	-0.002427	-7.285	8879	9157	114365
Daur.SDG	Manchu_Liaoning	CHB.SG	Mbuti.DG	-0.001244	-7.267	8941	9083	114383
Buryat.SG	Manchu_Liaoning	Mongola.DG	Mbuti.DG	-0.002594	-7.24	8926	9224	114508
Hezhen.SDG	Manchu_Liaoning	Tujia.SDG	Mbuti.DG	-0.001384	-7.235	8904	9063	114382
Yakut.DG	Manchu_Liaoning	Mongola.DG	Mbuti.DG	-0.003167	-7.198	8901	9264	114484
Daur.SDG	Manchu_Liaoning	Tujia.SDG	Mbuti.DG	-0.001289	-7.173	8910	9058	114382
Dai.DG	Manchu_Liaoning	Daur.SDG	Mbuti.DG	-0.001601	-7.17	8881	9065	114383
Mongola.SDG	Manchu_Liaoning	CHS.SG	Mbuti.DG	-0.001333	-7.158	8936	9088	114383
China_Lahu.DG	Manchu_Liaoning	Hezhen.SDG	Mbuti.DG	-0.002315	-7.156	8858	9123	114374
China_Lahu.DG	Manchu_Liaoning	Japanese.SDG	Mbuti.DG	-0.002242	-7.141	8879	9136	114376
Tu.DG	Manchu_Liaoning	Miao.SDG	Mbuti.DG	-0.002318	-7.134	8902	9167	114374
Ulchi.DG	Manchu_Liaoning	CHB.SG	Mbuti.DG	-0.002372	-7.11	8920	9192	114496
Tu.DG	Manchu_Liaoning	Tujia.DG	Mbuti.DG	-0.002641	-7.068	8881	9183	114489
Thai.DG	Manchu_Liaoning	Tujia.DG	Mbuti.DG	-0.002732	-7.063	8931	9244	114473
Daur.SDG	Manchu_Liaoning	Dai.SDG	Mbuti.DG	-0.001238	-7.031	8879	9020	114382
Ulchi.DG	Manchu_Liaoning	She.DG	Mbuti.DG	-0.002857	-7.017	8877	9204	114470
China_Lahu.DG	Manchu_Liaoning	JPT.SG	Mbuti.DG	-0.002155	-7.015	8941	9187	114506
Dai.DG	Manchu_Liaoning	Japanese.SDG	Mbuti.DG	-0.001572	-7.009	8900	9080	114387
Dai.DG	Manchu_Liaoning	Even.DG	Mbuti.DG	-0.002022	-7.007	8829	9061	114514
Hezhen.SDG	Manchu_Liaoning	Tujia.DG	Mbuti.DG	-0.001578	-7.002	8877	9058	114366
Hezhen.SDG	Manchu_Liaoning	Kinh.DG	Mbuti.DG	-0.001624	-7.002	8856	9041	114361
China_Lahu.DG	Manchu_Liaoning	Korean.DG	Mbuti.DG	-0.002553	-6.938	8865	9157	114496
Tu.DG	Manchu_Liaoning	Han.DG	Mbuti.DG	-0.002621	-6.936	8919	9219	114504
Oroqen.DG	Manchu_Liaoning	She.DG	Mbuti.DG	-0.002982	-6.933	8852	9194	114466
Mongola.SDG	Manchu_Liaoning	CHB.SG	Mbuti.DG	-0.00128	-6.92	8938	9084	114383
Xibo.DG	Manchu_Liaoning	CHS.SG	Mbuti.DG	-0.002147	-6.914	8904	9150	114506
Daur.SDG	Manchu_Liaoning	She.DG	Mbuti.DG	-0.001468	-6.911	8912	9080	114355
Dai.DG	Manchu_Liaoning	JPT.SG	Mbuti.DG	-0.001535	-6.892	8958	9134	114519
Mongola.SDG	Manchu_Liaoning	Dai.SDG	Mbuti.DG	-0.001334	-6.876	8872	9025	114381
Daur.SDG	Manchu_Liaoning	Kinh.DG	Mbuti.DG	-0.001422	-6.872	8871	9033	114359
Mongola.SDG	Manchu_Liaoning	Miao.SDG	Mbuti.DG	-0.001338	-6.866	8904	9057	114383
China_Lahu.DG	Manchu_Liaoning	Even.DG	Mbuti.DG	-0.002662	-6.86	8806	9111	114505
Tu.DG	Manchu_Liaoning	Hezhen.DG	Mbuti.DG	-0.002583	-6.859	8862	9158	114496
Xibo.DG	Manchu_Liaoning	Dai.SDG	Mbuti.DG	-0.00224	-6.831	8822	9078	114372
Tu.DG	Manchu_Liaoning	Mongola.DG	Mbuti.DG	-0.002567	-6.826	8865	9158	114498
Oroqen.DG	Manchu_Liaoning	CHS.SG	Mbuti.DG	-0.002367	-6.812	8908	9179	114493
Thai.DG	Manchu_Liaoning	She.DG	Mbuti.DG	-0.002657	-6.809	8958	9262	114465
Kinh.DG	Manchu_Liaoning	Buryat.SG	Mbuti.DG	-0.002445	-6.808	8754	9034	114494
Tu.DG	Manchu_Liaoning	Oroqen.SDG	Mbuti.DG	-0.002244	-6.765	8880	9137	114374
Tu.DG	Manchu_Liaoning	Ami.DG	Mbuti.DG	-0.002595	-6.755	8901	9198	114498
Hezhen.DG	Manchu_Liaoning	CHS.SG	Mbuti.DG	-0.00204	-6.731	8909	9143	114506
Ulchi.DG	Manchu_Liaoning	China_Lahu.DG	Mbuti.DG	-0.002766	-6.722	8809	9126	114486
Mongola.SDG	Manchu_Liaoning	Han.SDG	Mbuti.DG	-0.001264	-6.709	8913	9057	114383
China_Lahu.DG	Manchu_Liaoning	Xibo.DG	Mbuti.DG	-0.002646	-6.689	8820	9123	114496
Oroqen.DG	Manchu_Liaoning	Han.SDG	Mbuti.DG	-0.002242	-6.686	8877	9133	114363
China_Lahu.DG	Manchu_Liaoning	Daur.SDG	Mbuti.DG	-0.002142	-6.656	8867	9112	114372
Dai.DG	Manchu_Liaoning	Yakut.DG	Mbuti.DG	-0.001891	-6.626	8800	9017	114491
Dai.DG	Manchu_Liaoning	Mongola.DG	Mbuti.DG	-0.001809	-6.621	8866	9073	114508
Xibo.DG	Manchu_Liaoning	Miao.DG	Mbuti.DG	-0.00252	-6.602	8851	9139	114497
Tu.DG	Manchu_Liaoning	She.DG	Mbuti.DG	-0.00256	-6.585	8917	9210	114477
Xibo.DG	Manchu_Liaoning	Miao.SDG	Mbuti.DG	-0.002115	-6.573	8866	9107	114375
Hezhen.DG	Manchu_Liaoning	Miao.SDG	Mbuti.DG	-0.002057	-6.543	8864	9100	114376
China_Lahu.DG	Manchu_Liaoning	Mongola.SDG	Mbuti.DG	-0.002117	-6.54	8870	9112	114372
Daur.SDG	Manchu_Liaoning	Miao.SDG	Mbuti.DG	-0.001154	-6.506	8915	9047	114383
China_Lahu.DG	Manchu_Liaoning	Yakut.DG	Mbuti.DG	-0.002554	-6.493	8774	9066	114481
Dai.DG	Manchu_Liaoning	Korean.DG	Mbuti.DG	-0.001788	-6.483	8891	9096	114506
Tu.DG	Manchu_Liaoning	Kinh.DG	Mbuti.DG	-0.002371	-6.481	8884	9155	114487
Tu.DG	Manchu_Liaoning	Thai.DG	Mbuti.DG	-0.002404	-6.476	8811	9086	114479
Dai.DG	Manchu_Liaoning	Tu.DG	Mbuti.DG	-0.001673	-6.465	8863	9054	114504
Mongola.SDG	Manchu_Liaoning	Kinh.DG	Mbuti.DG	-0.001416	-6.464	8868	9030	114359
China_Lahu.DG	Manchu_Liaoning	Tu.SDG	Mbuti.DG	-0.002001	-6.46	8853	9082	114373
Oroqen.DG	Manchu_Liaoning	Han.DG	Mbuti.DG	-0.002466	-6.451	8893	9175	114492
Ulchi.DG	Manchu_Liaoning	Tujia.DG	Mbuti.DG	-0.002656	-6.447	8860	9164	114481
Tu.DG	Manchu_Liaoning	Daur.SDG	Mbuti.DG	-0.00213	-6.429	8898	9142	114371
Even.DG	Manchu_Liaoning	Tu.SDG	Mbuti.DG	-0.002182	-6.425	8915	9165	114380
Dai.SDG	Manchu_Liaoning	CHB.SG	Mbuti.DG	-0.001164	-6.406	8961	9094	114383
China_Lahu.DG	Manchu_Liaoning	CHB.SG	Mbuti.DG	-0.001959	-6.399	8938	9162	114506
Xibo.DG	Manchu_Liaoning	Han.SDG	Mbuti.DG	-0.001934	-6.385	8879	9100	114376
Ulchi.DG	Manchu_Liaoning	Han.DG	Mbuti.DG	-0.00262	-6.385	8901	9201	114496
Kinh.DG	Manchu_Liaoning	Yakut.DG	Mbuti.DG	-0.002575	-6.382	8750	9045	114467
Dai.SDG	Manchu_Liaoning	Japanese.DG	Mbuti.DG	-0.001493	-6.378	8903	9073	114377
Xibo.DG	Manchu_Liaoning	CHB.SG	Mbuti.DG	-0.001902	-6.371	8919	9137	114506
Mongola.SDG	Manchu_Liaoning	She.DG	Mbuti.DG	-0.001467	-6.351	8915	9082	114355
Even.DG	Manchu_Liaoning	Korean.DG	Mbuti.DG	-0.002702	-6.318	8930	9239	114505
Hezhen.DG	Manchu_Liaoning	Dai.SDG	Mbuti.DG	-0.002076	-6.307	8832	9070	114373
Xibo.DG	Manchu_Liaoning	Dai.DG	Mbuti.DG	-0.002234	-6.298	8828	9084	114506
Oroqen.DG	Manchu_Liaoning	Miao.SDG	Mbuti.DG	-0.002314	-6.292	8867	9132	114362
Xibo.DG	Manchu_Liaoning	Tujia.SDG	Mbuti.DG	-0.002014	-6.291	8870	9100	114372
Xibo.DG	Manchu_Liaoning	She.DG	Mbuti.DG	-0.002443	-6.277	8870	9150	114480
Hezhen.DG	Manchu_Liaoning	Tujia.SDG	Mbuti.DG	-0.002019	-6.267	8871	9102	114373
China_Lahu.DG	Manchu_Liaoning	Japanese.DG	Mbuti.DG	-0.00235	-6.266	8881	9150	114500
Oroqen.DG	Manchu_Liaoning	Atayal.DG	Mbuti.DG	-0.003422	-6.258	8776	9167	114297
Daur.SDG	Manchu_Liaoning	Dai.DG	Mbuti.DG	-0.001135	-6.256	8881	9011	114383
Oroqen.DG	Manchu_Liaoning	Kinh.DG	Mbuti.DG	-0.002599	-6.249	8830	9127	114473
Oroqen.DG	Manchu_Liaoning	CHB.SG	Mbuti.DG	-0.002108	-6.235	8924	9166	114493
Kinh.DG	Manchu_Liaoning	Hezhen.SDG	Mbuti.DG	-0.001964	-6.197	8856	9080	114361
Mongola.SDG	Manchu_Liaoning	Tujia.SDG	Mbuti.DG	-0.001189	-6.187	8915	9051	114381
Daur.SDG	Manchu_Liaoning	Atayal.DG	Mbuti.DG	-0.001562	-6.167	8859	9037	114184
Tu.SDG	Manchu_Liaoning	Yakut.SDG	Mbuti.DG	-0.00095	-6.159	8884	8993	114384
Daur.SDG	Manchu_Liaoning	Tujia.DG	Mbuti.DG	-0.001292	-6.148	8897	9045	114364
Mongola.SDG	Manchu_Liaoning	Miao.DG	Mbuti.DG	-0.00137	-6.128	8901	9058	114372
Oroqen.DG	Manchu_Liaoning	Tujia.SDG	Mbuti.DG	-0.002133	-6.128	8882	9126	114359
Mongola.SDG	Manchu_Liaoning	Naxi.DG	Mbuti.DG	-0.001296	-6.122	8918	9066	114378
Ulchi.DG	Manchu_Liaoning	Atayal.DG	Mbuti.DG	-0.003055	-6.107	8815	9164	114300
Mongola.SDG	Manchu_Liaoning	Dai.DG	Mbuti.DG	-0.001242	-6.103	8873	9015	114383
Thai.DG	Manchu_Liaoning	Miao.DG	Mbuti.DG	-0.002376	-6.082	8964	9236	114481
Oroqen.SDG	Manchu_Liaoning	Yi.DG	Mbuti.DG	-0.001387	-6.081	8918	9076	114377
Tu.DG	Manchu_Liaoning	Atayal.DG	Mbuti.DG	-0.00264	-6.064	8862	9164	114308
Buryat.SG	Manchu_Liaoning	Xibo.DG	Mbuti.DG	-0.002284	-6.063	8942	9203	114506
Oroqen.SDG	Manchu_Liaoning	Tu.DG	Mbuti.DG	-0.001329	-6.039	8880	9032	114374
Kinh.DG	Manchu_Liaoning	Oroqen.SDG	Mbuti.DG	-0.00195	-6.016	8845	9068	114362
Ulchi.DG	Manchu_Liaoning	Thai.DG	Mbuti.DG	-0.002389	-6.005	8802	9076	114469
Even.DG	Manchu_Liaoning	JPT.SG	Mbuti.DG	-0.002121	-5.977	9021	9264	114514
China_Lahu.DG	Manchu_Liaoning	Hezhen.DG	Mbuti.DG	-0.002317	-5.964	8852	9117	114498
Daur.SDG	Manchu_Liaoning	Ami.DG	Mbuti.DG	-0.001307	-5.94	8913	9063	114374
Hezhen.DG	Manchu_Liaoning	Han.SDG	Mbuti.DG	-0.001789	-5.916	8887	9091	114377
Even.DG	Manchu_Liaoning	Japanese.SDG	Mbuti.DG	-0.002093	-5.892	8969	9208	114383
Hezhen.DG	Manchu_Liaoning	Han.DG	Mbuti.DG	-0.002137	-5.878	8893	9137	114506
Mongola.SDG	Manchu_Liaoning	Thai.DG	Mbuti.DG	-0.001271	-5.871	8818	8963	114357
Xibo.DG	Manchu_Liaoning	Han.DG	Mbuti.DG	-0.002122	-5.852	8899	9142	114506
Hezhen.DG	Manchu_Liaoning	CHB.SG	Mbuti.DG	-0.001725	-5.851	8928	9126	114506
Oroqen.SDG	Manchu_Liaoning	Tu.SDG	Mbuti.DG	-0.001074	-5.851	8899	9022	114383
Ulchi.DG	Manchu_Liaoning	Kinh.DG	Mbuti.DG	-0.002396	-5.812	8857	9132	114478
Oroqen.SDG	Manchu_Liaoning	Korean.DG	Mbuti.DG	-0.001263	-5.803	8922	9067	114374
Hezhen.DG	Manchu_Liaoning	Tujia.DG	Mbuti.DG	-0.002284	-5.801	8850	9111	114489
Even.DG	Manchu_Liaoning	Yi.DG	Mbuti.DG	-0.002531	-5.792	8952	9241	114505
Hezhen.DG	Manchu_Liaoning	Atayal.DG	Mbuti.DG	-0.002682	-5.777	8805	9112	114309
Oroqen.DG	Manchu_Liaoning	Tujia.DG	Mbuti.DG	-0.002314	-5.727	8868	9133	114477
Tu.DG	Manchu_Liaoning	Oroqen.DG	Mbuti.DG	-0.002221	-5.706	8884	9138	114483
Hezhen.SDG	Manchu_Liaoning	Atayal.DG	Mbuti.DG	-0.001568	-5.705	8858	9037	114186
Dai.DG	Manchu_Liaoning	Daur.DG	Mbuti.DG	-0.00189	-5.693	8838	9054	114213
Tu.DG	Manchu_Liaoning	Xibo.DG	Mbuti.DG	-0.002132	-5.677	8882	9126	114495
Daur.SDG	Manchu_Liaoning	Naxi.DG	Mbuti.DG	-0.001118	-5.674	8927	9055	114378
China_Lahu.DG	Manchu_Liaoning	Han.DG	Mbuti.DG	-0.002022	-5.67	8933	9165	114506
Daur.SDG	Manchu_Liaoning	Yi.DG	Mbuti.DG	-0.00117	-5.663	8913	9047	114374
Yakut.SDG	Manchu_Liaoning	Hezhen.SDG	Mbuti.DG	-0.001177	-5.63	9047	9181	114384
Kinh.DG	Manchu_Liaoning	Oroqen.DG	Mbuti.DG	-0.00225	-5.612	8830	9088	114473
Mongola.SDG	Manchu_Liaoning	Han.DG	Mbuti.DG	-0.001233	-5.609	8932	9073	114382
Mongola.DG	Manchu_Liaoning	Miao.SDG	Mbuti.DG	-0.001829	-5.607	8880	9090	114377
Hezhen.DG	Manchu_Liaoning	Dai.DG	Mbuti.DG	-0.001912	-5.593	8850	9069	114506
Even.DG	Manchu_Liaoning	Tu.DG	Mbuti.DG	-0.002298	-5.576	8914	9177	114503
Buryat.SG	Manchu_Liaoning	Daur.SDG	Mbuti.DG	-0.001732	-5.576	8988	9186	114383
Oroqen.SDG	Manchu_Liaoning	Thai.DG	Mbuti.DG	-0.001289	-5.543	8833	8981	114360
China_Lahu.DG	Manchu_Liaoning	Mongola.DG	Mbuti.DG	-0.002115	-5.54	8866	9108	114498
China_Lahu.DG	Manchu_Liaoning	Buryat.SG	Mbuti.DG	-0.001898	-5.497	8813	9031	114506
Yakut.DG	Manchu_Liaoning	Xibo.DG	Mbuti.DG	-0.002327	-5.473	8945	9211	114481
Mongola.DG	Manchu_Liaoning	Dai.SDG	Mbuti.DG	-0.001809	-5.439	8851	9058	114374
Kinh.DG	Manchu_Liaoning	Naxi.DG	Mbuti.DG	-0.001866	-5.435	8900	9113	114489
China_Lahu.DG	Manchu_Liaoning	Oroqen.DG	Mbuti.DG	-0.002271	-5.428	8850	9110	114484
Tu.DG	Manchu_Liaoning	Miao.DG	Mbuti.DG	-0.0021	-5.417	8926	9166	114496
Mongola.SDG	Manchu_Liaoning	Tujia.DG	Mbuti.DG	-0.001202	-5.412	8902	9039	114364
Kinh.DG	Manchu_Liaoning	Daur.SDG	Mbuti.DG	-0.001737	-5.356	8871	9069	114359
Xibo.DG	Manchu_Liaoning	Atayal.DG	Mbuti.DG	-0.002358	-5.349	8828	9097	114309
Yakut.DG	Manchu_Liaoning	Daur.SDG	Mbuti.DG	-0.001879	-5.342	8993	9208	114358
Dai.SDG	Manchu_Liaoning	Naxi.DG	Mbuti.DG	-0.001141	-5.338	8945	9075	114378
Xibo.DG	Manchu_Liaoning	Tujia.DG	Mbuti.DG	-0.002036	-5.336	8866	9100	114488
Mongola.SDG	Manchu_Liaoning	Tu.DG	Mbuti.DG	-0.001174	-5.33	8872	9007	114371
Kinh.DG	Manchu_Liaoning	Hezhen.DG	Mbuti.DG	-0.001934	-5.326	8852	9073	114484
Mongola.DG	Manchu_Liaoning	CHS.SG	Mbuti.DG	-0.001712	-5.318	8931	9127	114508
Mongola.DG	Manchu_Liaoning	CHB.SG	Mbuti.DG	-0.001685	-5.317	8931	9124	114508
Kinh.DG	Manchu_Liaoning	Mongola.SDG	Mbuti.DG	-0.001749	-5.303	8868	9068	114359
Han.SDG	Manchu_Liaoning	Yakut.SDG	Mbuti.DG	-0.000452	-5.248	8824	8876	114386
Xibo.DG	Manchu_Liaoning	Ami.DG	Mbuti.DG	-0.001947	-5.227	8895	9118	114499
Mongola.DG	Manchu_Liaoning	Miao.DG	Mbuti.DG	-0.001915	-5.218	8884	9103	114499
Xibo.DG	Manchu_Liaoning	China_Lahu.DG	Mbuti.DG	-0.002066	-5.216	8820	9056	114496
Dai.DG	Manchu_Liaoning	CHB.SG	Mbuti.DG	-0.001135	-5.204	8970	9100	114519
Kinh.DG	Manchu_Liaoning	Even.DG	Mbuti.DG	-0.002079	-5.203	8823	9061	114492
Han.SDG	Manchu_Liaoning	Yakut.DG	Mbuti.DG	-0.000539	-5.202	8813	8875	114362
Kinh.DG	Manchu_Liaoning	Tu.SDG	Mbuti.DG	-0.001614	-5.19	8855	9040	114360
Hezhen.DG	Manchu_Liaoning	Miao.DG	Mbuti.DG	-0.001945	-5.18	8885	9108	114498
Hezhen.SDG	Manchu_Liaoning	China_Lahu.DG	Mbuti.DG	-0.001179	-5.163	8858	8993	114374
Mongola.DG	Manchu_Liaoning	Naxi.DG	Mbuti.DG	-0.001842	-5.148	8902	9113	114504
Ulchi.DG	Manchu_Liaoning	Naxi.DG	Mbuti.DG	-0.001872	-5.132	8934	9148	114493
Hezhen.SDG	Manchu_Liaoning	Miao.DG	Mbuti.DG	-0.001152	-5.129	8913	9045	114374
Ulchi.DG	Manchu_Liaoning	Ami.DG	Mbuti.DG	-0.002261	-5.126	8907	9166	114492
Yakut.SDG	Manchu_Liaoning	Daur.DG	Mbuti.DG	-0.001486	-5.121	8993	9163	114084
Mongola.DG	Manchu_Liaoning	Han.SDG	Mbuti.DG	-0.001625	-5.117	8898	9084	114378
Mongola.SDG	Manchu_Liaoning	Ami.DG	Mbuti.DG	-0.001216	-5.101	8920	9059	114374
Mongola.SDG	Manchu_Liaoning	Tu.SDG	Mbuti.DG	-0.000927	-5.081	8891	8997	114382
Tu.SDG	Manchu_Liaoning	Even.DG	Mbuti.DG	-0.000929	-5.046	8915	9021	114380
Xibo.DG	Manchu_Liaoning	Naxi.DG	Mbuti.DG	-0.001821	-5.041	8901	9110	114502
Xibo.DG	Manchu_Liaoning	Kinh.DG	Mbuti.DG	-0.001915	-5.033	8858	9077	114487
Mongola.SDG	Manchu_Liaoning	JPT.SG	Mbuti.DG	-0.00093	-5.01	8976	9083	114383

## Sheet: C
Table 4C. Differentiated shared alleles in Manchu_Liaoning compared to modern and ancient populations estimated via symmetrical f4-statistics in the form f4(Manchu_Liaoning, Modern East Asian; Modern East Asian, Mbuti) based on the merged 1240K dataset.
Pop1(w)	Pop2(x)	Pop3(y)	Pop4(z)	D-stat	Z	BABA	ABBA	Snp
Manchu_Liaoning	Yakut.SDG	CHS.SG	Mbuti.DG	0.005254	25.956	9433	8832	114386
Manchu_Liaoning	Yakut.SDG	CHB.SG	Mbuti.DG	0.00482	24.713	9410	8859	114386
Manchu_Liaoning	Yakut.SDG	Han.SDG	Mbuti.DG	0.004954	24.622	9390	8824	114386
Manchu_Liaoning	Yakut.SDG	Miao.SDG	Mbuti.DG	0.005003	24.369	9388	8816	114386
Manchu_Liaoning	Yakut.SDG	Tujia.SDG	Mbuti.DG	0.004963	23.835	9388	8821	114382
Manchu_Liaoning	Yakut.SDG	Dai.SDG	Mbuti.DG	0.005036	23.222	9358	8782	114383
Manchu_Liaoning	Yakut.SDG	Dai.DG	Mbuti.DG	0.004975	22.598	9352	8783	114386
Manchu_Liaoning	Yakut.SDG	Kinh.DG	Mbuti.DG	0.005543	22.394	9386	8752	114362
Manchu_Liaoning	Yakut.SDG	Han.DG	Mbuti.DG	0.005409	22.124	9432	8814	114385
Manchu_Liaoning	Yakut.SDG	She.DG	Mbuti.DG	0.005233	21.463	9417	8819	114358
Manchu_Liaoning	Yakut.SDG	Miao.DG	Mbuti.DG	0.005039	20.366	9386	8810	114375
Manchu_Liaoning	Yakut.SDG	China_Lahu.DG	Mbuti.DG	0.004726	20.129	9315	8774	114375
Manchu_Liaoning	Yakut.SDG	Ami.DG	Mbuti.DG	0.005031	19.859	9397	8821	114377
Manchu_Liaoning	Yakut.SDG	Tujia.DG	Mbuti.DG	0.004749	19.143	9365	8822	114367
Manchu_Liaoning	Yakut.SDG	JPT.SG	Mbuti.DG	0.00368	18.566	9369	8948	114386
Manchu_Liaoning	Yakut.SDG	Japanese.SDG	Mbuti.DG	0.00368	18.551	9324	8903	114386
Manchu_Liaoning	Yakut.SDG	Atayal.DG	Mbuti.DG	0.005393	18.301	9377	8762	114187
Manchu_Liaoning	Yakut.SDG	Yi.DG	Mbuti.DG	0.004079	18.206	9341	8875	114377
Manchu_Liaoning	Yakut.SDG	Korean.DG	Mbuti.DG	0.004159	17.921	9340	8864	114374
Manchu_Liaoning	Yakut.SDG	Naxi.DG	Mbuti.DG	0.004009	17.206	9348	8890	114381
Manchu_Liaoning	Yakut.SDG	Thai.DG	Mbuti.DG	0.004209	17.01	9255	8773	114360
Manchu_Liaoning	Yakut.SDG	Tu.SDG	Mbuti.DG	0.00332	16.992	9264	8884	114384
Manchu_Liaoning	Buryat.SG	CHS.SG	Mbuti.DG	0.004931	16.186	9405	8841	114519
Manchu_Liaoning	Yakut.SDG	Japanese.DG	Mbuti.DG	0.003781	15.995	9323	8890	114380
Manchu_Liaoning	Buryat.SG	Han.SDG	Mbuti.DG	0.004716	15.542	9355	8816	114387
Manchu_Liaoning	Tu.SDG	CHS.SG	Mbuti.DG	0.002415	15.524	9184	8908	114384
Manchu_Liaoning	Buryat.SG	Tujia.SDG	Mbuti.DG	0.004952	15.388	9367	8800	114383
Manchu_Liaoning	Buryat.SG	Dai.SDG	Mbuti.DG	0.004872	15.15	9326	8769	114383
Manchu_Liaoning	Buryat.SG	Miao.SDG	Mbuti.DG	0.004733	14.966	9350	8808	114386
Manchu_Liaoning	Yakut.DG	CHS.SG	Mbuti.DG	0.00523	14.904	9436	8837	114491
Manchu_Liaoning	Buryat.SG	CHB.SG	Mbuti.DG	0.00452	14.902	9384	8866	114519
Manchu_Liaoning	Tu.SDG	CHB.SG	Mbuti.DG	0.002269	14.886	9176	8916	114384
Manchu_Liaoning	Yakut.DG	Miao.SDG	Mbuti.DG	0.005131	14.855	9385	8798	114361
Manchu_Liaoning	Tu.SDG	Han.SDG	Mbuti.DG	0.002246	14.631	9149	8892	114384
Manchu_Liaoning	Tu.SDG	Japanese.SDG	Mbuti.DG	0.002315	14.614	9148	8884	114384
Manchu_Liaoning	Tu.SDG	JPT.SG	Mbuti.DG	0.002282	14.599	9191	8930	114384
Manchu_Liaoning	Yakut.SDG	Mongola.SDG	Mbuti.DG	0.003011	14.552	9274	8930	114383
Manchu_Liaoning	Buryat.SG	Kinh.DG	Mbuti.DG	0.005282	14.515	9359	8754	114494
Manchu_Liaoning	Yakut.DG	Han.SDG	Mbuti.DG	0.005008	14.463	9386	8813	114362
Manchu_Liaoning	Yakut.SDG	Tu.DG	Mbuti.DG	0.003345	14.462	9261	8878	114374
Manchu_Liaoning	Buryat.SG	Han.DG	Mbuti.DG	0.005097	14.395	9408	8825	114517
Manchu_Liaoning	Buryat.SG	Ami.DG	Mbuti.DG	0.005317	14.257	9398	8789	114508
Manchu_Liaoning	Yakut.DG	CHB.SG	Mbuti.DG	0.004807	14.215	9413	8862	114491
Manchu_Liaoning	Buryat.SG	Dai.DG	Mbuti.DG	0.00475	14.096	9329	8785	114519
Manchu_Liaoning	Yakut.DG	Tujia.SDG	Mbuti.DG	0.005032	14	9383	8807	114358
Manchu_Liaoning	Buryat.SG	Tujia.DG	Mbuti.DG	0.004959	13.785	9368	8800	114498
Manchu_Liaoning	Buryat.SG	She.DG	Mbuti.DG	0.005253	13.772	9406	8805	114490
Manchu_Liaoning	Tu.SDG	Dai.SDG	Mbuti.DG	0.002215	13.756	9112	8859	114382
Manchu_Liaoning	Tu.SDG	Han.DG	Mbuti.DG	0.00231	13.631	9172	8908	114383
Manchu_Liaoning	Tu.SDG	Ami.DG	Mbuti.DG	0.002598	13.604	9170	8873	114375
Manchu_Liaoning	Tu.SDG	Tujia.SDG	Mbuti.DG	0.002184	13.501	9144	8894	114382
Manchu_Liaoning	Tu.SDG	Japanese.DG	Mbuti.DG	0.002523	13.488	9153	8864	114378
Manchu_Liaoning	Tu.SDG	Miao.SDG	Mbuti.DG	0.002146	13.335	9140	8895	114384
Manchu_Liaoning	Thai.DG	Mongola.SDG	Mbuti.DG	0.004247	13.329	9304	8818	114357
Manchu_Liaoning	Tu.SDG	Dai.DG	Mbuti.DG	0.002239	13.135	9111	8855	114384
Manchu_Liaoning	Yakut.DG	Dai.SDG	Mbuti.DG	0.004874	12.849	9342	8785	114358
Manchu_Liaoning	Thai.DG	JPT.SG	Mbuti.DG	0.003885	12.833	9355	8911	114491
Manchu_Liaoning	Thai.DG	Tu.SDG	Mbuti.DG	0.003855	12.748	9257	8816	114358
Manchu_Liaoning	Tu.SDG	Kinh.DG	Mbuti.DG	0.002314	12.727	9120	8855	114360
Manchu_Liaoning	Yakut.DG	Kinh.DG	Mbuti.DG	0.005598	12.717	9391	8750	114467
Manchu_Liaoning	Thai.DG	Hezhen.SDG	Mbuti.DG	0.004065	12.623	9293	8828	114359
Manchu_Liaoning	Thai.DG	Japanese.SDG	Mbuti.DG	0.003868	12.583	9301	8858	114361
Manchu_Liaoning	Yakut.DG	Miao.DG	Mbuti.DG	0.005209	12.384	9401	8805	114484
Manchu_Liaoning	Buryat.SG	Miao.DG	Mbuti.DG	0.00444	12.325	9343	8835	114507
Manchu_Liaoning	Yakut.DG	Dai.DG	Mbuti.DG	0.004786	12.291	9348	8800	114491
Manchu_Liaoning	Thai.DG	Daur.SDG	Mbuti.DG	0.003824	12.247	9280	8842	114357
Manchu_Liaoning	Yakut.DG	Han.DG	Mbuti.DG	0.005179	12.209	9426	8833	114490
Manchu_Liaoning	Tu.SDG	Mongola.SDG	Mbuti.DG	0.001956	12.171	9115	8891	114382
Manchu_Liaoning	Tu.SDG	Miao.DG	Mbuti.DG	0.002346	12.098	9149	8881	114373
Manchu_Liaoning	Buryat.SG	Thai.DG	Mbuti.DG	0.004059	12.068	9232	8767	114491
Manchu_Liaoning	Tu.SDG	She.DG	Mbuti.DG	0.002376	12.064	9170	8898	114356
Manchu_Liaoning	Thai.DG	CHB.SG	Mbuti.DG	0.003736	12.008	9334	8906	114491
Manchu_Liaoning	Thai.DG	Yakut.SDG	Mbuti.DG	0.00379	11.978	9207	8773	114360
Manchu_Liaoning	Buryat.SG	Atayal.DG	Mbuti.DG	0.005167	11.949	9352	8762	114317
Manchu_Liaoning	Oroqen.SDG	Dai.SDG	Mbuti.DG	0.002211	11.897	9086	8833	114382
Manchu_Liaoning	Dai.SDG	Oroqen.SDG	Mbuti.DG	0.002247	11.711	9090	8833	114382
Manchu_Liaoning	Buryat.SG	JPT.SG	Mbuti.DG	0.003553	11.687	9352	8945	114519
Manchu_Liaoning	Buryat.SG	Japanese.SDG	Mbuti.DG	0.003607	11.588	9298	8885	114387
Manchu_Liaoning	Yakut.DG	China_Lahu.DG	Mbuti.DG	0.004794	11.565	9323	8774	114481
Manchu_Liaoning	Thai.DG	Oroqen.SDG	Mbuti.DG	0.003803	11.562	9268	8833	114360
Manchu_Liaoning	Oroqen.SDG	CHS.SG	Mbuti.DG	0.002069	11.514	9144	8907	114386
Manchu_Liaoning	Oroqen.SDG	Dai.DG	Mbuti.DG	0.002237	11.425	9083	8827	114386
Manchu_Liaoning	Tu.SDG	Korean.DG	Mbuti.DG	0.002111	11.423	9132	8891	114372
Manchu_Liaoning	Tu.SDG	Hezhen.SDG	Mbuti.DG	0.001807	11.422	9106	8900	114382
Manchu_Liaoning	Thai.DG	Ulchi.DG	Mbuti.DG	0.004395	11.412	9305	8802	114469
Manchu_Liaoning	Buryat.SG	Tu.SDG	Mbuti.DG	0.003391	11.407	9244	8856	114384
Manchu_Liaoning	Buryat.SG	Korean.DG	Mbuti.DG	0.004108	11.383	9331	8861	114506
Manchu_Liaoning	Tu.SDG	Daur.SDG	Mbuti.DG	0.001817	11.288	9107	8899	114383
Manchu_Liaoning	Thai.DG	Japanese.DG	Mbuti.DG	0.004035	11.26	9317	8855	114485
Manchu_Liaoning	Yakut.DG	Ami.DG	Mbuti.DG	0.005024	11.224	9402	8827	114485
Manchu_Liaoning	Yakut.DG	Tujia.DG	Mbuti.DG	0.004826	11.201	9368	8816	114475
Manchu_Liaoning	Thai.DG	Buryat.SG	Mbuti.DG	0.003852	11.181	9208	8767	114491
Manchu_Liaoning	Tu.SDG	Tujia.DG	Mbuti.DG	0.002194	11.166	9132	8882	114365
Manchu_Liaoning	Yakut.SDG	Mongola.DG	Mbuti.DG	0.002769	11.16	9245	8929	114377
Manchu_Liaoning	Buryat.SG	China_Lahu.DG	Mbuti.DG	0.00394	11.139	9265	8813	114506
Manchu_Liaoning	Tu.SDG	Atayal.DG	Mbuti.DG	0.002427	11.101	9121	8844	114185
Manchu_Liaoning	Dai.SDG	Yakut.SDG	Mbuti.DG	0.002131	11.076	9025	8782	114383
Manchu_Liaoning	Even.DG	CHS.SG	Mbuti.DG	0.003932	11.014	9340	8890	114514
Manchu_Liaoning	Thai.DG	Hezhen.DG	Mbuti.DG	0.003975	11.013	9279	8824	114483
Manchu_Liaoning	Thai.DG	Xibo.DG	Mbuti.DG	0.004153	10.972	9284	8809	114480
Manchu_Liaoning	Thai.DG	Mongola.DG	Mbuti.DG	0.004105	10.925	9292	8822	114483
Manchu_Liaoning	Buryat.SG	Naxi.DG	Mbuti.DG	0.003679	10.88	9322	8900	114512
Manchu_Liaoning	Dai.SDG	Oroqen.DG	Mbuti.DG	0.002578	10.824	9099	8804	114359
Manchu_Liaoning	Yakut.DG	She.DG	Mbuti.DG	0.00446	10.777	9380	8869	114465
Manchu_Liaoning	Yakut.DG	JPT.SG	Mbuti.DG	0.003663	10.758	9370	8951	114491
Manchu_Liaoning	Yakut.DG	Yi.DG	Mbuti.DG	0.004376	10.756	9360	8859	114484
Manchu_Liaoning	Buryat.SG	Japanese.DG	Mbuti.DG	0.003725	10.703	9309	8882	114512
Manchu_Liaoning	Thai.DG	Korean.DG	Mbuti.DG	0.004006	10.685	9314	8856	114481
Manchu_Liaoning	Dai.SDG	Hezhen.SDG	Mbuti.DG	0.00208	10.638	9095	8857	114382
Manchu_Liaoning	Even.DG	Dai.SDG	Mbuti.DG	0.00396	10.634	9264	8811	114379
Manchu_Liaoning	Thai.DG	Tu.DG	Mbuti.DG	0.004003	10.572	9269	8811	114479
Manchu_Liaoning	Oroqen.SDG	She.DG	Mbuti.DG	0.002362	10.567	9144	8874	114358
Manchu_Liaoning	Yakut.DG	Atayal.DG	Mbuti.DG	0.005447	10.539	9385	8763	114294
Manchu_Liaoning	Tu.SDG	Thai.DG	Mbuti.DG	0.001906	10.519	9034	8816	114358
Manchu_Liaoning	Oroqen.SDG	Han.SDG	Mbuti.DG	0.001865	10.473	9106	8893	114386
Manchu_Liaoning	Thai.DG	Han.SDG	Mbuti.DG	0.003278	10.473	9273	8898	114361
Manchu_Liaoning	Yakut.DG	Japanese.SDG	Mbuti.DG	0.003608	10.472	9311	8899	114362
Manchu_Liaoning	Even.DG	Han.SDG	Mbuti.DG	0.003689	10.435	9288	8866	114383
Manchu_Liaoning	Oroqen.SDG	CHB.SG	Mbuti.DG	0.001839	10.4	9132	8921	114386
Manchu_Liaoning	Even.DG	Tujia.SDG	Mbuti.DG	0.003797	10.382	9292	8857	114379
Manchu_Liaoning	Thai.DG	Oroqen.DG	Mbuti.DG	0.004141	10.374	9292	8818	114469
Manchu_Liaoning	Yakut.DG	Korean.DG	Mbuti.DG	0.004134	10.32	9340	8867	114481
Manchu_Liaoning	Yakut.DG	Naxi.DG	Mbuti.DG	0.003947	10.303	9349	8897	114489
Manchu_Liaoning	Even.DG	CHB.SG	Mbuti.DG	0.003578	10.296	9321	8911	114514
Manchu_Liaoning	Tu.SDG	Mongola.DG	Mbuti.DG	0.001916	10.264	9096	8877	114375
Manchu_Liaoning	Dai.SDG	Buryat.SG	Mbuti.DG	0.002192	10.242	9020	8769	114383
Manchu_Liaoning	Oroqen.SDG	Miao.SDG	Mbuti.DG	0.001926	10.206	9103	8883	114385
Manchu_Liaoning	Tu.SDG	Oroqen.SDG	Mbuti.DG	0.001645	10.114	9087	8899	114383
Manchu_Liaoning	Dai.SDG	Ulchi.DG	Mbuti.DG	0.00225	10.075	9082	8825	114361
Manchu_Liaoning	Even.DG	Miao.SDG	Mbuti.DG	0.003698	10.038	9282	8859	114382
Manchu_Liaoning	Oroqen.SDG	Tujia.SDG	Mbuti.DG	0.001859	9.962	9104	8891	114382
Manchu_Liaoning	Dai.SDG	Xibo.DG	Mbuti.DG	0.002177	9.939	9071	8822	114372
Manchu_Liaoning	Tu.SDG	China_Lahu.DG	Mbuti.DG	0.001904	9.925	9071	8853	114373
Manchu_Liaoning	Thai.DG	Even.DG	Mbuti.DG	0.003826	9.907	9256	8818	114488
Manchu_Liaoning	Even.DG	Dai.DG	Mbuti.DG	0.003814	9.904	9266	8829	114514
Manchu_Liaoning	Yakut.DG	Thai.DG	Mbuti.DG	0.004201	9.865	9260	8779	114477
Manchu_Liaoning	Dai.DG	Oroqen.SDG	Mbuti.DG	0.002259	9.863	9086	8827	114386
Manchu_Liaoning	Oroqen.SDG	Ami.DG	Mbuti.DG	0.002195	9.81	9130	8879	114377
Manchu_Liaoning	Thai.DG	Tujia.SDG	Mbuti.DG	0.003255	9.797	9271	8899	114357
Manchu_Liaoning	Dai.SDG	Hezhen.DG	Mbuti.DG	0.002178	9.792	9082	8832	114373
Manchu_Liaoning	Even.DG	Tujia.DG	Mbuti.DG	0.004175	9.777	9307	8829	114498
Manchu_Liaoning	Buryat.SG	Yi.DG	Mbuti.DG	0.003537	9.728	9304	8899	114508
Manchu_Liaoning	Yakut.DG	Japanese.DG	Mbuti.DG	0.003922	9.701	9332	8883	114486
Manchu_Liaoning	Buryat.SG	Mongola.SDG	Mbuti.DG	0.003066	9.679	9254	8903	114383
Manchu_Liaoning	Even.DG	Kinh.DG	Mbuti.DG	0.004004	9.644	9282	8823	114492
Manchu_Liaoning	Buryat.SG	Tu.DG	Mbuti.DG	0.003521	9.627	9257	8854	114504
Manchu_Liaoning	Oroqen.SDG	Tujia.DG	Mbuti.DG	0.002075	9.559	9101	8864	114367
Manchu_Liaoning	Oroqen.SDG	Han.DG	Mbuti.DG	0.001979	9.543	9131	8905	114385
Manchu_Liaoning	Yakut.DG	Tu.SDG	Mbuti.DG	0.003218	9.501	9253	8885	114359
Manchu_Liaoning	Thai.DG	Naxi.DG	Mbuti.DG	0.003363	9.459	9294	8909	114487
Manchu_Liaoning	Thai.DG	Yakut.DG	Mbuti.DG	0.003797	9.437	9213	8779	114477
Manchu_Liaoning	Even.DG	Han.DG	Mbuti.DG	0.003886	9.422	9329	8884	114514
Manchu_Liaoning	Tu.SDG	Daur.DG	Mbuti.DG	0.002058	9.39	9082	8847	114082
Manchu_Liaoning	Dai.SDG	Mongola.SDG	Mbuti.DG	0.001828	9.321	9081	8872	114381
Manchu_Liaoning	Tu.SDG	Xibo.DG	Mbuti.DG	0.001768	9.317	9079	8877	114373
Manchu_Liaoning	Oroqen.SDG	Kinh.DG	Mbuti.DG	0.002081	9.315	9083	8845	114362
Manchu_Liaoning	Even.DG	She.DG	Mbuti.DG	0.004162	9.314	9338	8862	114487
Manchu_Liaoning	Tu.SDG	Hezhen.DG	Mbuti.DG	0.001712	9.307	9084	8888	114374
Manchu_Liaoning	Yakut.DG	Mongola.SDG	Mbuti.DG	0.003316	9.305	9280	8901	114358
Manchu_Liaoning	Dai.SDG	Tu.SDG	Mbuti.DG	0.00168	9.288	9051	8859	114382
Manchu_Liaoning	Thai.DG	CHS.SG	Mbuti.DG	0.002941	9.207	9296	8959	114491
Manchu_Liaoning	Even.DG	China_Lahu.DG	Mbuti.DG	0.003796	9.201	9241	8806	114505
Manchu_Liaoning	Dai.DG	Yakut.SDG	Mbuti.DG	0.002055	9.198	9018	8783	114386
Manchu_Liaoning	Dai.SDG	Daur.SDG	Mbuti.DG	0.001717	9.155	9075	8879	114382
Manchu_Liaoning	Dai.DG	Oroqen.DG	Mbuti.DG	0.002629	9.074	9108	8807	114493
Manchu_Liaoning	Thai.DG	Yi.DG	Mbuti.DG	0.003433	9.056	9289	8896	114482
Manchu_Liaoning	Thai.DG	Daur.DG	Mbuti.DG	0.004123	9.02	9266	8795	114189
Manchu_Liaoning	Tu.SDG	Yi.DG	Mbuti.DG	0.001732	8.988	9116	8918	114375
Manchu_Liaoning	Tu.DG	JPT.SG	Mbuti.DG	0.002796	8.956	9247	8927	114504
Manchu_Liaoning	Tu.DG	CHS.SG	Mbuti.DG	0.002799	8.942	9234	8913	114504
Manchu_Liaoning	Thai.DG	Han.DG	Mbuti.DG	0.003178	8.89	9295	8931	114490
Manchu_Liaoning	Oroqen.SDG	Atayal.DG	Mbuti.DG	0.002341	8.849	9094	8827	114187
Manchu_Liaoning	Even.DG	Ami.DG	Mbuti.DG	0.003999	8.735	9326	8868	114506
Manchu_Liaoning	Tu.DG	Japanese.SDG	Mbuti.DG	0.002747	8.707	9190	8875	114375
Manchu_Liaoning	Tu.DG	CHB.SG	Mbuti.DG	0.00269	8.705	9228	8920	114504
Manchu_Liaoning	Hezhen.SDG	Han.DG	Mbuti.DG	0.001751	8.699	9099	8899	114384
Manchu_Liaoning	Dai.SDG	Even.DG	Mbuti.DG	0.002169	8.673	9059	8811	114379
Manchu_Liaoning	Yakut.SDG	Xibo.DG	Mbuti.DG	0.002128	8.572	9205	8961	114375
Manchu_Liaoning	Dai.DG	Hezhen.SDG	Mbuti.DG	0.001964	8.539	9085	8861	114385
Manchu_Liaoning	Tu.DG	Han.SDG	Mbuti.DG	0.002641	8.518	9187	8885	114375
Manchu_Liaoning	Oroqen.SDG	Miao.DG	Mbuti.DG	0.001902	8.464	9102	8884	114375
Manchu_Liaoning	Yakut.SDG	Daur.SDG	Mbuti.DG	0.001742	8.388	9210	9011	114383
Manchu_Liaoning	Tu.DG	Japanese.DG	Mbuti.DG	0.003019	8.38	9208	8862	114499
Manchu_Liaoning	Hezhen.SDG	Dai.SDG	Mbuti.DG	0.001577	8.345	9037	8857	114382
Manchu_Liaoning	Dai.SDG	Korean.DG	Mbuti.DG	0.001855	8.337	9093	8881	114371
Manchu_Liaoning	Dai.SDG	Japanese.SDG	Mbuti.DG	0.001581	8.316	9085	8904	114383
Manchu_Liaoning	Dai.SDG	JPT.SG	Mbuti.DG	0.001548	8.314	9128	8951	114383
Manchu_Liaoning	Dai.SDG	Mongola.DG	Mbuti.DG	0.001926	8.244	9071	8851	114374
Manchu_Liaoning	Dai.SDG	Yakut.DG	Mbuti.DG	0.002002	8.234	9014	8785	114358
Manchu_Liaoning	Thai.DG	Miao.SDG	Mbuti.DG	0.002694	8.22	9241	8933	114360
Manchu_Liaoning	Oroqen.SDG	China_Lahu.DG	Mbuti.DG	0.001836	8.213	9040	8830	114375
Manchu_Liaoning	Dai.DG	Xibo.DG	Mbuti.DG	0.002162	8.177	9076	8828	114506
Manchu_Liaoning	Even.DG	Miao.DG	Mbuti.DG	0.003474	8.177	9282	8884	114506
Manchu_Liaoning	Dai.DG	Ulchi.DG	Mbuti.DG	0.002229	8.166	9089	8834	114496
Manchu_Liaoning	Daur.SDG	CHS.SG	Mbuti.DG	0.001394	8.137	9092	8932	114383
Manchu_Liaoning	Yakut.DG	Tu.DG	Mbuti.DG	0.003239	8.109	9258	8887	114480
Manchu_Liaoning	Tu.SDG	Naxi.DG	Mbuti.DG	0.001383	8.094	9111	8952	114379
Manchu_Liaoning	Dai.DG	Buryat.SG	Mbuti.DG	0.002055	8.082	9020	8785	114519
Manchu_Liaoning	Hezhen.SDG	CHS.SG	Mbuti.DG	0.001487	8.031	9096	8926	114385
Manchu_Liaoning	Tu.SDG	Oroqen.DG	Mbuti.DG	0.001568	8.029	9077	8897	114360
Manchu_Liaoning	China_Lahu.DG	Yakut.SDG	Mbuti.DG	0.002455	8.014	9055	8774	114375
Manchu_Liaoning	Tu.DG	Mongola.SDG	Mbuti.DG	0.002545	7.974	9164	8872	114371
Manchu_Liaoning	Oroqen.DG	Dai.SDG	Mbuti.DG	0.002772	7.893	9121	8804	114359
Manchu_Liaoning	Ulchi.DG	Dai.SDG	Mbuti.DG	0.002723	7.89	9136	8825	114361
Manchu_Liaoning	Hezhen.SDG	She.DG	Mbuti.DG	0.00176	7.886	9095	8893	114357
Manchu_Liaoning	China_Lahu.DG	Oroqen.SDG	Mbuti.DG	0.002506	7.795	9117	8830	114375
Manchu_Liaoning	Dai.SDG	Tu.DG	Mbuti.DG	0.001666	7.765	9047	8856	114371
Manchu_Liaoning	Ulchi.DG	CHS.SG	Mbuti.DG	0.00263	7.753	9208	8906	114496
Manchu_Liaoning	Tu.DG	Dai.SDG	Mbuti.DG	0.002547	7.716	9147	8856	114371
Manchu_Liaoning	Oroqen.DG	Dai.DG	Mbuti.DG	0.002843	7.682	9133	8807	114493
Manchu_Liaoning	Dai.DG	Hezhen.DG	Mbuti.DG	0.002003	7.67	9080	8850	114506
Manchu_Liaoning	Dai.DG	Tu.SDG	Mbuti.DG	0.001689	7.637	9048	8855	114384
Manchu_Liaoning	Tu.DG	Dai.DG	Mbuti.DG	0.002572	7.626	9157	8863	114504
Manchu_Liaoning	Hezhen.SDG	Han.SDG	Mbuti.DG	0.00135	7.582	9061	8907	114385
Manchu_Liaoning	Dai.SDG	Daur.DG	Mbuti.DG	0.002114	7.577	9058	8816	114081
Manchu_Liaoning	Kinh.DG	Yakut.SDG	Mbuti.DG	0.002474	7.574	9035	8752	114362
Manchu_Liaoning	Ulchi.DG	Miao.SDG	Mbuti.DG	0.002629	7.558	9163	8862	114364
Manchu_Liaoning	China_Lahu.DG	Ulchi.DG	Mbuti.DG	0.002935	7.539	9146	8809	114486
Manchu_Liaoning	Even.DG	Atayal.DG	Mbuti.DG	0.003878	7.491	9271	8828	114316
Manchu_Liaoning	Ulchi.DG	Dai.DG	Mbuti.DG	0.002711	7.489	9144	8834	114496
Manchu_Liaoning	Tu.DG	Tujia.SDG	Mbuti.DG	0.002433	7.484	9175	8897	114371
Manchu_Liaoning	Tu.DG	Korean.DG	Mbuti.DG	0.002802	7.457	9201	8880	114495
Manchu_Liaoning	Even.DG	Thai.DG	Mbuti.DG	0.003125	7.449	9176	8818	114488
Manchu_Liaoning	Daur.SDG	Han.SDG	Mbuti.DG	0.001267	7.433	9058	8913	114383
Manchu_Liaoning	Hezhen.SDG	Dai.DG	Mbuti.DG	0.001474	7.432	9029	8861	114385
Manchu_Liaoning	Oroqen.SDG	Naxi.DG	Mbuti.DG	0.001551	7.416	9095	8918	114381
Manchu_Liaoning	Hezhen.SDG	CHB.SG	Mbuti.DG	0.001302	7.404	9085	8936	114385
Manchu_Liaoning	Hezhen.SDG	Miao.SDG	Mbuti.DG	0.001404	7.39	9059	8899	114384
Manchu_Liaoning	Tu.SDG	Buryat.SG	Mbuti.DG	0.001248	7.374	8999	8856	114384
Manchu_Liaoning	Ulchi.DG	Tujia.SDG	Mbuti.DG	0.002556	7.344	9161	8869	114361
Manchu_Liaoning	Dai.DG	Mongola.SDG	Mbuti.DG	0.001723	7.34	9070	8873	114383
Manchu_Liaoning	Tu.SDG	Ulchi.DG	Mbuti.DG	0.001393	7.33	9063	8903	114362
Manchu_Liaoning	Tu.DG	Hezhen.SDG	Mbuti.DG	0.002268	7.289	9148	8889	114373
Manchu_Liaoning	Even.DG	Naxi.DG	Mbuti.DG	0.002899	7.288	9267	8936	114510
Manchu_Liaoning	Ulchi.DG	Han.SDG	Mbuti.DG	0.002427	7.285	9157	8879	114365
Manchu_Liaoning	Daur.SDG	CHB.SG	Mbuti.DG	0.001244	7.267	9083	8941	114383
Manchu_Liaoning	Buryat.SG	Mongola.DG	Mbuti.DG	0.002594	7.24	9224	8926	114508
Manchu_Liaoning	Hezhen.SDG	Tujia.SDG	Mbuti.DG	0.001384	7.235	9063	8904	114382
Manchu_Liaoning	Yakut.DG	Mongola.DG	Mbuti.DG	0.003167	7.198	9264	8901	114484
Manchu_Liaoning	Daur.SDG	Tujia.SDG	Mbuti.DG	0.001289	7.173	9058	8910	114382
Manchu_Liaoning	Dai.DG	Daur.SDG	Mbuti.DG	0.001601	7.17	9065	8881	114383
Manchu_Liaoning	Mongola.SDG	CHS.SG	Mbuti.DG	0.001333	7.158	9088	8936	114383
Manchu_Liaoning	China_Lahu.DG	Hezhen.SDG	Mbuti.DG	0.002315	7.156	9123	8858	114374
Manchu_Liaoning	China_Lahu.DG	Japanese.SDG	Mbuti.DG	0.002242	7.141	9136	8879	114376
Manchu_Liaoning	Tu.DG	Miao.SDG	Mbuti.DG	0.002318	7.134	9167	8902	114374
Manchu_Liaoning	Ulchi.DG	CHB.SG	Mbuti.DG	0.002372	7.11	9192	8920	114496
Manchu_Liaoning	Tu.DG	Tujia.DG	Mbuti.DG	0.002641	7.068	9183	8881	114489
Manchu_Liaoning	Thai.DG	Tujia.DG	Mbuti.DG	0.002732	7.063	9244	8931	114473
Manchu_Liaoning	Daur.SDG	Dai.SDG	Mbuti.DG	0.001238	7.031	9020	8879	114382
Manchu_Liaoning	Ulchi.DG	She.DG	Mbuti.DG	0.002857	7.017	9204	8877	114470
Manchu_Liaoning	China_Lahu.DG	JPT.SG	Mbuti.DG	0.002155	7.015	9187	8941	114506
Manchu_Liaoning	Dai.DG	Japanese.SDG	Mbuti.DG	0.001572	7.009	9080	8900	114387
Manchu_Liaoning	Dai.DG	Even.DG	Mbuti.DG	0.002022	7.007	9061	8829	114514
Manchu_Liaoning	Hezhen.SDG	Tujia.DG	Mbuti.DG	0.001578	7.002	9058	8877	114366
Manchu_Liaoning	Hezhen.SDG	Kinh.DG	Mbuti.DG	0.001624	7.002	9041	8856	114361
Manchu_Liaoning	China_Lahu.DG	Korean.DG	Mbuti.DG	0.002553	6.938	9157	8865	114496
Manchu_Liaoning	Tu.DG	Han.DG	Mbuti.DG	0.002621	6.936	9219	8919	114504
Manchu_Liaoning	Oroqen.DG	She.DG	Mbuti.DG	0.002982	6.933	9194	8852	114466
Manchu_Liaoning	Mongola.SDG	CHB.SG	Mbuti.DG	0.00128	6.92	9084	8938	114383
Manchu_Liaoning	Xibo.DG	CHS.SG	Mbuti.DG	0.002147	6.914	9150	8904	114506
Manchu_Liaoning	Daur.SDG	She.DG	Mbuti.DG	0.001468	6.911	9080	8912	114355
Manchu_Liaoning	Dai.DG	JPT.SG	Mbuti.DG	0.001535	6.892	9134	8958	114519
Manchu_Liaoning	Mongola.SDG	Dai.SDG	Mbuti.DG	0.001334	6.876	9025	8872	114381
Manchu_Liaoning	Daur.SDG	Kinh.DG	Mbuti.DG	0.001422	6.872	9033	8871	114359
Manchu_Liaoning	Mongola.SDG	Miao.SDG	Mbuti.DG	0.001338	6.866	9057	8904	114383
Manchu_Liaoning	China_Lahu.DG	Even.DG	Mbuti.DG	0.002662	6.86	9111	8806	114505
Manchu_Liaoning	Tu.DG	Hezhen.DG	Mbuti.DG	0.002583	6.859	9158	8862	114496
Manchu_Liaoning	Xibo.DG	Dai.SDG	Mbuti.DG	0.00224	6.831	9078	8822	114372
Manchu_Liaoning	Tu.DG	Mongola.DG	Mbuti.DG	0.002567	6.826	9158	8865	114498
Manchu_Liaoning	Oroqen.DG	CHS.SG	Mbuti.DG	0.002367	6.812	9179	8908	114493
Manchu_Liaoning	Thai.DG	She.DG	Mbuti.DG	0.002657	6.809	9262	8958	114465
Manchu_Liaoning	Kinh.DG	Buryat.SG	Mbuti.DG	0.002445	6.808	9034	8754	114494
Manchu_Liaoning	Tu.DG	Oroqen.SDG	Mbuti.DG	0.002244	6.765	9137	8880	114374
Manchu_Liaoning	Tu.DG	Ami.DG	Mbuti.DG	0.002595	6.755	9198	8901	114498
Manchu_Liaoning	Hezhen.DG	CHS.SG	Mbuti.DG	0.00204	6.731	9143	8909	114506
Manchu_Liaoning	Ulchi.DG	China_Lahu.DG	Mbuti.DG	0.002766	6.722	9126	8809	114486
Manchu_Liaoning	Mongola.SDG	Han.SDG	Mbuti.DG	0.001264	6.709	9057	8913	114383
Manchu_Liaoning	China_Lahu.DG	Xibo.DG	Mbuti.DG	0.002646	6.689	9123	8820	114496
Manchu_Liaoning	Oroqen.DG	Han.SDG	Mbuti.DG	0.002242	6.686	9133	8877	114363
Manchu_Liaoning	China_Lahu.DG	Daur.SDG	Mbuti.DG	0.002142	6.656	9112	8867	114372
Manchu_Liaoning	Dai.DG	Yakut.DG	Mbuti.DG	0.001891	6.626	9017	8800	114491
Manchu_Liaoning	Dai.DG	Mongola.DG	Mbuti.DG	0.001809	6.621	9073	8866	114508
Manchu_Liaoning	Xibo.DG	Miao.DG	Mbuti.DG	0.00252	6.602	9139	8851	114497
Manchu_Liaoning	Tu.DG	She.DG	Mbuti.DG	0.00256	6.585	9210	8917	114477
Manchu_Liaoning	Xibo.DG	Miao.SDG	Mbuti.DG	0.002115	6.573	9107	8866	114375
Manchu_Liaoning	Hezhen.DG	Miao.SDG	Mbuti.DG	0.002057	6.543	9100	8864	114376
Manchu_Liaoning	China_Lahu.DG	Mongola.SDG	Mbuti.DG	0.002117	6.54	9112	8870	114372
Manchu_Liaoning	Daur.SDG	Miao.SDG	Mbuti.DG	0.001154	6.506	9047	8915	114383
Manchu_Liaoning	China_Lahu.DG	Yakut.DG	Mbuti.DG	0.002554	6.493	9066	8774	114481
Manchu_Liaoning	Dai.DG	Korean.DG	Mbuti.DG	0.001788	6.483	9096	8891	114506
Manchu_Liaoning	Tu.DG	Kinh.DG	Mbuti.DG	0.002371	6.481	9155	8884	114487
Manchu_Liaoning	Tu.DG	Thai.DG	Mbuti.DG	0.002404	6.476	9086	8811	114479
Manchu_Liaoning	Dai.DG	Tu.DG	Mbuti.DG	0.001673	6.465	9054	8863	114504
Manchu_Liaoning	Mongola.SDG	Kinh.DG	Mbuti.DG	0.001416	6.464	9030	8868	114359
Manchu_Liaoning	China_Lahu.DG	Tu.SDG	Mbuti.DG	0.002001	6.46	9082	8853	114373
Manchu_Liaoning	Oroqen.DG	Han.DG	Mbuti.DG	0.002466	6.451	9175	8893	114492
Manchu_Liaoning	Ulchi.DG	Tujia.DG	Mbuti.DG	0.002656	6.447	9164	8860	114481
Manchu_Liaoning	Tu.DG	Daur.SDG	Mbuti.DG	0.00213	6.429	9142	8898	114371
Manchu_Liaoning	Even.DG	Tu.SDG	Mbuti.DG	0.002182	6.425	9165	8915	114380
Manchu_Liaoning	Dai.SDG	CHB.SG	Mbuti.DG	0.001164	6.406	9094	8961	114383
Manchu_Liaoning	China_Lahu.DG	CHB.SG	Mbuti.DG	0.001959	6.399	9162	8938	114506
Manchu_Liaoning	Xibo.DG	Han.SDG	Mbuti.DG	0.001934	6.385	9100	8879	114376
Manchu_Liaoning	Ulchi.DG	Han.DG	Mbuti.DG	0.00262	6.385	9201	8901	114496
Manchu_Liaoning	Kinh.DG	Yakut.DG	Mbuti.DG	0.002575	6.382	9045	8750	114467
Manchu_Liaoning	Dai.SDG	Japanese.DG	Mbuti.DG	0.001493	6.378	9073	8903	114377
Manchu_Liaoning	Xibo.DG	CHB.SG	Mbuti.DG	0.001902	6.371	9137	8919	114506
Manchu_Liaoning	Mongola.SDG	She.DG	Mbuti.DG	0.001467	6.351	9082	8915	114355
Manchu_Liaoning	Even.DG	Korean.DG	Mbuti.DG	0.002702	6.318	9239	8930	114505
Manchu_Liaoning	Hezhen.DG	Dai.SDG	Mbuti.DG	0.002076	6.307	9070	8832	114373
Manchu_Liaoning	Xibo.DG	Dai.DG	Mbuti.DG	0.002234	6.298	9084	8828	114506
Manchu_Liaoning	Oroqen.DG	Miao.SDG	Mbuti.DG	0.002314	6.292	9132	8867	114362
Manchu_Liaoning	Xibo.DG	Tujia.SDG	Mbuti.DG	0.002014	6.291	9100	8870	114372
Manchu_Liaoning	Xibo.DG	She.DG	Mbuti.DG	0.002443	6.277	9150	8870	114480
Manchu_Liaoning	Hezhen.DG	Tujia.SDG	Mbuti.DG	0.002019	6.267	9102	8871	114373
Manchu_Liaoning	China_Lahu.DG	Japanese.DG	Mbuti.DG	0.00235	6.266	9150	8881	114500
Manchu_Liaoning	Oroqen.DG	Atayal.DG	Mbuti.DG	0.003422	6.258	9167	8776	114297
Manchu_Liaoning	Daur.SDG	Dai.DG	Mbuti.DG	0.001135	6.256	9011	8881	114383
Manchu_Liaoning	Oroqen.DG	Kinh.DG	Mbuti.DG	0.002599	6.249	9127	8830	114473
Manchu_Liaoning	Oroqen.DG	CHB.SG	Mbuti.DG	0.002108	6.235	9166	8924	114493
Manchu_Liaoning	Kinh.DG	Hezhen.SDG	Mbuti.DG	0.001964	6.197	9080	8856	114361
Manchu_Liaoning	Mongola.SDG	Tujia.SDG	Mbuti.DG	0.001189	6.187	9051	8915	114381
Manchu_Liaoning	Daur.SDG	Atayal.DG	Mbuti.DG	0.001562	6.167	9037	8859	114184
Manchu_Liaoning	Tu.SDG	Yakut.SDG	Mbuti.DG	0.00095	6.159	8993	8884	114384
Manchu_Liaoning	Daur.SDG	Tujia.DG	Mbuti.DG	0.001292	6.148	9045	8897	114364
Manchu_Liaoning	Mongola.SDG	Miao.DG	Mbuti.DG	0.00137	6.128	9058	8901	114372
Manchu_Liaoning	Oroqen.DG	Tujia.SDG	Mbuti.DG	0.002133	6.128	9126	8882	114359
Manchu_Liaoning	Mongola.SDG	Naxi.DG	Mbuti.DG	0.001296	6.122	9066	8918	114378
Manchu_Liaoning	Ulchi.DG	Atayal.DG	Mbuti.DG	0.003055	6.107	9164	8815	114300
Manchu_Liaoning	Mongola.SDG	Dai.DG	Mbuti.DG	0.001242	6.103	9015	8873	114383
Manchu_Liaoning	Thai.DG	Miao.DG	Mbuti.DG	0.002376	6.082	9236	8964	114481
Manchu_Liaoning	Oroqen.SDG	Yi.DG	Mbuti.DG	0.001387	6.081	9076	8918	114377
Manchu_Liaoning	Tu.DG	Atayal.DG	Mbuti.DG	0.00264	6.064	9164	8862	114308
Manchu_Liaoning	Buryat.SG	Xibo.DG	Mbuti.DG	0.002284	6.063	9203	8942	114506
Manchu_Liaoning	Oroqen.SDG	Tu.DG	Mbuti.DG	0.001329	6.039	9032	8880	114374
Manchu_Liaoning	Kinh.DG	Oroqen.SDG	Mbuti.DG	0.00195	6.016	9068	8845	114362
Manchu_Liaoning	Ulchi.DG	Thai.DG	Mbuti.DG	0.002389	6.005	9076	8802	114469
Manchu_Liaoning	Even.DG	JPT.SG	Mbuti.DG	0.002121	5.977	9264	9021	114514
Manchu_Liaoning	China_Lahu.DG	Hezhen.DG	Mbuti.DG	0.002317	5.964	9117	8852	114498
Manchu_Liaoning	Daur.SDG	Ami.DG	Mbuti.DG	0.001307	5.94	9063	8913	114374
Manchu_Liaoning	Hezhen.DG	Han.SDG	Mbuti.DG	0.001789	5.916	9091	8887	114377
Manchu_Liaoning	Even.DG	Japanese.SDG	Mbuti.DG	0.002093	5.892	9208	8969	114383
Manchu_Liaoning	Hezhen.DG	Han.DG	Mbuti.DG	0.002137	5.878	9137	8893	114506
Manchu_Liaoning	Mongola.SDG	Thai.DG	Mbuti.DG	0.001271	5.871	8963	8818	114357
Manchu_Liaoning	Xibo.DG	Han.DG	Mbuti.DG	0.002122	5.852	9142	8899	114506
Manchu_Liaoning	Hezhen.DG	CHB.SG	Mbuti.DG	0.001725	5.851	9126	8928	114506
Manchu_Liaoning	Oroqen.SDG	Tu.SDG	Mbuti.DG	0.001074	5.851	9022	8899	114383
Manchu_Liaoning	Ulchi.DG	Kinh.DG	Mbuti.DG	0.002396	5.812	9132	8857	114478
Manchu_Liaoning	Oroqen.SDG	Korean.DG	Mbuti.DG	0.001263	5.803	9067	8922	114374
Manchu_Liaoning	Hezhen.DG	Tujia.DG	Mbuti.DG	0.002284	5.801	9111	8850	114489
Manchu_Liaoning	Even.DG	Yi.DG	Mbuti.DG	0.002531	5.792	9241	8952	114505
Manchu_Liaoning	Hezhen.DG	Atayal.DG	Mbuti.DG	0.002682	5.777	9112	8805	114309
Manchu_Liaoning	Oroqen.DG	Tujia.DG	Mbuti.DG	0.002314	5.727	9133	8868	114477
Manchu_Liaoning	Tu.DG	Oroqen.DG	Mbuti.DG	0.002221	5.706	9138	8884	114483
Manchu_Liaoning	Hezhen.SDG	Atayal.DG	Mbuti.DG	0.001568	5.705	9037	8858	114186
Manchu_Liaoning	Dai.DG	Daur.DG	Mbuti.DG	0.00189	5.693	9054	8838	114213
Manchu_Liaoning	Tu.DG	Xibo.DG	Mbuti.DG	0.002132	5.677	9126	8882	114495
Manchu_Liaoning	Daur.SDG	Naxi.DG	Mbuti.DG	0.001118	5.674	9055	8927	114378
Manchu_Liaoning	China_Lahu.DG	Han.DG	Mbuti.DG	0.002022	5.67	9165	8933	114506
Manchu_Liaoning	Daur.SDG	Yi.DG	Mbuti.DG	0.00117	5.663	9047	8913	114374
Manchu_Liaoning	Yakut.SDG	Hezhen.SDG	Mbuti.DG	0.001177	5.63	9181	9047	114384
Manchu_Liaoning	Kinh.DG	Oroqen.DG	Mbuti.DG	0.00225	5.612	9088	8830	114473
Manchu_Liaoning	Mongola.SDG	Han.DG	Mbuti.DG	0.001233	5.609	9073	8932	114382
Manchu_Liaoning	Mongola.DG	Miao.SDG	Mbuti.DG	0.001829	5.607	9090	8880	114377
Manchu_Liaoning	Hezhen.DG	Dai.DG	Mbuti.DG	0.001912	5.593	9069	8850	114506
Manchu_Liaoning	Even.DG	Tu.DG	Mbuti.DG	0.002298	5.576	9177	8914	114503
Manchu_Liaoning	Buryat.SG	Daur.SDG	Mbuti.DG	0.001732	5.576	9186	8988	114383
Manchu_Liaoning	Oroqen.SDG	Thai.DG	Mbuti.DG	0.001289	5.543	8981	8833	114360
Manchu_Liaoning	China_Lahu.DG	Mongola.DG	Mbuti.DG	0.002115	5.54	9108	8866	114498
Manchu_Liaoning	China_Lahu.DG	Buryat.SG	Mbuti.DG	0.001898	5.497	9031	8813	114506
Manchu_Liaoning	Yakut.DG	Xibo.DG	Mbuti.DG	0.002327	5.473	9211	8945	114481
Manchu_Liaoning	Mongola.DG	Dai.SDG	Mbuti.DG	0.001809	5.439	9058	8851	114374
Manchu_Liaoning	Kinh.DG	Naxi.DG	Mbuti.DG	0.001866	5.435	9113	8900	114489
Manchu_Liaoning	China_Lahu.DG	Oroqen.DG	Mbuti.DG	0.002271	5.428	9110	8850	114484
Manchu_Liaoning	Tu.DG	Miao.DG	Mbuti.DG	0.0021	5.417	9166	8926	114496
Manchu_Liaoning	Mongola.SDG	Tujia.DG	Mbuti.DG	0.001202	5.412	9039	8902	114364
Manchu_Liaoning	Kinh.DG	Daur.SDG	Mbuti.DG	0.001737	5.356	9069	8871	114359
Manchu_Liaoning	Xibo.DG	Atayal.DG	Mbuti.DG	0.002358	5.349	9097	8828	114309
Manchu_Liaoning	Yakut.DG	Daur.SDG	Mbuti.DG	0.001879	5.342	9208	8993	114358
Manchu_Liaoning	Dai.SDG	Naxi.DG	Mbuti.DG	0.001141	5.338	9075	8945	114378
Manchu_Liaoning	Xibo.DG	Tujia.DG	Mbuti.DG	0.002036	5.336	9100	8866	114488
Manchu_Liaoning	Mongola.SDG	Tu.DG	Mbuti.DG	0.001174	5.33	9007	8872	114371
Manchu_Liaoning	Kinh.DG	Hezhen.DG	Mbuti.DG	0.001934	5.326	9073	8852	114484
Manchu_Liaoning	Mongola.DG	CHS.SG	Mbuti.DG	0.001712	5.318	9127	8931	114508
Manchu_Liaoning	Mongola.DG	CHB.SG	Mbuti.DG	0.001685	5.317	9124	8931	114508
Manchu_Liaoning	Kinh.DG	Mongola.SDG	Mbuti.DG	0.001749	5.303	9068	8868	114359
Manchu_Liaoning	Han.SDG	Yakut.SDG	Mbuti.DG	0.000452	5.248	8876	8824	114386
Manchu_Liaoning	Xibo.DG	Ami.DG	Mbuti.DG	0.001947	5.227	9118	8895	114499
Manchu_Liaoning	Mongola.DG	Miao.DG	Mbuti.DG	0.001915	5.218	9103	8884	114499
Manchu_Liaoning	Xibo.DG	China_Lahu.DG	Mbuti.DG	0.002066	5.216	9056	8820	114496
Manchu_Liaoning	Dai.DG	CHB.SG	Mbuti.DG	0.001135	5.204	9100	8970	114519
Manchu_Liaoning	Kinh.DG	Even.DG	Mbuti.DG	0.002079	5.203	9061	8823	114492
Manchu_Liaoning	Han.SDG	Yakut.DG	Mbuti.DG	0.000539	5.202	8875	8813	114362
Manchu_Liaoning	Kinh.DG	Tu.SDG	Mbuti.DG	0.001614	5.19	9040	8855	114360
Manchu_Liaoning	Hezhen.DG	Miao.DG	Mbuti.DG	0.001945	5.18	9108	8885	114498
Manchu_Liaoning	Hezhen.SDG	China_Lahu.DG	Mbuti.DG	0.001179	5.163	8993	8858	114374
Manchu_Liaoning	Mongola.DG	Naxi.DG	Mbuti.DG	0.001842	5.148	9113	8902	114504
Manchu_Liaoning	Ulchi.DG	Naxi.DG	Mbuti.DG	0.001872	5.132	9148	8934	114493
Manchu_Liaoning	Hezhen.SDG	Miao.DG	Mbuti.DG	0.001152	5.129	9045	8913	114374
Manchu_Liaoning	Ulchi.DG	Ami.DG	Mbuti.DG	0.002261	5.126	9166	8907	114492
Manchu_Liaoning	Yakut.SDG	Daur.DG	Mbuti.DG	0.001486	5.121	9163	8993	114084
Manchu_Liaoning	Mongola.DG	Han.SDG	Mbuti.DG	0.001625	5.117	9084	8898	114378
Manchu_Liaoning	Mongola.SDG	Ami.DG	Mbuti.DG	0.001216	5.101	9059	8920	114374
Manchu_Liaoning	Mongola.SDG	Tu.SDG	Mbuti.DG	0.000927	5.081	8997	8891	114382
Manchu_Liaoning	Tu.SDG	Even.DG	Mbuti.DG	0.000929	5.046	9021	8915	114380
Manchu_Liaoning	Xibo.DG	Naxi.DG	Mbuti.DG	0.001821	5.041	9110	8901	114502
Manchu_Liaoning	Xibo.DG	Kinh.DG	Mbuti.DG	0.001915	5.033	9077	8858	114487
Manchu_Liaoning	Mongola.SDG	JPT.SG	Mbuti.DG	0.00093	5.01	9083	8976	114383

## Sheet: E
Table 4E. Differentiated shared alleles in Manchu_Liaoning compared to modern and ancient populations estimated via symmetrical f4-statistics in the form f4(Ancient East Asian, Ancient East Asian;Manchu_Liaoning, Mbuti) based on the merged 1240K dataset.
Pop1(w)	Pop2(x)	Pop3(y)	Pop4(z)	D-stat	Z	BABA	ABBA	Snp
Russia_Samara_EBA_Yamnaya	China_YR_LBIA	Manchu_Liaoning	Mbuti.DG	-0.022155	-41.95	8102	10525	109337
Russia_Samara_EBA_Yamnaya	China_YR_LN	Manchu_Liaoning	Mbuti.DG	-0.021892	-41.656	8184	10591	109937
Russia_Samara_EBA_Yamnaya	Mongolia_EIA_SlabGrave_1	Manchu_Liaoning	Mbuti.DG	-0.018918	-40.823	8032	10072	107792
Russia_Samara_EBA_Yamnaya	Russia_MN_Boisman	Manchu_Liaoning	Mbuti.DG	-0.020335	-39.93	7574	9643	101701
Russia_Samara_EBA_Yamnaya	China_YR_MN	Manchu_Liaoning	Mbuti.DG	-0.022148	-39.534	8120	10541	109340
Russia_Samara_EBA_Yamnaya	China_Upper_YR_LN	Manchu_Liaoning	Mbuti.DG	-0.021752	-39.135	8085	10454	108898
Russia_Samara_EBA_Yamnaya	Mongolia_Xiongnu_o1.SG	Manchu_Liaoning	Mbuti.DG	-0.021081	-38.482	8125	10441	109873
Russia_Samara_EBA_Yamnaya	China_Upper_YR_IA	Manchu_Liaoning	Mbuti.DG	-0.021854	-37.271	7856	10172	105962
Russia_Samara_EBA_Yamnaya	Mongolia_North_N	Manchu_Liaoning	Mbuti.DG	-0.019054	-37.21	7807	9799	104553
Russia_Samara_EBA_Yamnaya	China_Shimao_LN	Manchu_Liaoning	Mbuti.DG	-0.021525	-35.972	8106	10446	108703
Russia_Samara_EBA_Yamnaya	Mongolia_LBA_Khovsgol_6	Manchu_Liaoning	Mbuti.DG	-0.014854	-35.319	8051	9664	108598
Russia_Samara_EBA_Yamnaya	Mongolia_LBA_CenterWest_4	Manchu_Liaoning	Mbuti.DG	-0.016182	-34.885	7932	9672	107519
Russia_Samara_EBA_Yamnaya	China_WLR_LN	Manchu_Liaoning	Mbuti.DG	-0.022282	-34.823	6776	8815	91524
Mongolia_EIA_Sagly_4	China_YR_LN	Manchu_Liaoning	Mbuti.DG	-0.014058	-34.18	8448	10013	111354
Russia_Samara_EBA_Yamnaya	China_WLR_MN	Manchu_Liaoning	Mbuti.DG	-0.021094	-33.773	8125	10428	109197
Mongolia_EIA_Sagly_4	Mongolia_EIA_SlabGrave_1	Manchu_Liaoning	Mbuti.DG	-0.011148	-33.473	8202	9419	109131
Mongolia_EIA_Sagly_4	China_YR_LBIA	Manchu_Liaoning	Mbuti.DG	-0.014234	-33.452	8370	9946	110723
Russia_Samara_EBA_Yamnaya	Mongolia_LBA_Ulaanzukh_2	Manchu_Liaoning	Mbuti.DG	-0.020406	-32.937	6814	8701	92474
Russia_Samara_EBA_Yamnaya	Mongolia_East_N	Manchu_Liaoning	Mbuti.DG	-0.019418	-32.379	7343	9244	97925
Russia_Caucasus_EBA_Yamnaya	China_YR_LN	Manchu_Liaoning	Mbuti.DG	-0.022667	-32.217	5730	7483	77369
Russia_Caucasus_EBA_Yamnaya	China_YR_LBIA	Manchu_Liaoning	Mbuti.DG	-0.022822	-32.035	5712	7473	77160
Mongolia_EBA_Chemurchek_2	China_YR_LN	Manchu_Liaoning	Mbuti.DG	-0.018913	-31.507	6979	8744	93327
Mongolia_EBA_Chemurchek_2	China_YR_LBIA	Manchu_Liaoning	Mbuti.DG	-0.019232	-31.284	6903	8692	93009
Mongolia_EIA_Sagly_4	Russia_MN_Boisman	Manchu_Liaoning	Mbuti.DG	-0.012341	-31.146	7732	9000	102736
Mongolia_EIA_Sagly_4	China_YR_MN	Manchu_Liaoning	Mbuti.DG	-0.014206	-30.987	8388	9961	110750
Russia_Caucasus_EBA_Yamnaya	Mongolia_EIA_SlabGrave_1	Manchu_Liaoning	Mbuti.DG	-0.01967	-30.931	5718	7237	77199
Russia_Caucasus_EBA_Yamnaya	Russia_MN_Boisman	Manchu_Liaoning	Mbuti.DG	-0.020639	-30.659	5645	7214	76034
Mongolia_EIA_Sagly_4	China_Upper_YR_LN	Manchu_Liaoning	Mbuti.DG	-0.014	-30.609	8342	9886	110282
Russia_Samara_EBA_Yamnaya	Mongolia_EBA_Ulgii_1	Manchu_Liaoning	Mbuti.DG	-0.015324	-30.129	7458	8997	100423
Russia_Caucasus_EBA_Yamnaya	China_Upper_YR_LN	Manchu_Liaoning	Mbuti.DG	-0.022153	-29.955	5692	7391	76714
Mongolia_EIA_Sagly_4	Mongolia_Xiongnu_o1.SG	Manchu_Liaoning	Mbuti.DG	-0.013165	-29.819	8379	9845	111290
Russia_Caucasus_EBA_Yamnaya	China_YR_MN	Manchu_Liaoning	Mbuti.DG	-0.022715	-29.705	5727	7479	77108
Russia_Caucasus_EBA_Yamnaya	Mongolia_Xiongnu_o1.SG	Manchu_Liaoning	Mbuti.DG	-0.021903	-29.406	5676	7369	77295
Russia_Caucasus_EBA_Yamnaya	China_Shimao_LN	Manchu_Liaoning	Mbuti.DG	-0.022343	-28.947	5720	7436	76793
Russia_Caucasus_EBA_Yamnaya	China_Upper_YR_IA	Manchu_Liaoning	Mbuti.DG	-0.022655	-28.733	5560	7267	75318
Mongolia_EIA_Sagly_4	Mongolia_North_N	Manchu_Liaoning	Mbuti.DG	-0.011082	-28.6	7956	9128	105723
Mongolia_EBA_Chemurchek_2	Mongolia_EIA_SlabGrave_1	Manchu_Liaoning	Mbuti.DG	-0.016276	-28.461	6924	8437	92965
Mongolia_Chalcolithic_Afanasievo_1	China_YR_LBIA	Manchu_Liaoning	Mbuti.DG	-0.022003	-28.458	6085	7893	82160
Mongolia_EBA_Chemurchek_2	Russia_MN_Boisman	Manchu_Liaoning	Mbuti.DG	-0.017479	-28.442	6757	8341	90631
Mongolia_EBA_Chemurchek_2	China_YR_MN	Manchu_Liaoning	Mbuti.DG	-0.019169	-28.439	6947	8729	92966
Russia_Samara_EBA_Yamnaya	China_SEastAsia_Coastal_LN	Manchu_Liaoning	Mbuti.DG	-0.019508	-28.15	5091	6417	67992
Russia_Samara_EBA_Yamnaya	China_WLR_BA	Manchu_Liaoning	Mbuti.DG	-0.021906	-28.101	4421	5738	60105
Russia_Samara_EBA_Yamnaya	China_SEastAsia_Island_EN	Manchu_Liaoning	Mbuti.DG	-0.018105	-28.077	6786	8414	89901
Russia_Samara_EBA_Yamnaya	Mongolia_EIA_8	Manchu_Liaoning	Mbuti.DG	-0.020671	-27.981	5996	7677	81285
Russia_Caucasus_EBA_Yamnaya	Mongolia_North_N	Manchu_Liaoning	Mbuti.DG	-0.019391	-27.856	5712	7200	76739
Russia_Caucasus_EBA_Yamnaya	China_WLR_MN	Manchu_Liaoning	Mbuti.DG	-0.021747	-27.743	5723	7398	77031
Russia_Caucasus_EBA_Yamnaya	China_WLR_LN	Manchu_Liaoning	Mbuti.DG	-0.02274	-27.679	5021	6567	67964
Mongolia_EBA_Chemurchek_2	Mongolia_Xiongnu_o1.SG	Manchu_Liaoning	Mbuti.DG	-0.017913	-27.654	6984	8654	93243
Russia_Caucasus_EBA_Yamnaya	Mongolia_LBA_Ulaanzukh_2	Manchu_Liaoning	Mbuti.DG	-0.021067	-27.652	5352	6889	72992
Mongolia_EIA_Sagly_4	China_Shimao_LN	Manchu_Liaoning	Mbuti.DG	-0.013704	-27.611	8340	9849	110088
Mongolia_EBA_Chemurchek_2	China_Upper_YR_LN	Manchu_Liaoning	Mbuti.DG	-0.01873	-27.565	6922	8654	92503
Mongolia_EIA_Sagly_4	China_Upper_YR_IA	Manchu_Liaoning	Mbuti.DG	-0.013893	-27.419	8123	9613	107261
Mongolia_EBA_Chemurchek_2	China_Shimao_LN	Manchu_Liaoning	Mbuti.DG	-0.018678	-27.402	6927	8654	92485
Mongolia_EBA_Chemurchek_2	China_Upper_YR_IA	Manchu_Liaoning	Mbuti.DG	-0.018891	-27.271	6745	8457	90625
Mongolia_LBA_MongunTaiga_3	China_YR_LN	Manchu_Liaoning	Mbuti.DG	-0.014154	-27.07	7644	9074	101062
Mongolia_Chalcolithic_Afanasievo_1	China_YR_LN	Manchu_Liaoning	Mbuti.DG	-0.021623	-27.069	6147	7929	82405
Russia_Samara_EBA_Yamnaya	Taiwan_Gongguan	Manchu_Liaoning	Mbuti.DG	-0.021212	-27.061	5293	6793	70686
Russia_Caucasus_EBA_Yamnaya	Mongolia_East_N	Manchu_Liaoning	Mbuti.DG	-0.020345	-27.054	5494	7008	74450
Mongolia_EIA_Sagly_4	China_WLR_LN	Manchu_Liaoning	Mbuti.DG	-0.014429	-27.018	6986	8323	92623
Russia_Samara_EBA_Yamnaya	Mongolia_EIA_Xiongnu_7	Manchu_Liaoning	Mbuti.DG	-0.018473	-26.959	6086	7601	82013
Mongolia_LBA_MongunTaiga_3	China_YR_LBIA	Manchu_Liaoning	Mbuti.DG	-0.014375	-26.738	7581	9028	100655
Russia_Samara_EBA_Yamnaya	Mongolia_Chalcolithic_Afanasievo_2	Manchu_Liaoning	Mbuti.DG	-0.019059	-26.672	5727	7212	77906
Mongolia_EBA_Chemurchek_2	Mongolia_LBA_Ulaanzukh_2	Manchu_Liaoning	Mbuti.DG	-0.017693	-26.654	6318	7831	85500
Mongolia_LBA_CenterWest_5	China_YR_LBIA	Manchu_Liaoning	Mbuti.DG	-0.016088	-26.515	7898	9592	105261
Mongolia_LBA_CenterWest_5	China_YR_LN	Manchu_Liaoning	Mbuti.DG	-0.015876	-26.421	7982	9661	105783
Mongolia_Chalcolithic_Afanasievo_1	China_YR_MN	Manchu_Liaoning	Mbuti.DG	-0.021953	-26.19	6098	7901	82121
Mongolia_EBA_Chemurchek_2	Mongolia_North_N	Manchu_Liaoning	Mbuti.DG	-0.016055	-26.179	6867	8344	92020
Mongolia_Chalcolithic_Afanasievo_1	Russia_MN_Boisman	Manchu_Liaoning	Mbuti.DG	-0.02013	-26.151	5979	7609	80929
Mongolia_Chalcolithic_Afanasievo_1	China_Upper_YR_LN	Manchu_Liaoning	Mbuti.DG	-0.021402	-25.983	6123	7872	81715
Mongolia_EBA_Chemurchek_2	China_WLR_MN	Manchu_Liaoning	Mbuti.DG	-0.018428	-25.972	6911	8621	92835
Russia_Caucasus_EBA_Yamnaya	Mongolia_LBA_CenterWest_4	Manchu_Liaoning	Mbuti.DG	-0.016575	-25.87	5696	6975	77161
Russia_Samara_EBA_Yamnaya	Mongolia_MBA_Munkhkhairkhan_1	Manchu_Liaoning	Mbuti.DG	-0.015149	-25.759	7425	8949	100595
Russia_Caucasus_EBA_Yamnaya	Mongolia_LBA_Khovsgol_6	Manchu_Liaoning	Mbuti.DG	-0.015812	-25.714	5704	6926	77269
Mongolia_EIA_Sagly_4	China_WLR_MN	Manchu_Liaoning	Mbuti.DG	-0.013308	-25.711	8360	9832	110589
Mongolia_EBA_Chemurchek_2	China_WLR_LN	Manchu_Liaoning	Mbuti.DG	-0.018706	-25.554	5985	7488	80377
Mongolia_EIA_Sagly_4	Mongolia_LBA_Ulaanzukh_2	Manchu_Liaoning	Mbuti.DG	-0.012491	-25.523	6945	8110	93256
Mongolia_Chalcolithic_Afanasievo_1	Mongolia_EIA_SlabGrave_1	Manchu_Liaoning	Mbuti.DG	-0.01871	-25.356	6114	7652	82181
Mongolia_Chalcolithic_Afanasievo_1	China_Upper_YR_IA	Manchu_Liaoning	Mbuti.DG	-0.021445	-25.039	5950	7671	80218
Mongolia_Chalcolithic_Afanasievo_1	China_Shimao_LN	Manchu_Liaoning	Mbuti.DG	-0.02144	-25.03	6058	7810	81714
Mongolia_LBA_CenterWest_5	China_Upper_YR_LN	Manchu_Liaoning	Mbuti.DG	-0.015827	-24.837	7884	9542	104801
Russia_Caucasus_EBA_Yamnaya	Mongolia_EIA_8	Manchu_Liaoning	Mbuti.DG	-0.021539	-24.72	4919	6362	66983
Mongolia_Chalcolithic_Afanasievo_1	Mongolia_Xiongnu_o1.SG	Manchu_Liaoning	Mbuti.DG	-0.020688	-24.656	6060	7763	82337
Mongolia_EIA_Sagly_4	Mongolia_LBA_CenterWest_4	Manchu_Liaoning	Mbuti.DG	-0.008361	-24.583	8229	9139	108864
Russia_Caucasus_EBA_Yamnaya	China_SEastAsia_Coastal_LN	Manchu_Liaoning	Mbuti.DG	-0.019715	-24.511	4229	5361	57410
Mongolia_Chalcolithic_Afanasievo_1	China_WLR_LN	Manchu_Liaoning	Mbuti.DG	-0.022234	-24.497	5301	6895	71719
Mongolia_EBA_Chemurchek_2	Mongolia_East_N	Manchu_Liaoning	Mbuti.DG	-0.016492	-24.48	6567	8019	88046
Mongolia_Chalcolithic_Afanasievo_1	China_WLR_MN	Manchu_Liaoning	Mbuti.DG	-0.021053	-24.279	6076	7803	82019
Mongolia_LBA_CenterWest_5	China_YR_MN	Manchu_Liaoning	Mbuti.DG	-0.015923	-24.274	7932	9607	105246
Mongolia_LBA_MongunTaiga_3	China_Upper_YR_LN	Manchu_Liaoning	Mbuti.DG	-0.014077	-24.177	7543	8953	100134
Russia_Samara_EBA_Yamnaya	China_HMMH_MN	Manchu_Liaoning	Mbuti.DG	-0.019544	-24.173	4856	6129	65130
Mongolia_Xiongnu_o2.SG	China_YR_LN	Manchu_Liaoning	Mbuti.DG	-0.014599	-24.139	7786	9302	103812
Mongolia_LBA_MongunTaiga_3	China_YR_MN	Manchu_Liaoning	Mbuti.DG	-0.01422	-24.005	7617	9048	100622
Mongolia_Xiongnu_o2.SG	China_YR_LBIA	Manchu_Liaoning	Mbuti.DG	-0.014715	-23.958	7709	9227	103124
Mongolia_LBA_MongunTaiga_3	Russia_MN_Boisman	Manchu_Liaoning	Mbuti.DG	-0.012471	-23.915	7315	8522	96768
Russia_Caucasus_EBA_Yamnaya	China_SEastAsia_Island_EN	Manchu_Liaoning	Mbuti.DG	-0.018946	-23.898	5248	6583	70440
Mongolia_EIA_Sagly_4	Mongolia_LBA_Khovsgol_6	Manchu_Liaoning	Mbuti.DG	-0.00708	-23.881	8387	9166	110049
Russia_Caucasus_EBA_Yamnaya	Taiwan_Gongguan	Manchu_Liaoning	Mbuti.DG	-0.021968	-23.784	4423	5742	60033
Mongolia_Chalcolithic_Afanasievo_1	Mongolia_North_N	Manchu_Liaoning	Mbuti.DG	-0.018535	-23.758	6053	7566	81650
Mongolia_LBA_CenterWest_5	Mongolia_Xiongnu_o1.SG	Manchu_Liaoning	Mbuti.DG	-0.014975	-23.719	7924	9507	105714
Russia_Samara_EBA_Yamnaya	Mongolia_EIA_3	Manchu_Liaoning	Mbuti.DG	-0.017696	-23.683	5741	7100	76791
Mongolia_LBA_CenterWest_5	China_Shimao_LN	Manchu_Liaoning	Mbuti.DG	-0.015647	-23.644	7899	9537	104652
Mongolia_LBA_CenterWest_5	China_Upper_YR_IA	Manchu_Liaoning	Mbuti.DG	-0.015654	-23.634	7696	9295	102176
Mongolia_LBA_MongunTaiga_3	Mongolia_Xiongnu_o1.SG	Manchu_Liaoning	Mbuti.DG	-0.013265	-23.541	7606	8946	100973
Russia_Samara_EBA_Yamnaya	Mongolia_IA_Xianbei	Manchu_Liaoning	Mbuti.DG	-0.01798	-23.514	6195	7697	83526
Mongolia_LBA_CenterWest_5	Russia_MN_Boisman	Manchu_Liaoning	Mbuti.DG	-0.014144	-23.458	7486	8893	99480
Mongolia_Chalcolithic_Afanasievo_1	Mongolia_LBA_Ulaanzukh_2	Manchu_Liaoning	Mbuti.DG	-0.020128	-23.409	5718	7278	77505
Mongolia_LBA_MongunTaiga_3	China_Shimao_LN	Manchu_Liaoning	Mbuti.DG	-0.013973	-23.393	7573	8971	100046
Mongolia_LBA_CenterWest_5	Mongolia_EIA_SlabGrave_1	Manchu_Liaoning	Mbuti.DG	-0.012804	-23.352	7873	9209	104361
Mongolia_Xiongnu_o2.SG	China_YR_MN	Manchu_Liaoning	Mbuti.DG	-0.014777	-23.343	7730	9255	103228
Mongolia_LBA_MongunTaiga_3	China_Upper_YR_IA	Manchu_Liaoning	Mbuti.DG	-0.014082	-23.258	7406	8785	97890
Mongolia_LBA_MongunTaiga_3	Mongolia_EIA_SlabGrave_1	Manchu_Liaoning	Mbuti.DG	-0.011103	-23.213	7582	8696	100322
Mongolia_EIA_Sagly_4	Mongolia_East_N	Manchu_Liaoning	Mbuti.DG	-0.011644	-23.189	7435	8585	98771
Mongolia_EBA_Chemurchek_2	Mongolia_LBA_CenterWest_4	Manchu_Liaoning	Mbuti.DG	-0.013029	-23.145	6899	8110	92888
Mongolia_LBA_CenterWest_5	China_WLR_LN	Manchu_Liaoning	Mbuti.DG	-0.01608	-23.095	6664	8092	88832
Russia_Samara_EBA_Yamnaya	Mongolia_EIA_Sagly_4	Manchu_Liaoning	Mbuti.DG	-0.007805	-22.963	8041	8887	108337
Mongolia_Chalcolithic_Afanasievo_1	Mongolia_East_N	Manchu_Liaoning	Mbuti.DG	-0.019259	-22.945	5907	7427	78970
Mongolia_EBA_Chemurchek_2	Mongolia_LBA_Khovsgol_6	Manchu_Liaoning	Mbuti.DG	-0.012179	-22.766	6924	8058	93114
Russia_Caucasus_EBA_Yamnaya	Mongolia_EIA_Xiongnu_7	Manchu_Liaoning	Mbuti.DG	-0.01892	-22.64	4929	6208	67623
Mongolia_EIA_Pazyryk_6	China_YR_LBIA	Manchu_Liaoning	Mbuti.DG	-0.015646	-22.531	6259	7566	83542
Russia_Caucasus_EBA_Yamnaya	Mongolia_EBA_Ulgii_1	Manchu_Liaoning	Mbuti.DG	-0.016096	-22.431	5583	6799	75551
Mongolia_Xiongnu_o2.SG	China_Upper_YR_LN	Manchu_Liaoning	Mbuti.DG	-0.01454	-22.294	7677	9172	102855
Mongolia_LBA_CenterWest_5	China_WLR_MN	Manchu_Liaoning	Mbuti.DG	-0.01514	-22.266	7953	9545	105105
Russia_Caucasus_EBA_Yamnaya	China_WLR_BA	Manchu_Liaoning	Mbuti.DG	-0.022136	-22.198	3345	4345	45175
Mongolia_LBA_MongunTaiga_3	China_WLR_LN	Manchu_Liaoning	Mbuti.DG	-0.014403	-22.176	6470	7707	85865
Mongolia_EBA_Chemurchek_2	Taiwan_Gongguan	Manchu_Liaoning	Mbuti.DG	-0.018721	-22.159	5039	6300	67360
Mongolia_LBA_CenterWest_5	Mongolia_North_N	Manchu_Liaoning	Mbuti.DG	-0.012919	-21.984	7648	8963	101819
Russia_Samara_EBA_Yamnaya	Mongolia_BA_1	Manchu_Liaoning	Mbuti.DG	-0.015453	-21.972	6381	7705	85705
Mongolia_Xiongnu_o2.SG	Mongolia_Xiongnu_o1.SG	Manchu_Liaoning	Mbuti.DG	-0.01373	-21.9	7691	9117	103859
China_Tianyuan	China_YR_LN	Manchu_Liaoning	Mbuti.DG	-0.015937	-21.825	6678	8100	89215
Mongolia_Chalcolithic_Afanasievo_1	Mongolia_LBA_CenterWest_4	Manchu_Liaoning	Mbuti.DG	-0.01583	-21.814	6055	7355	82152
Mongolia_Chalcolithic_Afanasievo_1	Mongolia_EIA_8	Manchu_Liaoning	Mbuti.DG	-0.020429	-21.74	5237	6687	70983
Mongolia_EIA_Pazyryk_6	China_YR_LN	Manchu_Liaoning	Mbuti.DG	-0.015135	-21.633	6334	7602	83808
Russia_Samara_EBA_Yamnaya	China_Miaozigou_MN	Manchu_Liaoning	Mbuti.DG	-0.021891	-21.569	2414	3129	32638
Russia_Caucasus_EBA_Yamnaya	Mongolia_MBA_Munkhkhairkhan_1	Manchu_Liaoning	Mbuti.DG	-0.016051	-21.495	5530	6742	75512
Mongolia_LBA_MongunTaiga_3	Mongolia_North_N	Manchu_Liaoning	Mbuti.DG	-0.01111	-21.43	7474	8571	98762
Russia_Caucasus_EBA_Yamnaya	Mongolia_Chalcolithic_Afanasievo_2	Manchu_Liaoning	Mbuti.DG	-0.019494	-21.358	4789	6066	65484
Mongolia_EIA_2	China_YR_LBIA	Manchu_Liaoning	Mbuti.DG	-0.015719	-21.299	6132	7418	81803
Mongolia_LBA_MongunTaiga_3	China_WLR_MN	Manchu_Liaoning	Mbuti.DG	-0.013409	-21.291	7640	8987	100457
Mongolia_LBA_CenterWest_5	Mongolia_LBA_Ulaanzukh_2	Manchu_Liaoning	Mbuti.DG	-0.014069	-21.28	6810	8094	91262
Mongolia_Chalcolithic_Afanasievo_1	Taiwan_Gongguan	Manchu_Liaoning	Mbuti.DG	-0.02138	-21.24	4653	5995	62783
China_Tianyuan	China_YR_LBIA	Manchu_Liaoning	Mbuti.DG	-0.016211	-21.226	6691	8133	88918
Mongolia_EBA_Chemurchek_2	Mongolia_EIA_8	Manchu_Liaoning	Mbuti.DG	-0.017569	-21.217	5639	6987	76704
Mongolia_EIA_2	China_YR_LN	Manchu_Liaoning	Mbuti.DG	-0.015707	-21.142	6169	7457	82048
Mongolia_Xiongnu_o2.SG	China_WLR_LN	Manchu_Liaoning	Mbuti.DG	-0.01479	-21.135	6375	7641	85573
China_Tianyuan	China_YR_MN	Manchu_Liaoning	Mbuti.DG	-0.01627	-21.121	6652	8098	88880
Mongolia_EBA_Chemurchek_2	Mongolia_Chalcolithic_Afanasievo_2	Manchu_Liaoning	Mbuti.DG	-0.016338	-21.071	5456	6671	74391
Mongolia_Chalcolithic_Afanasievo_1	Mongolia_LBA_Khovsgol_6	Manchu_Liaoning	Mbuti.DG	-0.014905	-21.031	6088	7314	82283
Mongolia_EBA_Chemurchek_2	Mongolia_EIA_Xiongnu_7	Manchu_Liaoning	Mbuti.DG	-0.015803	-20.918	5717	6939	77317
Mongolia_Xiongnu_o2.SG	Russia_MN_Boisman	Manchu_Liaoning	Mbuti.DG	-0.013108	-20.859	7028	8258	93817
Mongolia_Chalcolithic_Afanasievo_1	China_SEastAsia_Coastal_LN	Manchu_Liaoning	Mbuti.DG	-0.019261	-20.811	4418	5566	59595
Russia_Caucasus_EBA_Yamnaya	Mongolia_IA_Xianbei	Manchu_Liaoning	Mbuti.DG	-0.018928	-20.805	5040	6339	68636
Mongolia_EBA_Chemurchek_2	Mongolia_EBA_Ulgii_1	Manchu_Liaoning	Mbuti.DG	-0.012601	-20.77	6693	7826	89947
Mongolia_EBA_Chemurchek_2	China_WLR_BA	Manchu_Liaoning	Mbuti.DG	-0.018686	-20.731	3941	4935	53204
Mongolia_Xiongnu_o2.SG	China_Shimao_LN	Manchu_Liaoning	Mbuti.DG	-0.01437	-20.665	7700	9175	102654
Mongolia_Xiongnu_o2.SG	Mongolia_EIA_SlabGrave_1	Manchu_Liaoning	Mbuti.DG	-0.011768	-20.639	7542	8724	100447
Mongolia_Xiongnu_o2.SG	China_Upper_YR_IA	Manchu_Liaoning	Mbuti.DG	-0.01403	-20.534	7499	8899	99769
Mongolia_LBA_MongunTaiga_3	Mongolia_LBA_Ulaanzukh_2	Manchu_Liaoning	Mbuti.DG	-0.012198	-20.516	6725	7821	89886
Mongolia_EBA_Chemurchek_2	China_SEastAsia_Coastal_LN	Manchu_Liaoning	Mbuti.DG	-0.016167	-20.437	4816	5852	64069
Mongolia_EIA_Pazyryk_6	China_Upper_YR_LN	Manchu_Liaoning	Mbuti.DG	-0.015054	-20.426	6238	7489	83073
China_Tianyuan	China_Upper_YR_LN	Manchu_Liaoning	Mbuti.DG	-0.015769	-20.323	6639	8033	88426
Mongolia_LBA_Khovsgol_6	China_YR_LN	Manchu_Liaoning	Mbuti.DG	-0.006932	-20.228	8597	9372	111895
Mongolia_EIA_Pazyryk_6	China_YR_MN	Manchu_Liaoning	Mbuti.DG	-0.01553	-20.069	6276	7573	83493
Mongolia_EIA_Sagly_4	China_SEastAsia_Coastal_LN	Manchu_Liaoning	Mbuti.DG	-0.011555	-20.068	5208	5997	68279
Mongolia_EIA_Sagly_4	Taiwan_Gongguan	Manchu_Liaoning	Mbuti.DG	-0.013328	-20.067	5398	6344	71019
Mongolia_EIA_2	China_YR_MN	Manchu_Liaoning	Mbuti.DG	-0.015821	-19.941	6145	7438	81756
Mongolia_LBA_CenterWest_5	Mongolia_East_N	Manchu_Liaoning	Mbuti.DG	-0.013312	-19.936	7236	8515	96074
China_Tianyuan	China_Shimao_LN	Manchu_Liaoning	Mbuti.DG	-0.015791	-19.91	6658	8054	88442
Mongolia_EIA_2	China_Upper_YR_LN	Manchu_Liaoning	Mbuti.DG	-0.01545	-19.902	6126	7383	81331
Russia_Caucasus_EBA_Yamnaya	Mongolia_EIA_3	Manchu_Liaoning	Mbuti.DG	-0.018172	-19.885	4730	5890	63821
Mongolia_Chalcolithic_Afanasievo_1	China_SEastAsia_Island_EN	Manchu_Liaoning	Mbuti.DG	-0.01793	-19.871	5564	6894	74152
China_Tianyuan	Mongolia_Xiongnu_o1.SG	Manchu_Liaoning	Mbuti.DG	-0.015123	-19.745	6739	8087	89137
Mongolia_Chalcolithic_Afanasievo_1	Mongolia_EIA_Xiongnu_7	Manchu_Liaoning	Mbuti.DG	-0.018452	-19.734	5203	6525	71636
Mongolia_EIA_Sagly_4	Mongolia_EIA_8	Manchu_Liaoning	Mbuti.DG	-0.012721	-19.697	6082	7121	81721
China_Tianyuan	Russia_MN_Boisman	Manchu_Liaoning	Mbuti.DG	-0.014279	-19.683	6469	7703	86397
Mongolia_EIA_Pazyryk_6	Mongolia_Xiongnu_o1.SG	Manchu_Liaoning	Mbuti.DG	-0.014528	-19.656	6252	7468	83731
Mongolia_EIA_Sagly_4	China_WLR_BA	Manchu_Liaoning	Mbuti.DG	-0.013339	-19.579	4581	5391	60715
Mongolia_EIA_Pazyryk_6	Russia_MN_Boisman	Manchu_Liaoning	Mbuti.DG	-0.013581	-19.572	6181	7296	82093
Mongolia_Xiongnu_o2.SG	China_WLR_MN	Manchu_Liaoning	Mbuti.DG	-0.013904	-19.566	7749	9183	103125
Russia_Caucasus_EBA_Yamnaya	China_HMMH_MN	Manchu_Liaoning	Mbuti.DG	-0.020002	-19.496	3467	4395	46385
Mongolia_EIA_Pazyryk_6	China_Shimao_LN	Manchu_Liaoning	Mbuti.DG	-0.015096	-19.49	6246	7500	83093
Mongolia_LBA_Khovsgol_6	China_YR_LBIA	Manchu_Liaoning	Mbuti.DG	-0.00718	-19.46	8513	9312	111236
Mongolia_EIA_2	Mongolia_Xiongnu_o1.SG	Manchu_Liaoning	Mbuti.DG	-0.014847	-19.397	6143	7360	81975
Mongolia_EBA_Chemurchek_2	China_SEastAsia_Island_EN	Manchu_Liaoning	Mbuti.DG	-0.015242	-19.325	6200	7445	81741
Mongolia_EIA_Pazyryk_6	China_Upper_YR_IA	Manchu_Liaoning	Mbuti.DG	-0.015119	-19.296	6163	7396	81540
China_Tianyuan	China_Upper_YR_IA	Manchu_Liaoning	Mbuti.DG	-0.015749	-19.272	6566	7931	86721
Mongolia_LBA_MongunTaiga_3	Mongolia_East_N	Manchu_Liaoning	Mbuti.DG	-0.011495	-19.256	7099	8175	93593
Mongolia_Chalcolithic_Afanasievo_1	Mongolia_EBA_Ulgii_1	Manchu_Liaoning	Mbuti.DG	-0.015173	-19.243	5955	7175	80398
Mongolia_EIA_2	Russia_MN_Boisman	Manchu_Liaoning	Mbuti.DG	-0.013838	-19.209	6031	7144	80413
Russia_Samara_EBA_Yamnaya	China_AR_Xianbei_IA	Manchu_Liaoning	Mbuti.DG	-0.01986	-19.185	2095	2651	27954
Mongolia_Chalcolithic_Afanasievo_1	China_WLR_BA	Manchu_Liaoning	Mbuti.DG	-0.021096	-19.152	3502	4507	47625
Mongolia_Chalcolithic_Afanasievo_1	Mongolia_Chalcolithic_Afanasievo_2	Manchu_Liaoning	Mbuti.DG	-0.018538	-19.01	5119	6403	69269
Mongolia_Xiongnu_o2.SG	Mongolia_LBA_Ulaanzukh_2	Manchu_Liaoning	Mbuti.DG	-0.013224	-18.995	6313	7434	84832
Mongolia_EIA_2	China_Shimao_LN	Manchu_Liaoning	Mbuti.DG	-0.01556	-18.984	6100	7365	81347
Mongolia_EIA_2	China_Upper_YR_IA	Manchu_Liaoning	Mbuti.DG	-0.015418	-18.976	5979	7209	79807
Mongolia_EBA_Chemurchek_2	Mongolia_MBA_Munkhkhairkhan_1	Manchu_Liaoning	Mbuti.DG	-0.012604	-18.907	6645	7778	89930
Mongolia_Chalcolithic_Afanasievo_1	Mongolia_IA_Xianbei	Manchu_Liaoning	Mbuti.DG	-0.018259	-18.896	5390	6720	72827
Mongolia_Xiongnu_o2.SG	Mongolia_North_N	Manchu_Liaoning	Mbuti.DG	-0.011681	-18.877	7272	8402	96722
China_Tianyuan	Mongolia_EIA_SlabGrave_1	Manchu_Liaoning	Mbuti.DG	-0.013087	-18.821	6731	7893	88789
Russia_Samara_EBA_Yamnaya	China_AR_EN	Manchu_Liaoning	Mbuti.DG	-0.019081	-18.705	2669	3349	35611
Mongolia_EIA_Pazyryk_6	China_WLR_MN	Manchu_Liaoning	Mbuti.DG	-0.014833	-18.688	6221	7458	83391
China_Tianyuan	China_WLR_LN	Manchu_Liaoning	Mbuti.DG	-0.016097	-18.627	5779	7017	76920
Russia_Samara_EBA_Yamnaya	Russia_EarlyMedieval_Heshui_Mohe_1	Manchu_Liaoning	Mbuti.DG	-0.020566	-18.587	2345	2995	31592
Mongolia_EIA_5	China_YR_LBIA	Manchu_Liaoning	Mbuti.DG	-0.014059	-18.545	5714	6785	76149
Mongolia_LBA_CenterWest_5	Mongolia_EIA_8	Manchu_Liaoning	Mbuti.DG	-0.01448	-18.544	5973	7140	80588
Russia_Caucasus_EBA_Yamnaya	Mongolia_BA_1	Manchu_Liaoning	Mbuti.DG	-0.016013	-18.508	5092	6201	69236
China_Tianyuan	China_WLR_MN	Manchu_Liaoning	Mbuti.DG	-0.015259	-18.492	6681	8035	88746
Mongolia_EIA_2	Mongolia_EIA_SlabGrave_1	Manchu_Liaoning	Mbuti.DG	-0.012823	-18.408	6131	7180	81854
Russia_Samara_EBA_Yamnaya	Mongolia_BA_2	Manchu_Liaoning	Mbuti.DG	-0.014951	-18.402	4252	5110	57359
Mongolia_LBA_CenterWest_5	Mongolia_LBA_CenterWest_4	Manchu_Liaoning	Mbuti.DG	-0.009943	-18.38	7868	8904	104145
Mongolia_EIA_Pazyryk_6	Mongolia_EIA_SlabGrave_1	Manchu_Liaoning	Mbuti.DG	-0.012325	-18.377	6266	7295	83554
Mongolia_EIA_2	China_WLR_LN	Manchu_Liaoning	Mbuti.DG	-0.015703	-18.369	5302	6420	71240
Mongolia_Chalcolithic_Afanasievo_1	Mongolia_EIA_3	Manchu_Liaoning	Mbuti.DG	-0.017487	-18.312	5002	6185	67642
Mongolia_Chalcolithic_Afanasievo_1	Mongolia_MBA_Munkhkhairkhan_1	Manchu_Liaoning	Mbuti.DG	-0.01498	-18.3	5916	7120	80357
Mongolia_EIA_5	China_YR_LN	Manchu_Liaoning	Mbuti.DG	-0.013829	-18.2	5763	6819	76328
Mongolia_EBA_Chemurchek_2	Mongolia_IA_Xianbei	Manchu_Liaoning	Mbuti.DG	-0.015477	-18.173	5911	7132	78890
Mongolia_EIA_2	China_WLR_MN	Manchu_Liaoning	Mbuti.DG	-0.014976	-18.107	6111	7334	81641
Mongolia_EBA_Chemurchek_2	China_HMMH_MN	Manchu_Liaoning	Mbuti.DG	-0.016446	-18.03	4152	5065	55514
Mongolia_EIA_Sagly_4	Mongolia_Chalcolithic_Afanasievo_2	Manchu_Liaoning	Mbuti.DG	-0.010905	-18.008	5857	6712	78385
Mongolia_EIA_Sagly_4	China_SEastAsia_Island_EN	Manchu_Liaoning	Mbuti.DG	-0.010238	-17.878	6989	7913	90317
Mongolia_EIA_2	Mongolia_LBA_Ulaanzukh_2	Manchu_Liaoning	Mbuti.DG	-0.013879	-17.706	5722	6790	76950
Mongolia_LBA_MongunTaiga_3	Mongolia_EIA_8	Manchu_Liaoning	Mbuti.DG	-0.012652	-17.68	5928	6936	79690
Mongolia_EIA_Sagly_4	Mongolia_EBA_Ulgii_1	Manchu_Liaoning	Mbuti.DG	-0.007489	-17.564	7732	8491	101383
Mongolia_LBA_CenterWest_5	Mongolia_LBA_Khovsgol_6	Manchu_Liaoning	Mbuti.DG	-0.008991	-17.537	7951	8894	104939
Russia_Caucasus_EBA_Yamnaya	China_Miaozigou_MN	Manchu_Liaoning	Mbuti.DG	-0.022857	-17.535	1775	2332	24397
Mongolia_Chalcolithic_Afanasievo_1	China_HMMH_MN	Manchu_Liaoning	Mbuti.DG	-0.018494	-17.535	3631	4536	48938
Mongolia_EIA_Pazyryk_6	China_WLR_LN	Manchu_Liaoning	Mbuti.DG	-0.01503	-17.504	5479	6571	72704
China_Tianyuan	Mongolia_LBA_Ulaanzukh_2	Manchu_Liaoning	Mbuti.DG	-0.014365	-17.487	6112	7282	81465
Mongolia_EBA_Chemurchek_2	Mongolia_EIA_3	Manchu_Liaoning	Mbuti.DG	-0.014847	-17.456	5464	6546	72873
Mongolia_EIA_Pazyryk_6	Mongolia_North_N	Manchu_Liaoning	Mbuti.DG	-0.012211	-17.378	6187	7200	82920
Mongolia_EIA_5	China_YR_MN	Manchu_Liaoning	Mbuti.DG	-0.013709	-17.358	5729	6772	76089
Mongolia_EIA_Sagly_4	Mongolia_EIA_Xiongnu_7	Manchu_Liaoning	Mbuti.DG	-0.010695	-17.349	6224	7107	82546
Mongolia_LBA_CenterWest_5	China_SEastAsia_Coastal_LN	Manchu_Liaoning	Mbuti.DG	-0.013294	-17.292	5109	6003	67216
Mongolia_EIA_Pazyryk_6	Mongolia_LBA_Ulaanzukh_2	Manchu_Liaoning	Mbuti.DG	-0.013319	-17.277	5823	6868	78442
Mongolia_LBA_CenterWest_5	China_WLR_BA	Manchu_Liaoning	Mbuti.DG	-0.015368	-17.268	4405	5303	58405
Mongolia_LBA_CenterWest_5	Taiwan_Gongguan	Manchu_Liaoning	Mbuti.DG	-0.01489	-17.263	5351	6395	70095
Mongolia_LBA_MongunTaiga_3	Taiwan_Gongguan	Manchu_Liaoning	Mbuti.DG	-0.013078	-17.248	5266	6175	69535
Mongolia_LBA_MongunTaiga_3	Mongolia_LBA_CenterWest_4	Manchu_Liaoning	Mbuti.DG	-0.008161	-17.238	7618	8435	100222
Mongolia_LBA_Khovsgol_6	China_YR_MN	Manchu_Liaoning	Mbuti.DG	-0.007085	-17.234	8552	9340	111288
Mongolia_LBA_Khovsgol_6	China_Upper_YR_LN	Manchu_Liaoning	Mbuti.DG	-0.006827	-17.179	8482	9239	110831
Russia_Samara_EBA_Yamnaya	Mongolia_MBA_Munkhkhairkhan_2	Manchu_Liaoning	Mbuti.DG	-0.012189	-17.173	6201	7230	84434
Mongolia_EIA_2	Mongolia_East_N	Manchu_Liaoning	Mbuti.DG	-0.013334	-17.105	5874	6926	78843
Mongolia_Xiongnu_o2.SG	Mongolia_East_N	Manchu_Liaoning	Mbuti.DG	-0.012177	-16.99	6729	7828	90255
Mongolia_Chalcolithic_Afanasievo_1	China_Miaozigou_MN	Manchu_Liaoning	Mbuti.DG	-0.023517	-16.956	1879	2486	25797
China_Tianyuan	Mongolia_North_N	Manchu_Liaoning	Mbuti.DG	-0.012905	-16.956	6662	7796	87860
Mongolia_EIA_Pazyryk_6	Mongolia_East_N	Manchu_Liaoning	Mbuti.DG	-0.0127	-16.936	6051	7070	80202
Russia_Samara_EBA_Yamnaya	Mongolia_LBA_MongunTaiga_1	Manchu_Liaoning	Mbuti.DG	-0.014167	-16.933	3875	4622	52729
Mongolia_EIA_5	China_Upper_YR_LN	Manchu_Liaoning	Mbuti.DG	-0.013507	-16.754	5686	6709	75671
Russia_Caucasus_EBA_Yamnaya	China_AR_EN	Manchu_Liaoning	Mbuti.DG	-0.020498	-16.667	2029	2585	27138
Russia_Caucasus_EBA_Yamnaya	Russia_EarlyMedieval_Heshui_Mohe_1	Manchu_Liaoning	Mbuti.DG	-0.020985	-16.612	2029	2610	27683
Mongolia_LBA_CenterWest_5	Mongolia_Chalcolithic_Afanasievo_2	Manchu_Liaoning	Mbuti.DG	-0.012782	-16.55	5754	6743	77409
Mongolia_EIA_5	China_Upper_YR_IA	Manchu_Liaoning	Mbuti.DG	-0.013787	-16.505	5555	6581	74405
China_Tianyuan	Mongolia_East_N	Manchu_Liaoning	Mbuti.DG	-0.01352	-16.483	6377	7511	83894
Mongolia_EIA_2	Mongolia_North_N	Manchu_Liaoning	Mbuti.DG	-0.012609	-16.361	6117	7143	81306
Russia_Samara_EBA_Yamnaya	China_SEastAsia_Coastal_EN	Manchu_Liaoning	Mbuti.DG	-0.017114	-16.268	2511	3088	33669
Mongolia_LBA_MongunTaiga_3	China_WLR_BA	Manchu_Liaoning	Mbuti.DG	-0.013414	-16.237	4274	5035	56677
Russia_Samara_EBA_Yamnaya	Mongolia_LBA_MongunTaiga_3	Manchu_Liaoning	Mbuti.DG	-0.00787	-16.217	7393	8177	99586
Mongolia_Chalcolithic_Afanasievo_1	Mongolia_BA_1	Manchu_Liaoning	Mbuti.DG	-0.015383	-16.214	5456	6585	73372
Mongolia_EIA_5	China_Shimao_LN	Manchu_Liaoning	Mbuti.DG	-0.013383	-16.162	5692	6705	75760
Mongolia_Xiongnu_o2.SG	Mongolia_EIA_8	Manchu_Liaoning	Mbuti.DG	-0.013342	-16.152	5508	6499	74277
Mongolia_EIA_5	Mongolia_Xiongnu_o1.SG	Manchu_Liaoning	Mbuti.DG	-0.012996	-16.147	5704	6695	76255
Mongolia_Xiongnu_o2.SG	China_WLR_BA	Manchu_Liaoning	Mbuti.DG	-0.014823	-16.137	4199	5030	56066
Mongolia_LBA_MongunTaiga_3	Mongolia_LBA_Khovsgol_6	Manchu_Liaoning	Mbuti.DG	-0.007219	-16.132	7693	8419	100615
Mongolia_LBA_CenterWest_4	China_YR_LBIA	Manchu_Liaoning	Mbuti.DG	-0.005965	-16.112	8424	9078	109580
Russia_Caucasus_EBA_Yamnaya	Mongolia_EIA_Sagly_4	Manchu_Liaoning	Mbuti.DG	-0.008588	-16.051	5717	6380	77263
Mongolia_Xiongnu_o2.SG	Taiwan_Gongguan	Manchu_Liaoning	Mbuti.DG	-0.014116	-16.049	4901	5812	64573
Mongolia_LBA_MongunTaiga_3	China_SEastAsia_Coastal_LN	Manchu_Liaoning	Mbuti.DG	-0.011151	-16.024	5091	5832	66434
China_Tianyuan	Taiwan_Gongguan	Manchu_Liaoning	Mbuti.DG	-0.015539	-16.013	4883	5885	64497
Mongolia_EBA_Chemurchek_2	China_Miaozigou_MN	Manchu_Liaoning	Mbuti.DG	-0.018564	-15.895	2165	2699	28767
Mongolia_LBA_CenterWest_5	China_SEastAsia_Island_EN	Manchu_Liaoning	Mbuti.DG	-0.011842	-15.893	6772	7814	88035
Mongolia_EIA_5	Russia_MN_Boisman	Manchu_Liaoning	Mbuti.DG	-0.011917	-15.882	5687	6585	75355
Mongolia_Chalcolithic_Afanasievo_1	Russia_EarlyMedieval_Heshui_Mohe_1	Manchu_Liaoning	Mbuti.DG	-0.021183	-15.874	2133	2745	28925
Mongolia_LBA_Khovsgol_6	Mongolia_EIA_SlabGrave_1	Manchu_Liaoning	Mbuti.DG	-0.004022	-15.865	8279	8719	109385
Mongolia_EBA_Chemurchek_2	Mongolia_BA_1	Manchu_Liaoning	Mbuti.DG	-0.012804	-15.849	5987	7013	80125
Mongolia_EIA_Sagly_4	China_Miaozigou_MN	Manchu_Liaoning	Mbuti.DG	-0.013816	-15.84	2489	2944	32993
Mongolia_EIA_Sagly_4	China_HMMH_MN	Manchu_Liaoning	Mbuti.DG	-0.011647	-15.835	4979	5747	65996
Mongolia_EBA_Chemurchek_2	Russia_EarlyMedieval_Heshui_Mohe_1	Manchu_Liaoning	Mbuti.DG	-0.017784	-15.769	2262	2804	30478
Mongolia_EIA_5	China_WLR_MN	Manchu_Liaoning	Mbuti.DG	-0.013279	-15.752	5675	6685	76020
Mongolia_LBA_CenterWest_5	Mongolia_EIA_Xiongnu_7	Manchu_Liaoning	Mbuti.DG	-0.012161	-15.745	6102	7091	81287
Mongolia_LBA_CenterWest_4	China_YR_LN	Manchu_Liaoning	Mbuti.DG	-0.005741	-15.605	8515	9148	110164
Russia_Caucasus_EBA_Yamnaya	Mongolia_BA_2	Manchu_Liaoning	Mbuti.DG	-0.015311	-15.549	3699	4465	49975
Mongolia_LBA_MongunTaiga_3	China_SEastAsia_Island_EN	Manchu_Liaoning	Mbuti.DG	-0.010142	-15.514	6687	7560	86125
China_Tianyuan	Mongolia_EIA_8	Manchu_Liaoning	Mbuti.DG	-0.014298	-15.365	5459	6505	73188
Mongolia_Xiongnu_o2.SG	Mongolia_LBA_CenterWest_4	Manchu_Liaoning	Mbuti.DG	-0.009023	-15.314	7577	8480	100076
Russia_Caucasus_EBA_Yamnaya	Mongolia_MBA_Munkhkhairkhan_2	Manchu_Liaoning	Mbuti.DG	-0.012942	-15.245	5040	5933	68984
Mongolia_EIA_Sagly_4	Mongolia_MBA_Munkhkhairkhan_1	Manchu_Liaoning	Mbuti.DG	-0.007299	-15.23	7695	8437	101587
Mongolia_EIA_2	Mongolia_EIA_8	Manchu_Liaoning	Mbuti.DG	-0.01417	-15.227	5181	6180	70508
Mongolia_EIA_Pazyryk_6	China_SEastAsia_Coastal_LN	Manchu_Liaoning	Mbuti.DG	-0.013214	-15.181	4524	5318	60081
Mongolia_EBA_Chemurchek_2	China_AR_EN	Manchu_Liaoning	Mbuti.DG	-0.017599	-15.167	2363	2920	31653
Mongolia_EIA_5	Mongolia_EIA_SlabGrave_1	Manchu_Liaoning	Mbuti.DG	-0.011052	-15.146	5741	6584	76230
Mongolia_LBA_Khovsgol_6	China_Upper_YR_IA	Manchu_Liaoning	Mbuti.DG	-0.006795	-15.134	8278	9010	107769
Russia_Caucasus_EBA_Yamnaya	Mongolia_LBA_MongunTaiga_1	Manchu_Liaoning	Mbuti.DG	-0.015239	-15.129	3343	4042	45893
Mongolia_LBA_Khovsgol_6	Russia_MN_Boisman	Manchu_Liaoning	Mbuti.DG	-0.005227	-15.111	7827	8365	102876
Mongolia_EIA_2	Taiwan_Gongguan	Manchu_Liaoning	Mbuti.DG	-0.014484	-15.09	4729	5633	62424
Mongolia_EIA_Pazyryk_6	Mongolia_EIA_8	Manchu_Liaoning	Mbuti.DG	-0.013418	-15.041	5278	6237	71458
Mongolia_LBA_MongunTaiga_3	Mongolia_Chalcolithic_Afanasievo_2	Manchu_Liaoning	Mbuti.DG	-0.010828	-14.919	5749	6581	76841
Mongolia_EIA_Sagly_4	Mongolia_IA_Xianbei	Manchu_Liaoning	Mbuti.DG	-0.010003	-14.876	6382	7223	84096
Mongolia_EBA_Ulgii_1	China_YR_LN	Manchu_Liaoning	Mbuti.DG	-0.006654	-14.876	7845	8524	101921
Mongolia_LBA_MongunTaiga_3	Mongolia_EIA_Xiongnu_7	Manchu_Liaoning	Mbuti.DG	-0.010275	-14.78	6101	6927	80406
Mongolia_LBA_Khovsgol_6	Mongolia_Xiongnu_o1.SG	Manchu_Liaoning	Mbuti.DG	-0.005999	-14.765	8574	9245	111845
Mongolia_LBA_CenterWest_5	China_HMMH_MN	Manchu_Liaoning	Mbuti.DG	-0.013364	-14.687	4697	5535	62703
Mongolia_Xiongnu_o2.SG	China_SEastAsia_Coastal_LN	Manchu_Liaoning	Mbuti.DG	-0.011869	-14.678	4777	5516	62286
Mongolia_EIA_Pazyryk_6	Taiwan_Gongguan	Manchu_Liaoning	Mbuti.DG	-0.014038	-14.64	4804	5692	63275
Russia_Caucasus_EBA_Yamnaya	China_AR_Xianbei_IA	Manchu_Liaoning	Mbuti.DG	-0.020255	-14.637	1534	1955	20740
Mongolia_LBA_Khovsgol_6	China_Shimao_LN	Manchu_Liaoning	Mbuti.DG	-0.006672	-14.637	8485	9223	110625
Mongolia_EBA_Ulgii_1	China_YR_LBIA	Manchu_Liaoning	Mbuti.DG	-0.006827	-14.612	7763	8456	101499
Mongolia_EIA_Sagly_4	Mongolia_EIA_3	Manchu_Liaoning	Mbuti.DG	-0.009734	-14.608	5865	6616	77138
Mongolia_LBA_CenterWest_5	China_Miaozigou_MN	Manchu_Liaoning	Mbuti.DG	-0.016064	-14.606	2368	2877	31673
Mongolia_LBA_Khovsgol_6	China_WLR_LN	Manchu_Liaoning	Mbuti.DG	-0.007179	-14.529	7099	7765	92836
Mongolia_LBA_CenterWest_5	Mongolia_EBA_Ulgii_1	Manchu_Liaoning	Mbuti.DG	-0.009099	-14.523	7508	8403	98333
Mongolia_EIA_2	China_WLR_BA	Manchu_Liaoning	Mbuti.DG	-0.015132	-14.52	3541	4258	47345
Mongolia_EIA_5	Mongolia_LBA_Ulaanzukh_2	Manchu_Liaoning	Mbuti.DG	-0.011866	-14.478	5440	6305	72917
Mongolia_EIA_2	China_SEastAsia_Coastal_LN	Manchu_Liaoning	Mbuti.DG	-0.013388	-14.475	4499	5295	59474
Mongolia_Chalcolithic_Afanasievo_1	China_AR_EN	Manchu_Liaoning	Mbuti.DG	-0.019523	-14.412	2117	2672	28431
Mongolia_LBA_CenterWest_5	Mongolia_IA_Xianbei	Manchu_Liaoning	Mbuti.DG	-0.011911	-14.409	6297	7283	82851
China_Tianyuan	China_SEastAsia_Coastal_LN	Manchu_Liaoning	Mbuti.DG	-0.013599	-14.354	4714	5564	62505
Mongolia_EIA_5	China_WLR_LN	Manchu_Liaoning	Mbuti.DG	-0.013484	-14.324	5087	5994	67252
Mongolia_LBA_CenterWest_5	Mongolia_MBA_Munkhkhairkhan_1	Manchu_Liaoning	Mbuti.DG	-0.00914	-14.248	7420	8320	98500
Mongolia_EIA_5	Mongolia_North_N	Manchu_Liaoning	Mbuti.DG	-0.01082	-14.223	5738	6560	75947
China_Tianyuan	Mongolia_Chalcolithic_Afanasievo_2	Manchu_Liaoning	Mbuti.DG	-0.013005	-14.17	5359	6284	71099
Mongolia_LBA_CenterWest_5	Mongolia_EIA_3	Manchu_Liaoning	Mbuti.DG	-0.0116	-14.097	5804	6688	76212
China_Tianyuan	China_SEastAsia_Island_EN	Manchu_Liaoning	Mbuti.DG	-0.011858	-14.071	6041	6988	79815
Mongolia_EIA_2	Mongolia_LBA_CenterWest_4	Manchu_Liaoning	Mbuti.DG	-0.009718	-14.07	6153	6948	81833
Mongolia_EIA_Pazyryk_6	Mongolia_LBA_CenterWest_4	Manchu_Liaoning	Mbuti.DG	-0.009254	-14.027	6310	7082	83504
China_Tianyuan	Mongolia_LBA_CenterWest_4	Manchu_Liaoning	Mbuti.DG	-0.010172	-14.012	6865	7767	88712
Mongolia_LBA_CenterWest_4	China_YR_MN	Manchu_Liaoning	Mbuti.DG	-0.005943	-13.98	8473	9125	109581
Mongolia_Chalcolithic_Afanasievo_1	Mongolia_BA_2	Manchu_Liaoning	Mbuti.DG	-0.014634	-13.979	3827	4585	51822
Mongolia_EIA_Pazyryk_6	Mongolia_EIA_Xiongnu_7	Manchu_Liaoning	Mbuti.DG	-0.011648	-13.969	5451	6292	72212
China_Tianyuan	China_WLR_BA	Manchu_Liaoning	Mbuti.DG	-0.014691	-13.886	3834	4584	51041
Russia_Caucasus_EBA_Yamnaya	China_SEastAsia_Coastal_EN	Manchu_Liaoning	Mbuti.DG	-0.017105	-13.789	2249	2769	30377
Mongolia_EIA_Pazyryk_6	China_SEastAsia_Island_EN	Manchu_Liaoning	Mbuti.DG	-0.011469	-13.71	5771	6631	75001
Mongolia_LBA_MongunTaiga_3	China_HMMH_MN	Manchu_Liaoning	Mbuti.DG	-0.011836	-13.683	4537	5247	60033
Mongolia_MBA_Munkhkhairkhan_2	China_YR_LN	Manchu_Liaoning	Mbuti.DG	-0.009849	-13.666	6474	7312	85126
Mongolia_MBA_Munkhkhairkhan_2	China_YR_LBIA	Manchu_Liaoning	Mbuti.DG	-0.009935	-13.655	6485	7328	84884
Mongolia_EBA_Chemurchek_2	China_AR_Xianbei_IA	Manchu_Liaoning	Mbuti.DG	-0.016973	-13.644	1850	2266	24514
Russia_Caucasus_EBA_Yamnaya	Mongolia_LBA_MongunTaiga_3	Manchu_Liaoning	Mbuti.DG	-0.008362	-13.632	5561	6191	75300
Mongolia_Xiongnu_o2.SG	China_HMMH_MN	Manchu_Liaoning	Mbuti.DG	-0.012488	-13.613	4581	5353	61773
Mongolia_MBA_Munkhkhairkhan_1	China_YR_LBIA	Manchu_Liaoning	Mbuti.DG	-0.006969	-13.589	7824	8533	101737
Mongolia_Xiongnu_o2.SG	China_SEastAsia_Island_EN	Manchu_Liaoning	Mbuti.DG	-0.010547	-13.507	6381	7251	82409
Mongolia_EIA_Pazyryk_6	China_WLR_BA	Manchu_Liaoning	Mbuti.DG	-0.01428	-13.49	3653	4343	48283
Mongolia_Xiongnu_o2.SG	Mongolia_Chalcolithic_Afanasievo_2	Manchu_Liaoning	Mbuti.DG	-0.011629	-13.488	5285	6112	71149
Mongolia_EIA_2	China_SEastAsia_Island_EN	Manchu_Liaoning	Mbuti.DG	-0.012006	-13.413	5706	6594	73928
Mongolia_EIA_Sagly_4	China_AR_EN	Manchu_Liaoning	Mbuti.DG	-0.011632	-13.41	2724	3143	36007
Mongolia_Xiongnu_o2.SG	Mongolia_LBA_Khovsgol_6	Manchu_Liaoning	Mbuti.DG	-0.007613	-13.387	7763	8537	101684
Mongolia_Chalcolithic_Afanasievo_1	Mongolia_MBA_Munkhkhairkhan_2	Manchu_Liaoning	Mbuti.DG	-0.012468	-13.322	5336	6245	72939
Mongolia_EIA_Pazyryk_6	Mongolia_LBA_Khovsgol_6	Manchu_Liaoning	Mbuti.DG	-0.008585	-13.291	6313	7032	83658
Mongolia_EIA_5	China_WLR_BA	Manchu_Liaoning	Mbuti.DG	-0.013414	-13.277	3323	3923	44741
Mongolia_EBA_Ulgii_1	China_YR_MN	Manchu_Liaoning	Mbuti.DG	-0.006732	-13.194	7792	8475	101473
Mongolia_LBA_MongunTaiga_3	Mongolia_EBA_Ulgii_1	Manchu_Liaoning	Mbuti.DG	-0.007521	-13.155	7326	8047	95882
Mongolia_LBA_CenterWest_4	China_Upper_YR_LN	Manchu_Liaoning	Mbuti.DG	-0.005684	-13.148	8384	9004	109116
Mongolia_LBA_CenterWest_5	China_AR_EN	Manchu_Liaoning	Mbuti.DG	-0.013945	-13.139	2615	3099	34656
Mongolia_LBA_MongunTaiga_3	Mongolia_EIA_3	Manchu_Liaoning	Mbuti.DG	-0.009747	-13.125	5751	6486	75418
Mongolia_EIA_2	Mongolia_EIA_Xiongnu_7	Manchu_Liaoning	Mbuti.DG	-0.012069	-13.124	5327	6182	70813
Mongolia_Xiongnu_o2.SG	Mongolia_EBA_Ulgii_1	Manchu_Liaoning	Mbuti.DG	-0.008134	-13.096	7033	7786	92540
China_Tianyuan	Mongolia_EIA_Xiongnu_7	Manchu_Liaoning	Mbuti.DG	-0.012208	-13.061	5643	6545	73807
China_Tianyuan	Mongolia_LBA_Khovsgol_6	Manchu_Liaoning	Mbuti.DG	-0.009195	-13.059	6925	7743	88989
Mongolia_LBA_MongunTaiga_3	China_Miaozigou_MN	Manchu_Liaoning	Mbuti.DG	-0.012904	-13.058	2332	2728	30688
Mongolia_MBA_Munkhkhairkhan_1	China_YR_LN	Manchu_Liaoning	Mbuti.DG	-0.006606	-13.039	7904	8579	102199
Mongolia_EIA_2	Mongolia_Chalcolithic_Afanasievo_2	Manchu_Liaoning	Mbuti.DG	-0.012127	-13.037	5163	5995	68610
Mongolia_Chalcolithic_Afanasievo_1	Mongolia_LBA_MongunTaiga_1	Manchu_Liaoning	Mbuti.DG	-0.014692	-13.035	3477	4176	47587
Mongolia_EIA_2	Mongolia_LBA_Khovsgol_6	Manchu_Liaoning	Mbuti.DG	-0.008787	-13.005	6173	6892	81909
Mongolia_EIA_Sagly_4	China_AR_Xianbei_IA	Manchu_Liaoning	Mbuti.DG	-0.01137	-12.98	2153	2474	28220
Mongolia_EBA_Chemurchek_2	Mongolia_BA_2	Manchu_Liaoning	Mbuti.DG	-0.011915	-12.975	4069	4726	55108
Mongolia_EBA_Ulgii_1	China_Upper_YR_LN	Manchu_Liaoning	Mbuti.DG	-0.006509	-12.941	7696	8353	100987
Mongolia_EIA_5	Mongolia_EIA_8	Manchu_Liaoning	Mbuti.DG	-0.012289	-12.932	5003	5829	67230
Mongolia_EIA_Sagly_4	Mongolia_BA_1	Manchu_Liaoning	Mbuti.DG	-0.00784	-12.916	6577	7253	86236
Mongolia_EIA_5	China_SEastAsia_Coastal_LN	Manchu_Liaoning	Mbuti.DG	-0.011622	-12.913	4310	4970	56796
Mongolia_LBA_MongunTaiga_3	Mongolia_IA_Xianbei	Manchu_Liaoning	Mbuti.DG	-0.010325	-12.87	6226	7074	82080
Mongolia_EIA_5	Mongolia_East_N	Manchu_Liaoning	Mbuti.DG	-0.011187	-12.857	5564	6389	73773
Mongolia_EIA_5	Taiwan_Gongguan	Manchu_Liaoning	Mbuti.DG	-0.012966	-12.841	4592	5371	60075
China_Tianyuan	China_HMMH_MN	Manchu_Liaoning	Mbuti.DG	-0.013252	-12.786	4028	4732	53135
China_Tianyuan	Mongolia_IA_Xianbei	Manchu_Liaoning	Mbuti.DG	-0.012368	-12.78	5740	6670	75234
Mongolia_LBA_Khovsgol_6	China_WLR_MN	Manchu_Liaoning	Mbuti.DG	-0.006119	-12.778	8472	9152	111134
Mongolia_MBA_Munkhkhairkhan_2	China_YR_MN	Manchu_Liaoning	Mbuti.DG	-0.00978	-12.743	6496	7326	84830
Mongolia_Chalcolithic_Afanasievo_1	China_AR_Xianbei_IA	Manchu_Liaoning	Mbuti.DG	-0.018376	-12.69	1656	2061	22011
Mongolia_EIA_Sagly_4	Russia_EarlyMedieval_Heshui_Mohe_1	Manchu_Liaoning	Mbuti.DG	-0.01244	-12.668	2407	2801	31711
Mongolia_EIA_Pazyryk_6	Mongolia_Chalcolithic_Afanasievo_2	Manchu_Liaoning	Mbuti.DG	-0.01174	-12.652	5198	6018	69895
Russia_Samara_EBA_Yamnaya	Mongolia_Xiongnu_o2.SG	Manchu_Liaoning	Mbuti.DG	-0.007203	-12.621	7474	8193	99917
Mongolia_LBA_MongunTaiga_3	Mongolia_MBA_Munkhkhairkhan_1	Manchu_Liaoning	Mbuti.DG	-0.007271	-12.613	7312	8009	95914
Mongolia_Chalcolithic_Afanasievo_1	China_SEastAsia_Coastal_EN	Manchu_Liaoning	Mbuti.DG	-0.017009	-12.564	2343	2872	31077
Mongolia_MBA_Munkhkhairkhan_2	China_Shimao_LN	Manchu_Liaoning	Mbuti.DG	-0.009746	-12.552	6425	7247	84411
Mongolia_Xiongnu_o2.SG	Mongolia_EIA_Xiongnu_7	Manchu_Liaoning	Mbuti.DG	-0.010721	-12.507	5702	6507	75043
Mongolia_MBA_Munkhkhairkhan_2	China_Upper_YR_IA	Manchu_Liaoning	Mbuti.DG	-0.009862	-12.49	6262	7079	82792
Mongolia_Xiongnu_o2.SG	Mongolia_EIA_3	Manchu_Liaoning	Mbuti.DG	-0.010479	-12.477	5310	6044	70029
Mongolia_MBA_Munkhkhairkhan_2	China_Upper_YR_LN	Manchu_Liaoning	Mbuti.DG	-0.009521	-12.439	6449	7252	84389
Mongolia_LBA_CenterWest_5	Mongolia_BA_1	Manchu_Liaoning	Mbuti.DG	-0.009378	-12.34	6466	7261	84778
Mongolia_EIA_2	Mongolia_IA_Xianbei	Manchu_Liaoning	Mbuti.DG	-0.01176	-12.282	5462	6311	72262
Mongolia_EBA_Ulgii_1	China_Shimao_LN	Manchu_Liaoning	Mbuti.DG	-0.00653	-12.259	7692	8351	100897
Mongolia_Xiongnu_o2.SG	Mongolia_IA_Xianbei	Manchu_Liaoning	Mbuti.DG	-0.010807	-12.258	5747	6572	76371
Mongolia_EBA_Ulgii_1	China_Upper_YR_IA	Manchu_Liaoning	Mbuti.DG	-0.006535	-12.241	7556	8201	98671
Mongolia_LBA_CenterWest_4	China_Upper_YR_IA	Manchu_Liaoning	Mbuti.DG	-0.005577	-12.216	8200	8792	106207
Mongolia_EIA_2	Mongolia_EIA_3	Manchu_Liaoning	Mbuti.DG	-0.011038	-12.205	5081	5825	67408
China_Tianyuan	Mongolia_EBA_Ulgii_1	Manchu_Liaoning	Mbuti.DG	-0.009518	-12.194	6672	7487	85636
Mongolia_EIA_2	China_HMMH_MN	Manchu_Liaoning	Mbuti.DG	-0.012806	-12.136	3622	4245	48627
China_Tianyuan	Mongolia_EIA_3	Manchu_Liaoning	Mbuti.DG	-0.011533	-12.104	5358	6162	69626
Mongolia_EIA_Pazyryk_6	China_HMMH_MN	Manchu_Liaoning	Mbuti.DG	-0.01274	-12.088	3720	4353	49733
Mongolia_EIA_2	Mongolia_EBA_Ulgii_1	Manchu_Liaoning	Mbuti.DG	-0.009223	-12.067	6058	6796	80052
Mongolia_LBA_CenterWest_4	China_Shimao_LN	Manchu_Liaoning	Mbuti.DG	-0.005527	-12.066	8409	9011	108953
Mongolia_LBA_CenterWest_4	Mongolia_Xiongnu_o1.SG	Manchu_Liaoning	Mbuti.DG	-0.004889	-12.062	8481	9019	110084
Mongolia_MBA_Munkhkhairkhan_1	China_YR_MN	Manchu_Liaoning	Mbuti.DG	-0.006733	-11.963	7819	8504	101740
Mongolia_EBA_Chemurchek_2	Mongolia_LBA_MongunTaiga_1	Manchu_Liaoning	Mbuti.DG	-0.01153	-11.952	3738	4322	50678
Mongolia_EIA_Pazyryk_6	Mongolia_EBA_Ulgii_1	Manchu_Liaoning	Mbuti.DG	-0.008805	-11.938	6179	6897	81552
Mongolia_MBA_Munkhkhairkhan_1	China_Upper_YR_LN	Manchu_Liaoning	Mbuti.DG	-0.00655	-11.921	7792	8455	101247
Mongolia_Chalcolithic_Afanasievo_1	Mongolia_EIA_Sagly_4	Manchu_Liaoning	Mbuti.DG	-0.007638	-11.911	6095	6723	82236
Mongolia_MBA_Munkhkhairkhan_2	Mongolia_Xiongnu_o1.SG	Manchu_Liaoning	Mbuti.DG	-0.009158	-11.89	6471	7250	85053
Mongolia_Xiongnu_o2.SG	China_Miaozigou_MN	Manchu_Liaoning	Mbuti.DG	-0.014001	-11.886	2298	2725	30512
Mongolia_EBA_Chemurchek_2	China_SEastAsia_Coastal_EN	Manchu_Liaoning	Mbuti.DG	-0.013877	-11.865	2463	2916	32586
Mongolia_EIA_Pazyryk_6	Mongolia_EIA_3	Manchu_Liaoning	Mbuti.DG	-0.010586	-11.853	5159	5881	68188
Mongolia_LBA_MongunTaiga_3	China_AR_EN	Manchu_Liaoning	Mbuti.DG	-0.012284	-11.803	2552	2966	33665
China_Tianyuan	China_Miaozigou_MN	Manchu_Liaoning	Mbuti.DG	-0.015592	-11.798	2080	2511	27668
China_Tianyuan	Mongolia_MBA_Munkhkhairkhan_1	Manchu_Liaoning	Mbuti.DG	-0.00967	-11.759	6680	7509	85702
Mongolia_LBA_CenterWest_4	China_WLR_LN	Manchu_Liaoning	Mbuti.DG	-0.0061	-11.759	7067	7628	91957
Mongolia_LBA_CenterWest_5	China_AR_Xianbei_IA	Manchu_Liaoning	Mbuti.DG	-0.013164	-11.711	2059	2415	27088
Mongolia_EIA_Pazyryk_6	Mongolia_IA_Xianbei	Manchu_Liaoning	Mbuti.DG	-0.010972	-11.656	5499	6305	73394
Mongolia_LBA_CenterWest_4	Russia_MN_Boisman	Manchu_Liaoning	Mbuti.DG	-0.004232	-11.561	7825	8258	102325
Mongolia_MBA_Munkhkhairkhan_2	Russia_MN_Boisman	Manchu_Liaoning	Mbuti.DG	-0.008027	-11.55	6373	7043	83408
Mongolia_LBA_Khovsgol_6	Mongolia_LBA_Ulaanzukh_2	Manchu_Liaoning	Mbuti.DG	-0.005121	-11.534	6985	7462	93286
Mongolia_EIA_2	Mongolia_MBA_Munkhkhairkhan_1	Manchu_Liaoning	Mbuti.DG	-0.009001	-11.478	5966	6686	80042
Mongolia_EBA_Ulgii_1	Mongolia_Xiongnu_o1.SG	Manchu_Liaoning	Mbuti.DG	-0.005683	-11.443	7812	8391	101841
Mongolia_LBA_Khovsgol_6	Mongolia_North_N	Manchu_Liaoning	Mbuti.DG	-0.00391	-11.415	7985	8399	105845
Mongolia_MBA_Munkhkhairkhan_2	China_WLR_LN	Manchu_Liaoning	Mbuti.DG	-0.009772	-11.359	5638	6361	73971
Mongolia_MBA_Munkhkhairkhan_1	China_Shimao_LN	Manchu_Liaoning	Mbuti.DG	-0.006516	-11.308	7712	8372	101177
Mongolia_EIA_5	China_SEastAsia_Island_EN	Manchu_Liaoning	Mbuti.DG	-0.010108	-11.296	5375	6078	69547
Mongolia_EBA_Chemurchek_2	Mongolia_MBA_Munkhkhairkhan_2	Manchu_Liaoning	Mbuti.DG	-0.009212	-11.246	5852	6584	79419
Mongolia_EIA_2	China_Miaozigou_MN	Manchu_Liaoning	Mbuti.DG	-0.014668	-11.231	1916	2292	25626
Mongolia_EBA_Ulgii_1	China_WLR_LN	Manchu_Liaoning	Mbuti.DG	-0.006759	-11.202	6614	7198	86502
Mongolia_MBA_Munkhkhairkhan_2	China_WLR_MN	Manchu_Liaoning	Mbuti.DG	-0.009071	-11.182	6480	7248	84696
Mongolia_EIA_Pazyryk_6	China_Miaozigou_MN	Manchu_Liaoning	Mbuti.DG	-0.014671	-11.165	1984	2368	26175
Mongolia_LBA_CenterWest_5	Russia_EarlyMedieval_Heshui_Mohe_1	Manchu_Liaoning	Mbuti.DG	-0.013148	-11.148	2395	2808	31446
Mongolia_EIA_Pazyryk_6	Mongolia_MBA_Munkhkhairkhan_1	Manchu_Liaoning	Mbuti.DG	-0.008493	-11.13	6126	6819	81537
Russia_Samara_EBA_Yamnaya	Mongolia_LBA_CenterWest_5	Manchu_Liaoning	Mbuti.DG	-0.006102	-11.078	7753	8386	103652
Mongolia_Xiongnu_o2.SG	Mongolia_MBA_Munkhkhairkhan_1	Manchu_Liaoning	Mbuti.DG	-0.007896	-10.981	7033	7766	92812
Russia_Samara_EBA_Yamnaya	Mongolia_EIA_5	Manchu_Liaoning	Mbuti.DG	-0.008017	-10.903	5603	6210	75811
Mongolia_EIA_5	Mongolia_Chalcolithic_Afanasievo_2	Manchu_Liaoning	Mbuti.DG	-0.010282	-10.895	4930	5610	66064
Mongolia_EIA_2	China_AR_EN	Manchu_Liaoning	Mbuti.DG	-0.014409	-10.883	2099	2506	28229
Mongolia_LBA_MongunTaiga_3	Russia_EarlyMedieval_Heshui_Mohe_1	Manchu_Liaoning	Mbuti.DG	-0.011899	-10.873	2372	2743	31211
Mongolia_EIA_5	Mongolia_EIA_Xiongnu_7	Manchu_Liaoning	Mbuti.DG	-0.01034	-10.821	5144	5845	67781
Mongolia_EIA_5	Mongolia_LBA_CenterWest_4	Manchu_Liaoning	Mbuti.DG	-0.007793	-10.817	5778	6372	76205
Mongolia_MBA_Munkhkhairkhan_1	China_Upper_YR_IA	Manchu_Liaoning	Mbuti.DG	-0.006626	-10.817	7612	8267	98908
Russia_Caucasus_EBA_Yamnaya	Mongolia_Xiongnu_o2.SG	Manchu_Liaoning	Mbuti.DG	-0.008376	-10.803	5206	5794	70149
Mongolia_EIA_2	Mongolia_BA_1	Manchu_Liaoning	Mbuti.DG	-0.009415	-10.728	5502	6189	73043
Mongolia_MBA_Munkhkhairkhan_2	Mongolia_EIA_SlabGrave_1	Manchu_Liaoning	Mbuti.DG	-0.006979	-10.702	6455	7048	84905
Mongolia_LBA_MongunTaiga_3	Mongolia_BA_1	Manchu_Liaoning	Mbuti.DG	-0.007497	-10.666	6437	7065	83641
Mongolia_BA_1	China_YR_LN	Manchu_Liaoning	Mbuti.DG	-0.006626	-10.637	6661	7234	86431
Mongolia_MBA_Munkhkhairkhan_2	Mongolia_LBA_Ulaanzukh_2	Manchu_Liaoning	Mbuti.DG	-0.00817	-10.528	6047	6698	79702
Mongolia_Xiongnu_o2.SG	China_AR_EN	Manchu_Liaoning	Mbuti.DG	-0.012119	-10.506	2499	2902	33235
Mongolia_LBA_Khovsgol_6	China_WLR_BA	Manchu_Liaoning	Mbuti.DG	-0.006604	-10.49	4631	5033	60867
Mongolia_Xiongnu_o2.SG	Russia_EarlyMedieval_Heshui_Mohe_1	Manchu_Liaoning	Mbuti.DG	-0.012998	-10.486	2169	2543	28804
Mongolia_EBA_Ulgii_1	China_WLR_MN	Manchu_Liaoning	Mbuti.DG	-0.006092	-10.448	7708	8325	101310
Mongolia_Chalcolithic_Afanasievo_1	Mongolia_LBA_MongunTaiga_3	Manchu_Liaoning	Mbuti.DG	-0.00763	-10.437	5938	6550	80175
China_Tianyuan	Russia_EarlyMedieval_Heshui_Mohe_1	Manchu_Liaoning	Mbuti.DG	-0.013817	-10.377	2223	2628	29280
Mongolia_EIA_Pazyryk_6	China_AR_EN	Manchu_Liaoning	Mbuti.DG	-0.013912	-10.368	2186	2588	28918
Mongolia_EBA_Ulgii_1	Russia_MN_Boisman	Manchu_Liaoning	Mbuti.DG	-0.004897	-10.358	7415	7892	97432
Mongolia_EIA_2	Russia_EarlyMedieval_Heshui_Mohe_1	Manchu_Liaoning	Mbuti.DG	-0.013966	-10.292	2141	2542	28652
Mongolia_BA_1	China_YR_LBIA	Manchu_Liaoning	Mbuti.DG	-0.0066	-10.249	6656	7224	86167
China_Tianyuan	Mongolia_BA_1	Manchu_Liaoning	Mbuti.DG	-0.009533	-10.216	5921	6649	76305
Mongolia_MBA_Munkhkhairkhan_2	Mongolia_East_N	Manchu_Liaoning	Mbuti.DG	-0.007657	-10.166	6238	6862	81477
Mongolia_EIA_Pazyryk_6	Russia_EarlyMedieval_Heshui_Mohe_1	Manchu_Liaoning	Mbuti.DG	-0.01359	-10.16	2185	2580	29102
Mongolia_EIA_Pazyryk_6	Mongolia_BA_1	Manchu_Liaoning	Mbuti.DG	-0.009148	-10.133	5626	6304	74099
Mongolia_LBA_CenterWest_4	China_WLR_MN	Manchu_Liaoning	Mbuti.DG	-0.005041	-10.129	8391	8942	109431
Mongolia_MBA_Munkhkhairkhan_1	China_WLR_LN	Manchu_Liaoning	Mbuti.DG	-0.00675	-10.107	6617	7202	86641
Mongolia_BA_2	China_YR_LN	Manchu_Liaoning	Mbuti.DG	-0.007397	-10.056	4416	4843	57716
Mongolia_BA_1	China_YR_MN	Manchu_Liaoning	Mbuti.DG	-0.006729	-10.046	6652	7231	86138
Mongolia_EBA_Chemurchek_2	Mongolia_EIA_Sagly_4	Manchu_Liaoning	Mbuti.DG	-0.004914	-10.036	7050	7507	93077
Mongolia_MBA_Munkhkhairkhan_1	Mongolia_Xiongnu_o1.SG	Manchu_Liaoning	Mbuti.DG	-0.005778	-10.03	7847	8437	102115
Mongolia_LBA_MongunTaiga_3	China_AR_Xianbei_IA	Manchu_Liaoning	Mbuti.DG	-0.011087	-10.022	2012	2303	26259
Mongolia_BA_2	China_YR_LBIA	Manchu_Liaoning	Mbuti.DG	-0.007433	-10.022	4425	4853	57579
Mongolia_MBA_Munkhkhairkhan_1	China_WLR_MN	Manchu_Liaoning	Mbuti.DG	-0.006176	-10.02	7747	8374	101574
Russia_Samara_EBA_Yamnaya	Mongolia_EIA_Pazyryk_6	Manchu_Liaoning	Mbuti.DG	-0.006745	-9.985	6132	6692	83085
Mongolia_LBA_CenterWest_4	Mongolia_EIA_SlabGrave_1	Manchu_Liaoning	Mbuti.DG	-0.002885	-9.978	8210	8523	108336
Mongolia_EIA_5	China_HMMH_MN	Manchu_Liaoning	Mbuti.DG	-0.011128	-9.966	3398	3902	45327
Mongolia_Xiongnu_o2.SG	Mongolia_BA_1	Manchu_Liaoning	Mbuti.DG	-0.008077	-9.957	5951	6585	78461
Mongolia_MBA_Munkhkhairkhan_1	Russia_MN_Boisman	Manchu_Liaoning	Mbuti.DG	-0.004966	-9.925	7457	7942	97494
Mongolia_EIA_5	Mongolia_LBA_Khovsgol_6	Manchu_Liaoning	Mbuti.DG	-0.007045	-9.899	5828	6366	76271
Mongolia_MBA_Munkhkhairkhan_2	Taiwan_Gongguan	Manchu_Liaoning	Mbuti.DG	-0.009588	-9.866	4955	5570	64153
China_Tianyuan	China_AR_EN	Manchu_Liaoning	Mbuti.DG	-0.012575	-9.796	2276	2658	30362
Mongolia_LBA_Khovsgol_6	Taiwan_Gongguan	Manchu_Liaoning	Mbuti.DG	-0.006136	-9.749	5510	5946	71017
Mongolia_MBA_Munkhkhairkhan_2	China_WLR_BA	Manchu_Liaoning	Mbuti.DG	-0.0104	-9.743	3728	4239	49170
Mongolia_EIA_5	Mongolia_EIA_3	Manchu_Liaoning	Mbuti.DG	-0.009244	-9.74	4890	5483	64169
China_Tianyuan	China_AR_Xianbei_IA	Manchu_Liaoning	Mbuti.DG	-0.013657	-9.733	1777	2098	23527
Mongolia_LBA_Khovsgol_6	Mongolia_East_N	Manchu_Liaoning	Mbuti.DG	-0.004325	-9.729	7489	7917	98880
Mongolia_EIA_5	Mongolia_IA_Xianbei	Manchu_Liaoning	Mbuti.DG	-0.010053	-9.663	5236	5929	68981
Mongolia_Xiongnu_o2.SG	China_AR_Xianbei_IA	Manchu_Liaoning	Mbuti.DG	-0.011858	-9.62	1971	2281	26159
Mongolia_LBA_CenterWest_5	China_SEastAsia_Coastal_EN	Manchu_Liaoning	Mbuti.DG	-0.010826	-9.62	2560	2922	33459
Mongolia_LBA_MongunTaiga_1	China_YR_MN	Manchu_Liaoning	Mbuti.DG	-0.00847	-9.54	4036	4484	52872
Mongolia_EIA_Sagly_4	Mongolia_BA_2	Manchu_Liaoning	Mbuti.DG	-0.006846	-9.535	4397	4791	57660
Mongolia_LBA_CenterWest_5	Mongolia_BA_2	Manchu_Liaoning	Mbuti.DG	-0.008614	-9.472	4338	4829	57046
Mongolia_EIA_2	China_AR_Xianbei_IA	Manchu_Liaoning	Mbuti.DG	-0.013688	-9.449	1662	1960	21805
Russia_Caucasus_EBA_Yamnaya	Mongolia_EIA_5	Manchu_Liaoning	Mbuti.DG	-0.008681	-9.431	4773	5331	64256
Mongolia_EIA_SlabGrave_1	China_YR_LBIA	Manchu_Liaoning	Mbuti.DG	-0.003154	-9.423	8492	8839	109943
Mongolia_MBA_Munkhkhairkhan_2	Mongolia_North_N	Manchu_Liaoning	Mbuti.DG	-0.006674	-9.414	6421	6984	84360
Mongolia_MBA_Munkhkhairkhan_2	Mongolia_EIA_8	Manchu_Liaoning	Mbuti.DG	-0.008309	-9.405	5470	6073	72569
Mongolia_LBA_CenterWest_4	Mongolia_LBA_Ulaanzukh_2	Manchu_Liaoning	Mbuti.DG	-0.004218	-9.346	7002	7395	93099
Russia_Samara_EBA_Yamnaya	Mongolia_EIA_2	Manchu_Liaoning	Mbuti.DG	-0.006393	-9.341	6001	6522	81440
Mongolia_LBA_MongunTaiga_1	China_YR_LBIA	Manchu_Liaoning	Mbuti.DG	-0.007795	-9.339	4044	4457	52909
Mongolia_EBA_Ulgii_1	Mongolia_EIA_SlabGrave_1	Manchu_Liaoning	Mbuti.DG	-0.003808	-9.278	7658	8043	101140
Mongolia_EIA_Sagly_4	China_SEastAsia_Coastal_EN	Manchu_Liaoning	Mbuti.DG	-0.008852	-9.243	2601	2899	33738
Mongolia_BA_1	China_Upper_YR_LN	Manchu_Liaoning	Mbuti.DG	-0.006128	-9.227	6581	7106	85691
Mongolia_EIA_5	Russia_EarlyMedieval_Heshui_Mohe_1	Manchu_Liaoning	Mbuti.DG	-0.012476	-9.223	2113	2460	27833
Mongolia_EIA_5	Mongolia_EBA_Ulgii_1	Manchu_Liaoning	Mbuti.DG	-0.007355	-9.218	5700	6252	74965
Mongolia_BA_2	China_Upper_YR_LN	Manchu_Liaoning	Mbuti.DG	-0.007455	-9.216	4382	4809	57236
Mongolia_LBA_MongunTaiga_1	China_YR_LN	Manchu_Liaoning	Mbuti.DG	-0.007669	-9.194	4056	4463	53027
Mongolia_BA_2	China_Shimao_LN	Manchu_Liaoning	Mbuti.DG	-0.007524	-9.075	4368	4800	57303
Russia_Caucasus_EBA_Yamnaya	Mongolia_LBA_CenterWest_5	Manchu_Liaoning	Mbuti.DG	-0.006601	-9.054	5659	6161	76158
Mongolia_BA_1	China_Upper_YR_IA	Manchu_Liaoning	Mbuti.DG	-0.006423	-9.039	6467	7007	84033
Mongolia_LBA_Khovsgol_6	Mongolia_EIA_8	Manchu_Liaoning	Mbuti.DG	-0.005359	-8.987	6087	6525	81739
Russia_Caucasus_EBA_Yamnaya	Mongolia_EIA_Pazyryk_6	Manchu_Liaoning	Mbuti.DG	-0.007362	-8.978	4981	5483	68149
Mongolia_LBA_Khovsgol_6	China_Miaozigou_MN	Manchu_Liaoning	Mbuti.DG	-0.007155	-8.925	2517	2754	33101
Mongolia_EBA_Ulgii_1	Mongolia_LBA_Ulaanzukh_2	Manchu_Liaoning	Mbuti.DG	-0.004777	-8.896	6759	7190	90284
Mongolia_EIA_SlabGrave_1	China_YR_LN	Manchu_Liaoning	Mbuti.DG	-0.00287	-8.867	8583	8901	110549
Mongolia_EIA_Pazyryk_6	China_AR_Xianbei_IA	Manchu_Liaoning	Mbuti.DG	-0.012256	-8.862	1700	1972	22245
Mongolia_BA_1	China_Shimao_LN	Manchu_Liaoning	Mbuti.DG	-0.006337	-8.849	6616	7159	85684
Mongolia_Chalcolithic_Afanasievo_1	Mongolia_Xiongnu_o2.SG	Manchu_Liaoning	Mbuti.DG	-0.00737	-8.762	5568	6119	74761
Mongolia_EIA_5	China_Miaozigou_MN	Manchu_Liaoning	Mbuti.DG	-0.012565	-8.745	1817	2121	24198
Mongolia_BA_2	China_YR_MN	Manchu_Liaoning	Mbuti.DG	-0.007109	-8.711	4449	4858	57549
Mongolia_LBA_MongunTaiga_1	China_Upper_YR_LN	Manchu_Liaoning	Mbuti.DG	-0.007584	-8.681	4019	4418	52589
China_Tianyuan	China_SEastAsia_Coastal_EN	Manchu_Liaoning	Mbuti.DG	-0.010839	-8.671	2439	2787	32147
Mongolia_BA_1	Mongolia_Xiongnu_o1.SG	Manchu_Liaoning	Mbuti.DG	-0.00579	-8.641	6654	7154	86355
Mongolia_LBA_CenterWest_5	Mongolia_LBA_MongunTaiga_1	Manchu_Liaoning	Mbuti.DG	-0.008083	-8.604	3977	4400	52382
Mongolia_LBA_MongunTaiga_3	Mongolia_BA_2	Manchu_Liaoning	Mbuti.DG	-0.006857	-8.603	4339	4727	56666
Mongolia_MBA_Munkhkhairkhan_1	Mongolia_EIA_SlabGrave_1	Manchu_Liaoning	Mbuti.DG	-0.003865	-8.575	7671	8062	101342
Mongolia_BA_2	China_WLR_MN	Manchu_Liaoning	Mbuti.DG	-0.007106	-8.545	4356	4765	57514
Mongolia_EIA_5	Mongolia_BA_1	Manchu_Liaoning	Mbuti.DG	-0.007466	-8.48	5311	5828	69189
Mongolia_EIA_2	Mongolia_BA_2	Manchu_Liaoning	Mbuti.DG	-0.008544	-8.404	3879	4319	51526
Mongolia_MBA_Munkhkhairkhan_1	Mongolia_LBA_Ulaanzukh_2	Manchu_Liaoning	Mbuti.DG	-0.004895	-8.375	6788	7229	90242
Mongolia_BA_1	China_WLR_LN	Manchu_Liaoning	Mbuti.DG	-0.006636	-8.305	5767	6264	74851
Mongolia_EIA_2	China_SEastAsia_Coastal_EN	Manchu_Liaoning	Mbuti.DG	-0.011293	-8.297	2354	2705	31036
Mongolia_BA_2	China_Upper_YR_IA	Manchu_Liaoning	Mbuti.DG	-0.006969	-8.292	4306	4698	56245
Russia_Caucasus_EBA_Yamnaya	Mongolia_EIA_2	Manchu_Liaoning	Mbuti.DG	-0.006787	-8.291	4950	5403	66811
Mongolia_EBA_Chemurchek_2	Mongolia_LBA_MongunTaiga_3	Manchu_Liaoning	Mbuti.DG	-0.005136	-8.271	6767	7227	89486
Mongolia_EBA_Ulgii_1	China_WLR_BA	Manchu_Liaoning	Mbuti.DG	-0.006129	-8.224	4365	4715	57092
Mongolia_EIA_5	Mongolia_MBA_Munkhkhairkhan_1	Manchu_Liaoning	Mbuti.DG	-0.006908	-8.175	5722	6239	74916
Mongolia_Chalcolithic_Afanasievo_1	Mongolia_EIA_5	Manchu_Liaoning	Mbuti.DG	-0.00809	-8.17	5046	5594	67781
Mongolia_LBA_MongunTaiga_3	China_SEastAsia_Coastal_EN	Manchu_Liaoning	Mbuti.DG	-0.008853	-8.125	2581	2875	33273
Mongolia_North_N	China_YR_LBIA	Manchu_Liaoning	Mbuti.DG	-0.003198	-8.116	8205	8544	105993
Mongolia_BA_2	Mongolia_Xiongnu_o1.SG	Manchu_Liaoning	Mbuti.DG	-0.006425	-8.103	4430	4801	57670
Mongolia_LBA_MongunTaiga_1	Mongolia_Xiongnu_o1.SG	Manchu_Liaoning	Mbuti.DG	-0.007026	-8.095	4023	4395	52975
Mongolia_EBA_Ulgii_1	Mongolia_East_N	Manchu_Liaoning	Mbuti.DG	-0.004207	-8.084	7111	7507	94184
Mongolia_Chalcolithic_Afanasievo_1	Mongolia_EIA_Pazyryk_6	Manchu_Liaoning	Mbuti.DG	-0.007169	-8.068	5281	5799	72148
Mongolia_LBA_CenterWest_4	Mongolia_North_N	Manchu_Liaoning	Mbuti.DG	-0.002869	-8.059	7974	8276	105218
Mongolia_LBA_CenterWest_4	China_WLR_BA	Manchu_Liaoning	Mbuti.DG	-0.005202	-8.05	4634	4948	60347
Mongolia_EIA_Pazyryk_6	Mongolia_BA_2	Manchu_Liaoning	Mbuti.DG	-0.007759	-8.041	3972	4376	52175
Mongolia_LBA_MongunTaiga_1	China_Shimao_LN	Manchu_Liaoning	Mbuti.DG	-0.007577	-8.022	4027	4426	52672
Mongolia_North_N	China_YR_LN	Manchu_Liaoning	Mbuti.DG	-0.003007	-8.007	8257	8577	106488
Mongolia_LBA_CenterWest_4	Taiwan_Gongguan	Manchu_Liaoning	Mbuti.DG	-0.005141	-8.003	5526	5891	70923
Mongolia_EIA_Sagly_4	Mongolia_LBA_MongunTaiga_1	Manchu_Liaoning	Mbuti.DG	-0.006171	-7.996	4035	4362	52978
Mongolia_EBA_Ulgii_1	Mongolia_North_N	Manchu_Liaoning	Mbuti.DG	-0.0036	-7.933	7492	7850	99521
Mongolia_EIA_SlabGrave_1	China_YR_MN	Manchu_Liaoning	Mbuti.DG	-0.003134	-7.921	8526	8870	109970
Mongolia_BA_2	China_WLR_LN	Manchu_Liaoning	Mbuti.DG	-0.007646	-7.918	3888	4280	51259
Mongolia_LBA_MongunTaiga_1	China_WLR_MN	Manchu_Liaoning	Mbuti.DG	-0.007337	-7.871	3972	4359	52829
Mongolia_BA_1	Russia_MN_Boisman	Manchu_Liaoning	Mbuti.DG	-0.004825	-7.864	6429	6836	84468
Mongolia_LBA_CenterWest_4	Mongolia_East_N	Manchu_Liaoning	Mbuti.DG	-0.00351	-7.862	7455	7800	98399
Russia_Samara_EBA_Yamnaya	China_Tianyuan	Manchu_Liaoning	Mbuti.DG	-0.005945	-7.839	7097	7623	88486
Mongolia_LBA_MongunTaiga_1	China_WLR_LN	Manchu_Liaoning	Mbuti.DG	-0.007466	-7.824	3574	3926	47106
Mongolia_EIA_5	China_AR_EN	Manchu_Liaoning	Mbuti.DG	-0.010519	-7.817	2047	2330	26913
China_Tianyuan	Mongolia_LBA_MongunTaiga_1	Manchu_Liaoning	Mbuti.DG	-0.008922	-7.808	3779	4212	48527
Mongolia_MBA_Munkhkhairkhan_2	China_SEastAsia_Coastal_LN	Manchu_Liaoning	Mbuti.DG	-0.006846	-7.779	4728	5145	60875
Mongolia_LBA_MongunTaiga_1	China_Upper_YR_IA	Manchu_Liaoning	Mbuti.DG	-0.007143	-7.729	3979	4348	51753
Mongolia_LBA_CenterWest_5	Mongolia_MBA_Munkhkhairkhan_2	Manchu_Liaoning	Mbuti.DG	-0.005976	-7.673	6363	6862	83653
China_SEastAsia_Island_EN	China_YR_LBIA	Manchu_Liaoning	Mbuti.DG	-0.004286	-7.673	6971	7358	90409
Mongolia_EBA_Ulgii_1	Taiwan_Gongguan	Manchu_Liaoning	Mbuti.DG	-0.005624	-7.647	5422	5814	69742
Mongolia_LBA_Khovsgol_6	China_SEastAsia_Coastal_LN	Manchu_Liaoning	Mbuti.DG	-0.00419	-7.629	5349	5635	68298
Mongolia_BA_2	Russia_MN_Boisman	Manchu_Liaoning	Mbuti.DG	-0.005677	-7.611	4343	4666	57004
Mongolia_MBA_Munkhkhairkhan_1	Taiwan_Gongguan	Manchu_Liaoning	Mbuti.DG	-0.005824	-7.597	5426	5832	69647
Mongolia_EIA_SlabGrave_1	China_Upper_YR_LN	Manchu_Liaoning	Mbuti.DG	-0.002829	-7.594	8455	8765	109485
China_Tianyuan	Mongolia_BA_2	Manchu_Liaoning	Mbuti.DG	-0.00844	-7.592	4154	4600	52818
Mongolia_EIA_2	Mongolia_LBA_MongunTaiga_1	Manchu_Liaoning	Mbuti.DG	-0.008121	-7.567	3545	3929	47325
Mongolia_MBA_Munkhkhairkhan_2	China_Miaozigou_MN	Manchu_Liaoning	Mbuti.DG	-0.009448	-7.496	2039	2290	26564
Mongolia_BA_1	China_WLR_MN	Manchu_Liaoning	Mbuti.DG	-0.00567	-7.49	6581	7069	86000
Mongolia_MBA_Munkhkhairkhan_2	Mongolia_Chalcolithic_Afanasievo_2	Manchu_Liaoning	Mbuti.DG	-0.006618	-7.46	5311	5778	70598
Mongolia_Chalcolithic_Afanasievo_1	Mongolia_LBA_CenterWest_5	Manchu_Liaoning	Mbuti.DG	-0.005963	-7.46	6046	6529	81013
Mongolia_MBA_Munkhkhairkhan_1	Mongolia_North_N	Manchu_Liaoning	Mbuti.DG	-0.003696	-7.383	7489	7857	99580
Mongolia_EIA_5	China_AR_Xianbei_IA	Manchu_Liaoning	Mbuti.DG	-0.010573	-7.317	1565	1783	20566
Mongolia_MBA_Munkhkhairkhan_1	Mongolia_East_N	Manchu_Liaoning	Mbuti.DG	-0.004315	-7.279	7125	7531	94229
Mongolia_EIA_Pazyryk_6	Mongolia_LBA_MongunTaiga_1	Manchu_Liaoning	Mbuti.DG	-0.00745	-7.255	3570	3927	47973
Mongolia_Xiongnu_o2.SG	Mongolia_BA_2	Manchu_Liaoning	Mbuti.DG	-0.00707	-7.238	4034	4405	52432
Mongolia_LBA_MongunTaiga_1	Russia_MN_Boisman	Manchu_Liaoning	Mbuti.DG	-0.005952	-7.219	3965	4276	52302
Mongolia_BA_2	China_WLR_BA	Manchu_Liaoning	Mbuti.DG	-0.00794	-7.217	2593	2865	34293
Mongolia_BA_1	Mongolia_LBA_Ulaanzukh_2	Manchu_Liaoning	Mbuti.DG	-0.00497	-7.205	6058	6458	80356
Mongolia_LBA_MongunTaiga_3	Mongolia_LBA_MongunTaiga_1	Manchu_Liaoning	Mbuti.DG	-0.006364	-7.189	3983	4314	52004
Mongolia_North_N	China_YR_MN	Manchu_Liaoning	Mbuti.DG	-0.003194	-7.166	8211	8550	105978
Mongolia_LBA_Khovsgol_6	China_HMMH_MN	Manchu_Liaoning	Mbuti.DG	-0.004992	-7.145	5029	5359	66276
Mongolia_EBA_Ulgii_1	Mongolia_EIA_8	Manchu_Liaoning	Mbuti.DG	-0.00493	-7.143	5979	6373	79946
Mongolia_BA_2	Mongolia_LBA_Ulaanzukh_2	Manchu_Liaoning	Mbuti.DG	-0.005727	-7.126	4158	4476	55387
Mongolia_EBA_Ulgii_1	China_Miaozigou_MN	Manchu_Liaoning	Mbuti.DG	-0.006576	-7.103	2356	2559	30884
Mongolia_EIA_Pazyryk_6	China_SEastAsia_Coastal_EN	Manchu_Liaoning	Mbuti.DG	-0.009214	-7.103	2395	2682	31165
Mongolia_Xiongnu_o2.SG	Mongolia_LBA_MongunTaiga_1	Manchu_Liaoning	Mbuti.DG	-0.006923	-7.08	3655	3988	48155
Mongolia_MBA_Munkhkhairkhan_2	China_SEastAsia_Island_EN	Manchu_Liaoning	Mbuti.DG	-0.005967	-7.037	5956	6411	76203
Russia_Caucasus_EBA_Yamnaya	China_Tianyuan	Manchu_Liaoning	Mbuti.DG	-0.006628	-7.007	5553	6016	69761
Mongolia_BA_2	Mongolia_EIA_SlabGrave_1	Manchu_Liaoning	Mbuti.DG	-0.004703	-6.982	4335	4606	57625
Mongolia_LBA_CenterWest_4	Mongolia_EIA_8	Manchu_Liaoning	Mbuti.DG	-0.004362	-6.979	6108	6464	81622
Mongolia_LBA_MongunTaiga_1	Taiwan_Gongguan	Manchu_Liaoning	Mbuti.DG	-0.007606	-6.92	3294	3622	43184
Mongolia_EIA_5	China_SEastAsia_Coastal_EN	Manchu_Liaoning	Mbuti.DG	-0.00913	-6.895	2320	2594	30083
Mongolia_EIA_3	China_YR_LBIA	Manchu_Liaoning	Mbuti.DG	-0.004549	-6.874	5970	6320	77015
Mongolia_MBA_Munkhkhairkhan_1	Mongolia_EIA_8	Manchu_Liaoning	Mbuti.DG	-0.005013	-6.845	5986	6386	79931
Mongolia_North_N	China_Upper_YR_LN	Manchu_Liaoning	Mbuti.DG	-0.002939	-6.839	8119	8429	105497
Mongolia_Chalcolithic_Afanasievo_1	Mongolia_EIA_2	Manchu_Liaoning	Mbuti.DG	-0.006444	-6.812	5260	5717	70993
Mongolia_MBA_Munkhkhairkhan_1	China_WLR_BA	Manchu_Liaoning	Mbuti.DG	-0.005695	-6.787	4420	4745	57060
Mongolia_EIA_3	China_YR_LN	Manchu_Liaoning	Mbuti.DG	-0.004255	-6.775	5974	6303	77245
China_SEastAsia_Island_EN	China_YR_MN	Manchu_Liaoning	Mbuti.DG	-0.004126	-6.76	7022	7395	90397
Mongolia_EIA_2	Mongolia_MBA_Munkhkhairkhan_2	Manchu_Liaoning	Mbuti.DG	-0.005947	-6.757	5516	5948	72543
Mongolia_MBA_Munkhkhairkhan_2	Mongolia_EIA_Xiongnu_7	Manchu_Liaoning	Mbuti.DG	-0.005911	-6.752	5593	6025	73066
Mongolia_LBA_MongunTaiga_1	China_WLR_BA	Manchu_Liaoning	Mbuti.DG	-0.007948	-6.732	2385	2636	31560
Mongolia_Xiongnu_o2.SG	China_SEastAsia_Coastal_EN	Manchu_Liaoning	Mbuti.DG	-0.008473	-6.7	2367	2628	30727
Mongolia_MBA_Munkhkhairkhan_1	China_Miaozigou_MN	Manchu_Liaoning	Mbuti.DG	-0.006771	-6.624	2344	2553	30937
Mongolia_BA_2	Taiwan_Gongguan	Manchu_Liaoning	Mbuti.DG	-0.006797	-6.597	3612	3931	46957
Mongolia_MBA_Munkhkhairkhan_2	Russia_EarlyMedieval_Heshui_Mohe_1	Manchu_Liaoning	Mbuti.DG	-0.008594	-6.544	2242	2494	29344
China_SEastAsia_Island_EN	China_YR_LN	Manchu_Liaoning	Mbuti.DG	-0.003707	-6.531	7045	7382	90744
China_SEastAsia_Coastal_EN	China_YR_LBIA	Manchu_Liaoning	Mbuti.DG	-0.006611	-6.521	2564	2787	33704
Mongolia_EIA_Sagly_4	Mongolia_MBA_Munkhkhairkhan_2	Manchu_Liaoning	Mbuti.DG	-0.0043	-6.516	6562	6928	84996
Mongolia_Chalcolithic_Afanasievo_1	China_Tianyuan	Manchu_Liaoning	Mbuti.DG	-0.006249	-6.437	5865	6325	73714
Mongolia_LBA_MongunTaiga_1	Mongolia_LBA_Ulaanzukh_2	Manchu_Liaoning	Mbuti.DG	-0.005735	-6.431	3810	4102	50835
Mongolia_EBA_Chemurchek_2	Mongolia_Xiongnu_o2.SG	Manchu_Liaoning	Mbuti.DG	-0.004405	-6.37	6398	6771	84721
Mongolia_North_N	China_WLR_LN	Manchu_Liaoning	Mbuti.DG	-0.003353	-6.36	6921	7222	89773
Mongolia_EBA_Chemurchek_2	Mongolia_EIA_5	Manchu_Liaoning	Mbuti.DG	-0.005245	-6.33	5487	5868	72604
Mongolia_MBA_Munkhkhairkhan_2	Mongolia_IA_Xianbei	Manchu_Liaoning	Mbuti.DG	-0.005824	-6.317	5742	6176	74521
Mongolia_BA_1	Mongolia_EIA_SlabGrave_1	Manchu_Liaoning	Mbuti.DG	-0.00363	-6.316	6519	6831	86178
Mongolia_MBA_Munkhkhairkhan_2	China_HMMH_MN	Manchu_Liaoning	Mbuti.DG	-0.006543	-6.294	3868	4199	50639
Mongolia_LBA_CenterWest_4	China_Miaozigou_MN	Manchu_Liaoning	Mbuti.DG	-0.005256	-6.273	2518	2690	32739
Mongolia_MBA_Munkhkhairkhan_2	China_AR_EN	Manchu_Liaoning	Mbuti.DG	-0.007793	-6.27	2221	2450	29312
Mongolia_LBA_MongunTaiga_1	Mongolia_EIA_SlabGrave_1	Manchu_Liaoning	Mbuti.DG	-0.004823	-6.256	4000	4255	52958
China_SEastAsia_Island_EN	China_Upper_YR_LN	Manchu_Liaoning	Mbuti.DG	-0.003923	-6.248	6969	7322	89937
Mongolia_LBA_MongunTaiga_1	Mongolia_EIA_8	Manchu_Liaoning	Mbuti.DG	-0.006675	-6.241	3486	3802	47351
Mongolia_EIA_Xiongnu_7	China_YR_LBIA	Manchu_Liaoning	Mbuti.DG	-0.003912	-6.24	6378	6700	82425
Mongolia_EIA_SlabGrave_1	China_Upper_YR_IA	Manchu_Liaoning	Mbuti.DG	-0.00266	-6.237	8278	8561	106569
China_Tianyuan	Mongolia_MBA_Munkhkhairkhan_2	Manchu_Liaoning	Mbuti.DG	-0.006027	-6.22	6010	6466	75661
Mongolia_EBA_Ulgii_1	China_SEastAsia_Coastal_LN	Manchu_Liaoning	Mbuti.DG	-0.003917	-6.219	5213	5474	66660
Mongolia_MBA_Munkhkhairkhan_2	Mongolia_EIA_3	Manchu_Liaoning	Mbuti.DG	-0.005854	-6.198	5334	5739	69156
Mongolia_EIA_3	China_YR_MN	Manchu_Liaoning	Mbuti.DG	-0.004471	-6.17	5966	6310	76964
Mongolia_IA_Xianbei	China_YR_LBIA	Manchu_Liaoning	Mbuti.DG	-0.004117	-6.144	6441	6787	83975
Mongolia_North_N	China_Upper_YR_IA	Manchu_Liaoning	Mbuti.DG	-0.002858	-6.135	7979	8273	102920
Mongolia_EIA_5	Mongolia_BA_2	Manchu_Liaoning	Mbuti.DG	-0.006531	-6.127	3768	4094	49910
Mongolia_EIA_3	China_Upper_YR_LN	Manchu_Liaoning	Mbuti.DG	-0.004201	-6.101	5938	6260	76595
Mongolia_LBA_Khovsgol_6	Mongolia_Chalcolithic_Afanasievo_2	Manchu_Liaoning	Mbuti.DG	-0.003515	-6.1	5927	6203	78427
Mongolia_BA_1	Taiwan_Gongguan	Manchu_Liaoning	Mbuti.DG	-0.005617	-6.07	5055	5418	64565
Mongolia_BA_2	Mongolia_EIA_8	Manchu_Liaoning	Mbuti.DG	-0.00588	-5.993	3830	4133	51559
Mongolia_LBA_MongunTaiga_3	Mongolia_MBA_Munkhkhairkhan_2	Manchu_Liaoning	Mbuti.DG	-0.004362	-5.986	6368	6729	82598
Mongolia_EIA_SlabGrave_1	China_WLR_LN	Manchu_Liaoning	Mbuti.DG	-0.002918	-5.957	7132	7401	92162
Mongolia_IA_Xianbei	China_YR_LN	Manchu_Liaoning	Mbuti.DG	-0.003915	-5.926	6498	6828	84208
Mongolia_EIA_SlabGrave_1	China_Shimao_LN	Manchu_Liaoning	Mbuti.DG	-0.002607	-5.912	8475	8760	109316
Mongolia_BA_2	Mongolia_North_N	Manchu_Liaoning	Mbuti.DG	-0.004311	-5.888	4338	4586	57385
China_SEastAsia_Coastal_EN	China_YR_MN	Manchu_Liaoning	Mbuti.DG	-0.006131	-5.883	2566	2772	33690
China_SEastAsia_Island_EN	China_Shimao_LN	Manchu_Liaoning	Mbuti.DG	-0.003796	-5.882	6990	7332	89929
Mongolia_LBA_MongunTaiga_1	Mongolia_North_N	Manchu_Liaoning	Mbuti.DG	-0.004809	-5.879	3954	4207	52719
Mongolia_MBA_Munkhkhairkhan_1	China_SEastAsia_Coastal_LN	Manchu_Liaoning	Mbuti.DG	-0.004201	-5.879	5224	5504	66578
Mongolia_LBA_CenterWest_4	China_SEastAsia_Coastal_LN	Manchu_Liaoning	Mbuti.DG	-0.003282	-5.844	5351	5574	68147
Mongolia_BA_1	China_WLR_BA	Manchu_Liaoning	Mbuti.DG	-0.005731	-5.822	3775	4059	49621
Mongolia_LBA_Khovsgol_6	China_AR_EN	Manchu_Liaoning	Mbuti.DG	-0.004866	-5.787	2737	2912	36075
China_SEastAsia_Island_EN	China_Upper_YR_IA	Manchu_Liaoning	Mbuti.DG	-0.00367	-5.774	6814	7137	88016
Mongolia_East_N	China_YR_LBIA	Manchu_Liaoning	Mbuti.DG	-0.002823	-5.773	7650	7929	98892
Mongolia_EIA_3	China_Shimao_LN	Manchu_Liaoning	Mbuti.DG	-0.004279	-5.735	5884	6212	76628
Mongolia_LBA_MongunTaiga_1	Mongolia_East_N	Manchu_Liaoning	Mbuti.DG	-0.005104	-5.715	3891	4154	51534
Mongolia_MBA_Munkhkhairkhan_2	Mongolia_LBA_CenterWest_4	Manchu_Liaoning	Mbuti.DG	-0.003906	-5.704	6502	6834	84874
Mongolia_BA_1	Mongolia_East_N	Manchu_Liaoning	Mbuti.DG	-0.004049	-5.684	6275	6609	82502
Mongolia_BA_1	Mongolia_EIA_8	Manchu_Liaoning	Mbuti.DG	-0.004863	-5.666	5459	5814	73040
Mongolia_MBA_Munkhkhairkhan_1	China_HMMH_MN	Manchu_Liaoning	Mbuti.DG	-0.004869	-5.662	4615	4911	60653
Russia_Samara_EBA_Yamnaya	Mongolia_EBA_Chemurchek_2	Manchu_Liaoning	Mbuti.DG	-0.003046	-5.656	6801	7083	92345
China_SEastAsia_Island_EN	China_WLR_LN	Manchu_Liaoning	Mbuti.DG	-0.004046	-5.654	6010	6325	77857
Mongolia_EIA_3	China_Upper_YR_IA	Manchu_Liaoning	Mbuti.DG	-0.00429	-5.645	5821	6144	75251
Mongolia_LBA_Khovsgol_6	Mongolia_EIA_Xiongnu_7	Manchu_Liaoning	Mbuti.DG	-0.003266	-5.638	6342	6611	82551
Mongolia_LBA_Khovsgol_6	China_AR_Xianbei_IA	Manchu_Liaoning	Mbuti.DG	-0.004724	-5.621	2164	2297	28312
China_SEastAsia_Coastal_EN	China_YR_LN	Manchu_Liaoning	Mbuti.DG	-0.005492	-5.602	2596	2781	33776
Mongolia_EIA_Xiongnu_7	China_YR_LN	Manchu_Liaoning	Mbuti.DG	-0.00358	-5.577	6415	6711	82692
Mongolia_BA_2	Mongolia_East_N	Manchu_Liaoning	Mbuti.DG	-0.004527	-5.576	4237	4490	56043
China_SEastAsia_Coastal_EN	China_Upper_YR_IA	Manchu_Liaoning	Mbuti.DG	-0.006192	-5.571	2520	2724	32963
Mongolia_LBA_MongunTaiga_1	China_Miaozigou_MN	Manchu_Liaoning	Mbuti.DG	-0.008562	-5.569	1272	1417	16942
Mongolia_EIA_Pazyryk_6	Mongolia_MBA_Munkhkhairkhan_2	Manchu_Liaoning	Mbuti.DG	-0.004988	-5.487	5613	5980	73594
Mongolia_EIA_3	China_WLR_MN	Manchu_Liaoning	Mbuti.DG	-0.003992	-5.485	5875	6182	76880
Mongolia_North_N	China_Shimao_LN	Manchu_Liaoning	Mbuti.DG	-0.002649	-5.476	8155	8434	105402
Mongolia_BA_1	Mongolia_North_N	Manchu_Liaoning	Mbuti.DG	-0.003437	-5.42	6495	6789	85504
Mongolia_LBA_Khovsgol_6	China_SEastAsia_Island_EN	Manchu_Liaoning	Mbuti.DG	-0.002921	-5.41	7149	7413	90380
Russia_Caucasus_EBA_Yamnaya	Mongolia_EBA_Chemurchek_2	Manchu_Liaoning	Mbuti.DG	-0.003708	-5.402	5322	5592	72677
Mongolia_Xiongnu_o2.SG	Mongolia_MBA_Munkhkhairkhan_2	Manchu_Liaoning	Mbuti.DG	-0.004786	-5.342	5918	6287	77234
Mongolia_BA_2	China_Miaozigou_MN	Manchu_Liaoning	Mbuti.DG	-0.007688	-5.339	1391	1533	18481
Mongolia_MBA_Munkhkhairkhan_1	China_AR_EN	Manchu_Liaoning	Mbuti.DG	-0.00544	-5.338	2555	2740	33958
Mongolia_Chalcolithic_Afanasievo_2	China_YR_LN	Manchu_Liaoning	Mbuti.DG	-0.003317	-5.328	6109	6369	78481
Mongolia_BA_2	China_HMMH_MN	Manchu_Liaoning	Mbuti.DG	-0.006013	-5.289	2576	2784	34619
Mongolia_IA_Xianbei	China_YR_MN	Manchu_Liaoning	Mbuti.DG	-0.003886	-5.28	6438	6764	83913
Mongolia_EIA_3	China_WLR_LN	Manchu_Liaoning	Mbuti.DG	-0.004238	-5.262	5230	5515	67298
China_SEastAsia_Coastal_EN	China_Upper_YR_LN	Manchu_Liaoning	Mbuti.DG	-0.005393	-5.244	2588	2769	33516
Mongolia_EIA_5	Mongolia_LBA_MongunTaiga_1	Manchu_Liaoning	Mbuti.DG	-0.005644	-5.229	3504	3763	45926
Mongolia_EIA_Xiongnu_7	China_YR_MN	Manchu_Liaoning	Mbuti.DG	-0.003622	-5.188	6363	6662	82401
Mongolia_MBA_Munkhkhairkhan_2	China_AR_Xianbei_IA	Manchu_Liaoning	Mbuti.DG	-0.006946	-5.183	1765	1922	22591
Mongolia_East_N	China_YR_LN	Manchu_Liaoning	Mbuti.DG	-0.00243	-5.18	7729	7970	99314
Mongolia_Chalcolithic_Afanasievo_2	China_YR_LBIA	Manchu_Liaoning	Mbuti.DG	-0.003372	-5.163	6061	6324	78282
Mongolia_LBA_MongunTaiga_1	China_HMMH_MN	Manchu_Liaoning	Mbuti.DG	-0.006145	-5.156	2427	2623	31918
Mongolia_IA_Xianbei	China_Shimao_LN	Manchu_Liaoning	Mbuti.DG	-0.003786	-5.153	6437	6754	83519
Mongolia_EIA_SlabGrave_1	Mongolia_Xiongnu_o1.SG	Manchu_Liaoning	Mbuti.DG	-0.002035	-5.139	8573	8798	110473
Mongolia_LBA_Khovsgol_6	Russia_EarlyMedieval_Heshui_Mohe_1	Manchu_Liaoning	Mbuti.DG	-0.00482	-5.112	2440	2593	31712
Mongolia_BA_1	China_SEastAsia_Coastal_LN	Manchu_Liaoning	Mbuti.DG	-0.004194	-5.104	4805	5061	61210
Mongolia_East_N	China_YR_MN	Manchu_Liaoning	Mbuti.DG	-0.00256	-5.078	7642	7895	98867
Mongolia_IA_Xianbei	China_Upper_YR_IA	Manchu_Liaoning	Mbuti.DG	-0.003695	-5.048	6320	6623	81944
Mongolia_LBA_MongunTaiga_1	China_SEastAsia_Coastal_LN	Manchu_Liaoning	Mbuti.DG	-0.005105	-5.047	3188	3398	41111
Mongolia_IA_Xianbei	China_WLR_LN	Manchu_Liaoning	Mbuti.DG	-0.003997	-5.039	5631	5923	73249

## Sheet: F
Table 4F. Differentiated shared alleles in Manchu_Liaoning compared to modern and ancient populations estimated via symmetrical f4-statistics in the form f4(Ancient East Asian, Manchu_Liaoning; Ancient East Asian, Mbuti) based on the merged 1240K dataset.
Pop1(w)	Pop2(x)	Pop3(y)	Pop4(z)	D-stat	Z	BABA	ABBA	Snp
Russia_Samara_EBA_Yamnaya	Manchu_Liaoning	China_YR_LN	Mbuti.DG	-0.021971	-41.677	8175	10591	109937
Russia_Samara_EBA_Yamnaya	Manchu_Liaoning	China_YR_LBIA	Mbuti.DG	-0.021894	-39.55	8131	10525	109337
Russia_Samara_EBA_Yamnaya	Manchu_Liaoning	China_YR_MN	Mbuti.DG	-0.021647	-38.975	8174	10541	109340
Russia_Samara_EBA_Yamnaya	Manchu_Liaoning	China_Shimao_LN	Mbuti.DG	-0.021877	-38.614	8068	10446	108703
Russia_Samara_EBA_Yamnaya	Manchu_Liaoning	China_Upper_YR_LN	Mbuti.DG	-0.020945	-37.099	8173	10454	108898
Russia_Samara_EBA_Yamnaya	Manchu_Liaoning	Mongolia_Xiongnu_o1.SG	Mbuti.DG	-0.020328	-36.49	8208	10441	109873
Mongolia_EIA_Sagly_4	Manchu_Liaoning	China_YR_LN	Mbuti.DG	-0.013834	-36.438	8472	10013	111354
Russia_Samara_EBA_Yamnaya	Manchu_Liaoning	China_Upper_YR_IA	Mbuti.DG	-0.021055	-35.911	7941	10172	105962
Mongolia_EIA_Sagly_4	Manchu_Liaoning	China_YR_LBIA	Mbuti.DG	-0.013802	-35.07	8418	9946	110723
Russia_Samara_EBA_Yamnaya	Manchu_Liaoning	Russia_MN_Boisman	Mbuti.DG	-0.019084	-34.795	7702	9643	101701
Russia_Samara_EBA_Yamnaya	Manchu_Liaoning	China_WLR_MN	Mbuti.DG	-0.020421	-32.943	8198	10428	109197
Russia_Samara_EBA_Yamnaya	Manchu_Liaoning	Mongolia_EIA_SlabGrave_1	Mbuti.DG	-0.016368	-32.749	8307	10072	107792
Russia_Samara_EBA_Yamnaya	Manchu_Liaoning	China_WLR_LN	Mbuti.DG	-0.021607	-32.474	6838	8815	91524
Russia_Samara_EBA_Yamnaya	Manchu_Liaoning	Mongolia_North_N	Mbuti.DG	-0.017247	-31.178	7995	9799	104553
Mongolia_EIA_Sagly_4	Manchu_Liaoning	China_YR_MN	Mbuti.DG	-0.013526	-30.825	8463	9961	110750
Russia_Caucasus_EBA_Yamnaya	Manchu_Liaoning	China_YR_LN	Mbuti.DG	-0.022115	-30.711	5772	7483	77369
Russia_Caucasus_EBA_Yamnaya	Manchu_Liaoning	China_YR_LBIA	Mbuti.DG	-0.022633	-30.569	5727	7473	77160
Russia_Samara_EBA_Yamnaya	Manchu_Liaoning	Mongolia_East_N	Mbuti.DG	-0.018542	-29.939	7429	9244	97925
Mongolia_EIA_Sagly_4	Manchu_Liaoning	China_Upper_YR_IA	Mbuti.DG	-0.013179	-29.925	8199	9613	107261
Mongolia_EIA_Sagly_4	Manchu_Liaoning	China_Shimao_LN	Mbuti.DG	-0.013136	-29.733	8403	9849	110088
Mongolia_EIA_Sagly_4	Manchu_Liaoning	China_Upper_YR_LN	Mbuti.DG	-0.012883	-29.71	8466	9886	110282
Russia_Samara_EBA_Yamnaya	Manchu_Liaoning	Taiwan_Gongguan	Mbuti.DG	-0.021702	-29.65	5259	6793	70686
Mongolia_EBA_Chemurchek_2	Manchu_Liaoning	China_YR_LN	Mbuti.DG	-0.018566	-29.299	7011	8744	93327
Mongolia_EIA_Sagly_4	Manchu_Liaoning	Mongolia_Xiongnu_o1.SG	Mbuti.DG	-0.011993	-28.834	8510	9845	111290
Russia_Samara_EBA_Yamnaya	Manchu_Liaoning	China_SEastAsia_Coastal_LN	Mbuti.DG	-0.018693	-28.522	5146	6417	67992
Russia_Samara_EBA_Yamnaya	Manchu_Liaoning	Mongolia_LBA_Ulaanzukh_2	Mbuti.DG	-0.017633	-28.17	7070	8701	92474
Mongolia_EIA_Sagly_4	Manchu_Liaoning	China_WLR_LN	Mbuti.DG	-0.013821	-27.982	7042	8323	92623
Russia_Caucasus_EBA_Yamnaya	Manchu_Liaoning	China_Shimao_LN	Mbuti.DG	-0.022617	-27.426	5699	7436	76793
Russia_Samara_EBA_Yamnaya	Manchu_Liaoning	China_SEastAsia_Island_EN	Mbuti.DG	-0.017223	-27.121	6866	8414	89901
Mongolia_EBA_Chemurchek_2	Manchu_Liaoning	China_YR_LBIA	Mbuti.DG	-0.018079	-27.081	7011	8692	93009
Russia_Samara_EBA_Yamnaya	Manchu_Liaoning	China_WLR_BA	Mbuti.DG	-0.020377	-26.91	4513	5738	60105
Russia_Caucasus_EBA_Yamnaya	Manchu_Liaoning	China_Upper_YR_LN	Mbuti.DG	-0.021343	-26.656	5754	7391	76714
Russia_Caucasus_EBA_Yamnaya	Manchu_Liaoning	China_YR_MN	Mbuti.DG	-0.022205	-26.362	5767	7479	77108
Mongolia_EBA_Chemurchek_2	Manchu_Liaoning	China_YR_MN	Mbuti.DG	-0.018554	-26.331	7004	8729	92966
Russia_Caucasus_EBA_Yamnaya	Manchu_Liaoning	China_Upper_YR_IA	Mbuti.DG	-0.02129	-26.228	5663	7267	75318
Russia_Samara_EBA_Yamnaya	Manchu_Liaoning	Mongolia_EIA_8	Mbuti.DG	-0.018321	-26.153	6187	7677	81285
Mongolia_Chalcolithic_Afanasievo_1	Manchu_Liaoning	China_YR_LN	Mbuti.DG	-0.021777	-25.974	6135	7929	82405
Mongolia_EBA_Chemurchek_2	Manchu_Liaoning	China_Upper_YR_LN	Mbuti.DG	-0.017895	-25.958	6999	8654	92503
Mongolia_EIA_Sagly_4	Manchu_Liaoning	China_WLR_MN	Mbuti.DG	-0.011871	-25.746	8519	9832	110589
Russia_Caucasus_EBA_Yamnaya	Manchu_Liaoning	Russia_MN_Boisman	Mbuti.DG	-0.018771	-25.622	5787	7214	76034
Mongolia_EBA_Chemurchek_2	Manchu_Liaoning	Mongolia_Xiongnu_o1.SG	Mbuti.DG	-0.017889	-25.54	6986	8654	93243
Mongolia_EBA_Chemurchek_2	Manchu_Liaoning	China_Shimao_LN	Mbuti.DG	-0.018545	-25.53	6939	8654	92485
Mongolia_Chalcolithic_Afanasievo_1	Manchu_Liaoning	China_YR_LBIA	Mbuti.DG	-0.021733	-25.394	6107	7893	82160
Mongolia_LBA_CenterWest_5	Manchu_Liaoning	China_YR_LN	Mbuti.DG	-0.015667	-25.318	8004	9661	105783
Russia_Caucasus_EBA_Yamnaya	Manchu_Liaoning	Mongolia_Xiongnu_o1.SG	Mbuti.DG	-0.020477	-25.161	5787	7369	77295
Mongolia_LBA_MongunTaiga_3	Manchu_Liaoning	China_YR_LBIA	Mbuti.DG	-0.013606	-25.032	7658	9028	100655
Mongolia_Chalcolithic_Afanasievo_1	Manchu_Liaoning	China_Upper_YR_LN	Mbuti.DG	-0.022061	-24.9	6069	7872	81715
Mongolia_LBA_MongunTaiga_3	Manchu_Liaoning	China_YR_LN	Mbuti.DG	-0.013709	-24.711	7689	9074	101062
Russia_Caucasus_EBA_Yamnaya	Manchu_Liaoning	China_WLR_LN	Mbuti.DG	-0.022501	-24.68	5037	6567	67964
Mongolia_EIA_Sagly_4	Manchu_Liaoning	Taiwan_Gongguan	Mbuti.DG	-0.013085	-24.406	5415	6344	71019
Mongolia_LBA_CenterWest_5	Manchu_Liaoning	China_YR_LBIA	Mbuti.DG	-0.015452	-24.158	7965	9592	105261
Mongolia_EIA_Sagly_4	Manchu_Liaoning	Russia_MN_Boisman	Mbuti.DG	-0.009331	-23.998	8041	9000	102736
Mongolia_EBA_Chemurchek_2	Manchu_Liaoning	China_Upper_YR_IA	Mbuti.DG	-0.017574	-23.779	6864	8457	90625
Russia_Caucasus_EBA_Yamnaya	Manchu_Liaoning	Mongolia_EIA_SlabGrave_1	Mbuti.DG	-0.016338	-23.712	5975	7237	77199
Russia_Caucasus_EBA_Yamnaya	Manchu_Liaoning	China_WLR_MN	Mbuti.DG	-0.02105	-23.57	5776	7398	77031
Mongolia_Xiongnu_o2.SG	Manchu_Liaoning	China_YR_LN	Mbuti.DG	-0.014467	-23.417	7800	9302	103812
Russia_Samara_EBA_Yamnaya	Manchu_Liaoning	China_HMMH_MN	Mbuti.DG	-0.019004	-23.223	4891	6129	65130
Mongolia_EIA_Sagly_4	Manchu_Liaoning	China_WLR_BA	Mbuti.DG	-0.01219	-23.07	4651	5391	60715
Mongolia_LBA_MongunTaiga_3	Manchu_Liaoning	China_YR_MN	Mbuti.DG	-0.013724	-22.544	7667	9048	100622
Russia_Caucasus_EBA_Yamnaya	Manchu_Liaoning	Mongolia_North_N	Mbuti.DG	-0.017161	-22.472	5883	7200	76739
Mongolia_Chalcolithic_Afanasievo_1	Manchu_Liaoning	China_YR_MN	Mbuti.DG	-0.021343	-22.45	6149	7901	82121
Mongolia_EIA_Sagly_4	Manchu_Liaoning	China_SEastAsia_Coastal_LN	Mbuti.DG	-0.010744	-22.444	5264	5997	68279
Mongolia_LBA_MongunTaiga_3	Manchu_Liaoning	China_Shimao_LN	Mbuti.DG	-0.013681	-22.315	7602	8971	100046
Mongolia_Xiongnu_o2.SG	Manchu_Liaoning	China_YR_LBIA	Mbuti.DG	-0.014406	-22.274	7741	9227	103124
Mongolia_LBA_CenterWest_5	Manchu_Liaoning	China_Upper_YR_LN	Mbuti.DG	-0.014803	-22.264	7991	9542	104801
Mongolia_LBA_MongunTaiga_3	Manchu_Liaoning	Mongolia_Xiongnu_o1.SG	Mbuti.DG	-0.012443	-22.148	7689	8946	100973
Mongolia_EBA_Chemurchek_2	Manchu_Liaoning	Russia_MN_Boisman	Mbuti.DG	-0.01525	-22.143	6959	8341	90631
Mongolia_EBA_Chemurchek_2	Manchu_Liaoning	China_WLR_MN	Mbuti.DG	-0.017025	-22.135	7041	8621	92835
Mongolia_LBA_CenterWest_5	Manchu_Liaoning	China_Shimao_LN	Mbuti.DG	-0.015699	-22.036	7894	9537	104652
Mongolia_LBA_CenterWest_5	Manchu_Liaoning	China_YR_MN	Mbuti.DG	-0.015413	-21.928	7985	9607	105246
Mongolia_LBA_MongunTaiga_3	Manchu_Liaoning	China_Upper_YR_IA	Mbuti.DG	-0.013536	-21.891	7460	8785	97890
Mongolia_LBA_CenterWest_5	Manchu_Liaoning	China_Upper_YR_IA	Mbuti.DG	-0.015044	-21.824	7758	9295	102176
Mongolia_Chalcolithic_Afanasievo_1	Manchu_Liaoning	China_Upper_YR_IA	Mbuti.DG	-0.02074	-21.75	6007	7671	80218
Mongolia_LBA_MongunTaiga_3	Manchu_Liaoning	China_Upper_YR_LN	Mbuti.DG	-0.012587	-21.68	7692	8953	100134
Mongolia_Chalcolithic_Afanasievo_1	Manchu_Liaoning	China_Shimao_LN	Mbuti.DG	-0.020794	-21.517	6111	7810	81714
Mongolia_EBA_Chemurchek_2	Manchu_Liaoning	China_WLR_LN	Mbuti.DG	-0.017939	-21.4	6046	7488	80377
Russia_Samara_EBA_Yamnaya	Manchu_Liaoning	China_Miaozigou_MN	Mbuti.DG	-0.021095	-21.161	2440	3129	32638
Mongolia_LBA_CenterWest_5	Manchu_Liaoning	Mongolia_Xiongnu_o1.SG	Mbuti.DG	-0.014031	-20.85	8024	9507	105714
Russia_Caucasus_EBA_Yamnaya	Manchu_Liaoning	Mongolia_LBA_Ulaanzukh_2	Mbuti.DG	-0.017595	-20.847	5605	6889	72992
Mongolia_Chalcolithic_Afanasievo_1	Manchu_Liaoning	Mongolia_Xiongnu_o1.SG	Mbuti.DG	-0.019025	-20.826	6197	7763	82337
Mongolia_LBA_MongunTaiga_3	Manchu_Liaoning	China_WLR_LN	Mbuti.DG	-0.013726	-20.733	6528	7707	85865
Mongolia_Chalcolithic_Afanasievo_1	Manchu_Liaoning	Mongolia_EIA_SlabGrave_1	Mbuti.DG	-0.015698	-20.632	6362	7652	82181
Mongolia_EIA_2	Manchu_Liaoning	China_YR_LN	Mbuti.DG	-0.015575	-20.43	6179	7457	82048
Mongolia_Chalcolithic_Afanasievo_1	Manchu_Liaoning	Russia_MN_Boisman	Mbuti.DG	-0.017694	-20.426	6177	7609	80929
Mongolia_Xiongnu_o2.SG	Manchu_Liaoning	China_YR_MN	Mbuti.DG	-0.013995	-20.349	7810	9255	103228
Mongolia_LBA_CenterWest_5	Manchu_Liaoning	China_WLR_MN	Mbuti.DG	-0.014855	-20.315	7983	9545	105105
Russia_Caucasus_EBA_Yamnaya	Manchu_Liaoning	Mongolia_East_N	Mbuti.DG	-0.017112	-20.31	5734	7008	74450
Mongolia_EBA_Chemurchek_2	Manchu_Liaoning	Mongolia_EIA_SlabGrave_1	Mbuti.DG	-0.012641	-20.224	7262	8437	92965
Russia_Caucasus_EBA_Yamnaya	Manchu_Liaoning	Taiwan_Gongguan	Mbuti.DG	-0.020403	-20.141	4517	5742	60033
Mongolia_Chalcolithic_Afanasievo_1	Manchu_Liaoning	China_WLR_MN	Mbuti.DG	-0.020017	-20.137	6161	7803	82019
Mongolia_EIA_Sagly_4	Manchu_Liaoning	China_SEastAsia_Island_EN	Mbuti.DG	-0.010125	-19.989	6999	7913	90317
Mongolia_EIA_Pazyryk_6	Manchu_Liaoning	China_YR_LN	Mbuti.DG	-0.015125	-19.943	6335	7602	83808
Mongolia_EIA_Sagly_4	Manchu_Liaoning	China_Miaozigou_MN	Mbuti.DG	-0.013258	-19.842	2507	2944	32993
Mongolia_Xiongnu_o2.SG	Manchu_Liaoning	China_Upper_YR_IA	Mbuti.DG	-0.013681	-19.833	7534	8899	99769
Mongolia_Chalcolithic_Afanasievo_1	Manchu_Liaoning	China_WLR_LN	Mbuti.DG	-0.021953	-19.82	5321	6895	71719
Mongolia_LBA_CenterWest_5	Manchu_Liaoning	China_WLR_LN	Mbuti.DG	-0.015249	-19.718	6738	8092	88832
Russia_Caucasus_EBA_Yamnaya	Manchu_Liaoning	China_WLR_BA	Mbuti.DG	-0.021644	-19.707	3368	4345	45175
Mongolia_LBA_MongunTaiga_3	Manchu_Liaoning	China_WLR_MN	Mbuti.DG	-0.013224	-19.599	7658	8987	100457
Russia_Samara_EBA_Yamnaya	Manchu_Liaoning	Mongolia_EIA_Xiongnu_7	Mbuti.DG	-0.014759	-19.584	6391	7601	82013
Mongolia_Xiongnu_o2.SG	Manchu_Liaoning	China_Upper_YR_LN	Mbuti.DG	-0.013145	-19.584	7820	9172	102855
Mongolia_EIA_2	Manchu_Liaoning	China_YR_LBIA	Mbuti.DG	-0.015486	-19.544	6151	7418	81803
Russia_Samara_EBA_Yamnaya	Manchu_Liaoning	China_AR_EN	Mbuti.DG	-0.018826	-19.393	2678	3349	35611
Russia_Caucasus_EBA_Yamnaya	Manchu_Liaoning	Mongolia_EIA_8	Mbuti.DG	-0.019015	-19.239	5088	6362	66983
Russia_Samara_EBA_Yamnaya	Manchu_Liaoning	Russia_EarlyMedieval_Heshui_Mohe_1	Mbuti.DG	-0.020049	-19.222	2361	2995	31592
Mongolia_EBA_Chemurchek_2	Manchu_Liaoning	Taiwan_Gongguan	Mbuti.DG	-0.018201	-19.18	5074	6300	67360
Mongolia_EBA_Chemurchek_2	Manchu_Liaoning	Mongolia_North_N	Mbuti.DG	-0.013147	-19.157	7134	8344	92020
Mongolia_LBA_Khovsgol_6	Manchu_Liaoning	China_YR_LN	Mbuti.DG	-0.006318	-19.049	8665	9372	111895
Russia_Samara_EBA_Yamnaya	Manchu_Liaoning	Mongolia_IA_Xianbei	Mbuti.DG	-0.014716	-18.966	6468	7697	83526
Russia_Samara_EBA_Yamnaya	Manchu_Liaoning	Mongolia_EIA_3	Mbuti.DG	-0.014303	-18.902	6002	7100	76791
China_Tianyuan	Manchu_Liaoning	China_YR_LN	Mbuti.DG	-0.014645	-18.767	6794	8100	89215
Russia_Samara_EBA_Yamnaya	Manchu_Liaoning	Mongolia_Chalcolithic_Afanasievo_2	Mbuti.DG	-0.014235	-18.746	6103	7212	77906
Mongolia_EIA_Pazyryk_6	Manchu_Liaoning	China_YR_LBIA	Mbuti.DG	-0.014687	-18.68	6339	7566	83542
Mongolia_EBA_Chemurchek_2	Manchu_Liaoning	Mongolia_LBA_Ulaanzukh_2	Mbuti.DG	-0.014125	-18.65	6623	7831	85500
Russia_Caucasus_EBA_Yamnaya	Manchu_Liaoning	China_SEastAsia_Coastal_LN	Mbuti.DG	-0.01735	-18.648	4365	5361	57410
Mongolia_LBA_Khovsgol_6	Manchu_Liaoning	China_YR_LBIA	Mbuti.DG	-0.006346	-18.527	8606	9312	111236
Mongolia_Xiongnu_o2.SG	Manchu_Liaoning	China_Shimao_LN	Mbuti.DG	-0.01424	-18.483	7714	9175	102654
Russia_Samara_EBA_Yamnaya	Manchu_Liaoning	Mongolia_LBA_CenterWest_4	Mbuti.DG	-0.009541	-18.433	8646	9672	107519
Russia_Caucasus_EBA_Yamnaya	Manchu_Liaoning	China_SEastAsia_Island_EN	Mbuti.DG	-0.016524	-18.43	5419	6583	70440
China_Tianyuan	Manchu_Liaoning	China_YR_LBIA	Mbuti.DG	-0.015921	-18.404	6717	8133	88918
Mongolia_LBA_CenterWest_5	Manchu_Liaoning	Taiwan_Gongguan	Mbuti.DG	-0.016027	-18.356	5272	6395	70095
China_Tianyuan	Manchu_Liaoning	Mongolia_Xiongnu_o1.SG	Mbuti.DG	-0.015568	-18.267	6699	8087	89137
Mongolia_LBA_CenterWest_5	Manchu_Liaoning	Russia_MN_Boisman	Mbuti.DG	-0.011936	-18.224	7706	8893	99480
Mongolia_LBA_MongunTaiga_3	Manchu_Liaoning	Russia_MN_Boisman	Mbuti.DG	-0.01027	-18.128	7528	8522	96768
Mongolia_Chalcolithic_Afanasievo_1	Manchu_Liaoning	Mongolia_North_N	Mbuti.DG	-0.0156	-18.068	6293	7566	81650
China_Tianyuan	Manchu_Liaoning	China_Upper_YR_IA	Mbuti.DG	-0.016269	-18.045	6521	7931	86721
Mongolia_Xiongnu_o2.SG	Manchu_Liaoning	Mongolia_Xiongnu_o1.SG	Mbuti.DG	-0.011844	-17.951	7887	9117	103859
Mongolia_EBA_Chemurchek_2	Manchu_Liaoning	Mongolia_East_N	Mbuti.DG	-0.013838	-17.916	6801	8019	88046
Mongolia_EIA_2	Manchu_Liaoning	China_Upper_YR_LN	Mbuti.DG	-0.01513	-17.865	6152	7383	81331
Mongolia_EIA_Sagly_4	Manchu_Liaoning	Mongolia_LBA_Ulaanzukh_2	Mbuti.DG	-0.007901	-17.861	7373	8110	93256
Mongolia_Chalcolithic_Afanasievo_1	Manchu_Liaoning	Mongolia_LBA_Ulaanzukh_2	Mbuti.DG	-0.01758	-17.797	5915	7278	77505
Mongolia_EBA_Chemurchek_2	Manchu_Liaoning	China_SEastAsia_Coastal_LN	Mbuti.DG	-0.01513	-17.79	4883	5852	64069
Mongolia_EIA_Sagly_4	Manchu_Liaoning	Russia_EarlyMedieval_Heshui_Mohe_1	Mbuti.DG	-0.012175	-17.764	2415	2801	31711
Mongolia_EIA_2	Manchu_Liaoning	China_YR_MN	Mbuti.DG	-0.01541	-17.729	6178	7438	81756
Mongolia_Chalcolithic_Afanasievo_1	Manchu_Liaoning	Mongolia_East_N	Mbuti.DG	-0.017894	-17.718	6014	7427	78970
Russia_Samara_EBA_Yamnaya	Manchu_Liaoning	Mongolia_LBA_Khovsgol_6	Mbuti.DG	-0.0085	-17.646	8741	9664	108598
Mongolia_EIA_Sagly_4	Manchu_Liaoning	China_HMMH_MN	Mbuti.DG	-0.009896	-17.495	5094	5747	65996
Mongolia_EIA_Sagly_4	Manchu_Liaoning	Mongolia_East_N	Mbuti.DG	-0.007991	-17.476	7796	8585	98771
Mongolia_Xiongnu_o2.SG	Manchu_Liaoning	China_WLR_MN	Mbuti.DG	-0.013471	-17.454	7794	9183	103125
Mongolia_EIA_5	Manchu_Liaoning	China_YR_LN	Mbuti.DG	-0.013649	-17.451	5777	6819	76328
Mongolia_EIA_2	Manchu_Liaoning	Mongolia_Xiongnu_o1.SG	Mbuti.DG	-0.014428	-17.445	6177	7360	81975
Russia_Caucasus_EBA_Yamnaya	Manchu_Liaoning	China_HMMH_MN	Mbuti.DG	-0.019908	-17.366	3472	4395	46385
Mongolia_EIA_Sagly_4	Manchu_Liaoning	Mongolia_EIA_SlabGrave_1	Mbuti.DG	-0.006497	-17.322	8710	9419	109131
Mongolia_LBA_Khovsgol_6	Manchu_Liaoning	China_YR_MN	Mbuti.DG	-0.006383	-17.284	8630	9340	111288
Mongolia_EIA_Pazyryk_6	Manchu_Liaoning	China_Upper_YR_IA	Mbuti.DG	-0.014746	-17.259	6194	7396	81540
Russia_Samara_EBA_Yamnaya	Manchu_Liaoning	Mongolia_EBA_Ulgii_1	Mbuti.DG	-0.00977	-17.062	8015	8997	100423
Mongolia_EBA_Chemurchek_2	Manchu_Liaoning	China_WLR_BA	Mbuti.DG	-0.016975	-16.997	4032	4935	53204
China_Tianyuan	Manchu_Liaoning	China_Shimao_LN	Mbuti.DG	-0.015465	-16.974	6686	8054	88442
Mongolia_EBA_Chemurchek_2	Manchu_Liaoning	China_SEastAsia_Island_EN	Mbuti.DG	-0.014203	-16.95	6284	7445	81741
China_Tianyuan	Manchu_Liaoning	China_YR_MN	Mbuti.DG	-0.014703	-16.817	6791	8098	88880
Mongolia_LBA_MongunTaiga_3	Manchu_Liaoning	Taiwan_Gongguan	Mbuti.DG	-0.012203	-16.796	5327	6175	69535
Russia_Samara_EBA_Yamnaya	Manchu_Liaoning	China_AR_Xianbei_IA	Mbuti.DG	-0.018554	-16.791	2132	2651	27954
Mongolia_EIA_Sagly_4	Manchu_Liaoning	Mongolia_North_N	Mbuti.DG	-0.006954	-16.779	8392	9128	105723
Mongolia_EIA_Pazyryk_6	Manchu_Liaoning	China_YR_MN	Mbuti.DG	-0.014464	-16.71	6365	7573	83493
China_Tianyuan	Manchu_Liaoning	China_Upper_YR_LN	Mbuti.DG	-0.014258	-16.694	6772	8033	88426
Mongolia_Xiongnu_o2.SG	Manchu_Liaoning	Russia_MN_Boisman	Mbuti.DG	-0.011308	-16.662	7197	8258	93817
Mongolia_EBA_Chemurchek_2	Manchu_Liaoning	China_Miaozigou_MN	Mbuti.DG	-0.019917	-16.509	2126	2699	28767
Mongolia_LBA_CenterWest_5	Manchu_Liaoning	China_SEastAsia_Coastal_LN	Mbuti.DG	-0.01275	-16.458	5146	6003	67216
Mongolia_Xiongnu_o2.SG	Manchu_Liaoning	China_WLR_LN	Mbuti.DG	-0.013589	-16.441	6478	7641	85573
Mongolia_EIA_Pazyryk_6	Manchu_Liaoning	China_Upper_YR_LN	Mbuti.DG	-0.013496	-16.336	6368	7489	83073
Mongolia_EIA_Sagly_4	Manchu_Liaoning	Mongolia_EIA_8	Mbuti.DG	-0.008337	-16.265	6440	7121	81721
Mongolia_EIA_2	Manchu_Liaoning	China_Shimao_LN	Mbuti.DG	-0.015009	-16.186	6144	7365	81347
Mongolia_Chalcolithic_Afanasievo_1	Manchu_Liaoning	Mongolia_EIA_8	Mbuti.DG	-0.018089	-16.176	5403	6687	70983
Mongolia_LBA_CenterWest_4	Manchu_Liaoning	China_YR_LN	Mbuti.DG	-0.005151	-16.172	8580	9148	110164
Mongolia_LBA_Khovsgol_6	Manchu_Liaoning	China_Upper_YR_IA	Mbuti.DG	-0.005924	-16.09	8372	9010	107769
Mongolia_EIA_2	Manchu_Liaoning	China_Upper_YR_IA	Mbuti.DG	-0.014293	-15.952	6069	7209	79807
Mongolia_Chalcolithic_Afanasievo_1	Manchu_Liaoning	China_SEastAsia_Coastal_LN	Mbuti.DG	-0.017063	-15.867	4549	5566	59595
Mongolia_LBA_CenterWest_5	Manchu_Liaoning	China_SEastAsia_Island_EN	Mbuti.DG	-0.011823	-15.864	6774	7814	88035
China_Tianyuan	Manchu_Liaoning	China_WLR_LN	Mbuti.DG	-0.015605	-15.862	5817	7017	76920
Mongolia_EIA_5	Manchu_Liaoning	China_YR_LBIA	Mbuti.DG	-0.013322	-15.839	5770	6785	76149
Mongolia_LBA_CenterWest_5	Manchu_Liaoning	Mongolia_EIA_SlabGrave_1	Mbuti.DG	-0.009771	-15.802	8189	9209	104361
Mongolia_Xiongnu_o2.SG	Manchu_Liaoning	Taiwan_Gongguan	Mbuti.DG	-0.015403	-15.756	4818	5812	64573
Mongolia_LBA_MongunTaiga_3	Manchu_Liaoning	China_SEastAsia_Coastal_LN	Mbuti.DG	-0.011183	-15.643	5089	5832	66434
Mongolia_Chalcolithic_Afanasievo_1	Manchu_Liaoning	China_WLR_BA	Mbuti.DG	-0.01926	-15.642	3590	4507	47625
Mongolia_LBA_MongunTaiga_3	Manchu_Liaoning	China_SEastAsia_Island_EN	Mbuti.DG	-0.010765	-15.642	6633	7560	86125
Mongolia_Chalcolithic_Afanasievo_1	Manchu_Liaoning	Taiwan_Gongguan	Mbuti.DG	-0.020057	-15.617	4736	5995	62783
Russia_Caucasus_EBA_Yamnaya	Manchu_Liaoning	China_AR_EN	Mbuti.DG	-0.021205	-15.444	2010	2585	27138
Mongolia_EBA_Chemurchek_2	Manchu_Liaoning	China_HMMH_MN	Mbuti.DG	-0.016014	-15.397	4176	5065	55514
China_Tianyuan	Manchu_Liaoning	China_WLR_MN	Mbuti.DG	-0.014457	-15.288	6752	8035	88746
Mongolia_LBA_CenterWest_5	Manchu_Liaoning	China_WLR_BA	Mbuti.DG	-0.014602	-15.185	4450	5303	58405
Russia_Samara_EBA_Yamnaya	Manchu_Liaoning	China_SEastAsia_Coastal_EN	Mbuti.DG	-0.013976	-14.967	2617	3088	33669
Mongolia_LBA_Khovsgol_6	Manchu_Liaoning	China_WLR_LN	Mbuti.DG	-0.006125	-14.88	7197	7765	92836
Mongolia_EIA_2	Manchu_Liaoning	China_WLR_LN	Mbuti.DG	-0.014768	-14.844	5368	6420	71240
Mongolia_LBA_Khovsgol_6	Manchu_Liaoning	China_Shimao_LN	Mbuti.DG	-0.005705	-14.842	8592	9223	110625
China_Tianyuan	Manchu_Liaoning	Mongolia_EIA_SlabGrave_1	Mbuti.DG	-0.011241	-14.776	6895	7893	88789
Mongolia_LBA_CenterWest_5	Manchu_Liaoning	Mongolia_East_N	Mbuti.DG	-0.010538	-14.765	7503	8515	96074
Mongolia_LBA_CenterWest_4	Manchu_Liaoning	China_YR_LBIA	Mbuti.DG	-0.005012	-14.72	8529	9078	109580
Mongolia_EBA_Chemurchek_2	Manchu_Liaoning	Mongolia_EIA_8	Mbuti.DG	-0.013471	-14.708	5954	6987	76704
Mongolia_LBA_MongunTaiga_3	Manchu_Liaoning	Mongolia_LBA_Ulaanzukh_2	Mbuti.DG	-0.008602	-14.7	7048	7821	89886
Mongolia_LBA_MongunTaiga_3	Manchu_Liaoning	China_WLR_BA	Mbuti.DG	-0.01247	-14.667	4328	5035	56677
Mongolia_LBA_Khovsgol_6	Manchu_Liaoning	Mongolia_Xiongnu_o1.SG	Mbuti.DG	-0.005179	-14.637	8666	9245	111845
Mongolia_Xiongnu_o2.SG	Manchu_Liaoning	Mongolia_EIA_SlabGrave_1	Mbuti.DG	-0.008946	-14.604	7825	8724	100447
Mongolia_Xiongnu_o2.SG	Manchu_Liaoning	China_SEastAsia_Coastal_LN	Mbuti.DG	-0.013187	-14.601	4695	5516	62286
Mongolia_Xiongnu_o2.SG	Manchu_Liaoning	China_SEastAsia_Island_EN	Mbuti.DG	-0.012315	-14.464	6236	7251	82409
Mongolia_EIA_Sagly_4	Manchu_Liaoning	China_AR_EN	Mbuti.DG	-0.009912	-14.404	2786	3143	36007
Mongolia_EIA_Pazyryk_6	Manchu_Liaoning	Mongolia_Xiongnu_o1.SG	Mbuti.DG	-0.012779	-14.369	6398	7468	83731
Mongolia_LBA_MongunTaiga_3	Manchu_Liaoning	Mongolia_North_N	Mbuti.DG	-0.008189	-14.365	7763	8571	98762
Mongolia_LBA_MongunTaiga_3	Manchu_Liaoning	Mongolia_EIA_SlabGrave_1	Mbuti.DG	-0.007584	-14.353	7935	8696	100322
Mongolia_EIA_2	Manchu_Liaoning	China_WLR_MN	Mbuti.DG	-0.013607	-14.333	6223	7334	81641
Mongolia_LBA_CenterWest_5	Manchu_Liaoning	Mongolia_North_N	Mbuti.DG	-0.009516	-14.327	7994	8963	101819
Russia_Caucasus_EBA_Yamnaya	Manchu_Liaoning	Mongolia_IA_Xianbei	Mbuti.DG	-0.014727	-14.308	5329	6339	68636
Mongolia_Chalcolithic_Afanasievo_1	Manchu_Liaoning	China_SEastAsia_Island_EN	Mbuti.DG	-0.015998	-14.283	5707	6894	74152
Mongolia_LBA_CenterWest_5	Manchu_Liaoning	Mongolia_LBA_Ulaanzukh_2	Mbuti.DG	-0.010621	-14.276	7125	8094	91262
Mongolia_EBA_Ulgii_1	Manchu_Liaoning	China_YR_LN	Mbuti.DG	-0.006368	-14.241	7875	8524	101921
Russia_Caucasus_EBA_Yamnaya	Manchu_Liaoning	Mongolia_LBA_CenterWest_4	Mbuti.DG	-0.010096	-14.238	6196	6975	77161
Mongolia_LBA_Khovsgol_6	Manchu_Liaoning	Taiwan_Gongguan	Mbuti.DG	-0.006491	-14.181	5485	5946	71017
Mongolia_Xiongnu_o2.SG	Manchu_Liaoning	China_WLR_BA	Mbuti.DG	-0.014708	-14.18	4206	5030	56066
Mongolia_EIA_5	Manchu_Liaoning	China_YR_MN	Mbuti.DG	-0.012896	-14.16	5791	6772	76089
Mongolia_EIA_Pazyryk_6	Manchu_Liaoning	China_Shimao_LN	Mbuti.DG	-0.013881	-14.111	6347	7500	83093
Russia_Caucasus_EBA_Yamnaya	Manchu_Liaoning	China_Miaozigou_MN	Mbuti.DG	-0.020299	-14.045	1837	2332	24397
Mongolia_LBA_MongunTaiga_3	Manchu_Liaoning	Mongolia_East_N	Mbuti.DG	-0.009116	-13.935	7322	8175	93593
Mongolia_Xiongnu_o2.SG	Manchu_Liaoning	Mongolia_LBA_Ulaanzukh_2	Mbuti.DG	-0.01048	-13.917	6545	7434	84832
Mongolia_LBA_Khovsgol_6	Manchu_Liaoning	China_Upper_YR_LN	Mbuti.DG	-0.005017	-13.905	8683	9239	110831
Mongolia_EIA_Pazyryk_6	Manchu_Liaoning	China_WLR_LN	Mbuti.DG	-0.014804	-13.897	5495	6571	72704
Mongolia_EIA_Pazyryk_6	Manchu_Liaoning	Russia_MN_Boisman	Mbuti.DG	-0.01153	-13.856	6350	7296	82093
Mongolia_EIA_2	Manchu_Liaoning	Russia_MN_Boisman	Mbuti.DG	-0.011536	-13.853	6216	7144	80413
Mongolia_LBA_CenterWest_4	Manchu_Liaoning	China_YR_MN	Mbuti.DG	-0.005333	-13.774	8540	9125	109581
Mongolia_EIA_5	Manchu_Liaoning	China_Shimao_LN	Mbuti.DG	-0.012848	-13.753	5732	6705	75760
China_Tianyuan	Manchu_Liaoning	Mongolia_North_N	Mbuti.DG	-0.011317	-13.706	6801	7796	87860
Mongolia_EIA_5	Manchu_Liaoning	China_Upper_YR_LN	Mbuti.DG	-0.012135	-13.667	5790	6709	75671
Mongolia_Xiongnu_o2.SG	Manchu_Liaoning	Mongolia_North_N	Mbuti.DG	-0.009288	-13.541	7503	8402	96722
Russia_Samara_EBA_Yamnaya	Manchu_Liaoning	Mongolia_BA_1	Mbuti.DG	-0.009722	-13.481	6872	7705	85705
Mongolia_EBA_Chemurchek_2	Manchu_Liaoning	Mongolia_IA_Xianbei	Mbuti.DG	-0.012453	-13.403	6149	7132	78890
Russia_Caucasus_EBA_Yamnaya	Manchu_Liaoning	Mongolia_LBA_Khovsgol_6	Mbuti.DG	-0.00915	-13.346	6219	6926	77269
Mongolia_EIA_Sagly_4	Manchu_Liaoning	Mongolia_IA_Xianbei	Mbuti.DG	-0.007033	-13.215	6632	7223	84096
China_Tianyuan	Manchu_Liaoning	Russia_MN_Boisman	Mbuti.DG	-0.011553	-13.21	6704	7703	86397
Mongolia_EIA_5	Manchu_Liaoning	Mongolia_Xiongnu_o1.SG	Mbuti.DG	-0.011554	-13.146	5814	6695	76255
China_Tianyuan	Manchu_Liaoning	Mongolia_LBA_Ulaanzukh_2	Mbuti.DG	-0.01185	-13.142	6317	7282	81465
Russia_Caucasus_EBA_Yamnaya	Manchu_Liaoning	Mongolia_Chalcolithic_Afanasievo_2	Mbuti.DG	-0.013894	-13.076	5156	6066	65484
China_Tianyuan	Manchu_Liaoning	Taiwan_Gongguan	Mbuti.DG	-0.015674	-13.014	4874	5885	64497
Mongolia_Chalcolithic_Afanasievo_1	Manchu_Liaoning	China_HMMH_MN	Mbuti.DG	-0.017009	-13.013	3704	4536	48938
Mongolia_EBA_Chemurchek_2	Manchu_Liaoning	China_AR_EN	Mbuti.DG	-0.01664	-12.997	2393	2920	31653
Mongolia_EIA_5	Manchu_Liaoning	China_WLR_LN	Mbuti.DG	-0.013867	-12.965	5062	5994	67252
Mongolia_EIA_Pazyryk_6	Manchu_Liaoning	China_WLR_MN	Mbuti.DG	-0.012253	-12.961	6436	7458	83391
Russia_Caucasus_EBA_Yamnaya	Manchu_Liaoning	Mongolia_EIA_Xiongnu_7	Mbuti.DG	-0.013036	-12.948	5327	6208	67623
Russia_Samara_EBA_Yamnaya	Manchu_Liaoning	Mongolia_MBA_Munkhkhairkhan_1	Mbuti.DG	-0.007962	-12.931	8148	8949	100595
Mongolia_EIA_2	Manchu_Liaoning	China_SEastAsia_Coastal_LN	Mbuti.DG	-0.012746	-12.89	4537	5295	59474
Mongolia_EIA_5	Manchu_Liaoning	China_Upper_YR_IA	Mbuti.DG	-0.011778	-12.828	5705	6581	74405
Mongolia_EIA_2	Manchu_Liaoning	Mongolia_EIA_SlabGrave_1	Mbuti.DG	-0.009254	-12.809	6423	7180	81854
Mongolia_EIA_Sagly_4	Manchu_Liaoning	Mongolia_EIA_Xiongnu_7	Mbuti.DG	-0.006402	-12.782	6578	7107	82546
Mongolia_Chalcolithic_Afanasievo_1	Manchu_Liaoning	China_Miaozigou_MN	Mbuti.DG	-0.021646	-12.775	1927	2486	25797
Mongolia_MBA_Munkhkhairkhan_2	Manchu_Liaoning	China_YR_LBIA	Mbuti.DG	-0.009921	-12.775	6486	7328	84884
China_Tianyuan	Manchu_Liaoning	Mongolia_East_N	Mbuti.DG	-0.012269	-12.767	6481	7511	83894
Russia_Caucasus_EBA_Yamnaya	Manchu_Liaoning	Mongolia_EBA_Ulgii_1	Mbuti.DG	-0.010046	-12.738	6040	6799	75551
Russia_Caucasus_EBA_Yamnaya	Manchu_Liaoning	Mongolia_EIA_3	Mbuti.DG	-0.013577	-12.682	5023	5890	63821
Mongolia_EBA_Chemurchek_2	Manchu_Liaoning	Mongolia_EIA_Xiongnu_7	Mbuti.DG	-0.011186	-12.678	6074	6939	77317
China_Tianyuan	Manchu_Liaoning	Mongolia_LBA_Khovsgol_6	Mbuti.DG	-0.009099	-12.654	6933	7743	88989
Mongolia_EBA_Chemurchek_2	Manchu_Liaoning	Russia_EarlyMedieval_Heshui_Mohe_1	Mbuti.DG	-0.01635	-12.647	2305	2804	30478
Mongolia_EIA_5	Manchu_Liaoning	Russia_MN_Boisman	Mbuti.DG	-0.010152	-12.63	5820	6585	75355
Russia_Caucasus_EBA_Yamnaya	Manchu_Liaoning	Russia_EarlyMedieval_Heshui_Mohe_1	Mbuti.DG	-0.018229	-12.618	2105	2610	27683
Mongolia_Chalcolithic_Afanasievo_1	Manchu_Liaoning	Russia_EarlyMedieval_Heshui_Mohe_1	Mbuti.DG	-0.020345	-12.512	2157	2745	28925
Mongolia_EIA_2	Manchu_Liaoning	China_SEastAsia_Island_EN	Mbuti.DG	-0.013096	-12.512	5626	6594	73928
Mongolia_EIA_2	Manchu_Liaoning	Mongolia_North_N	Mbuti.DG	-0.01	-12.467	6330	7143	81306
Mongolia_Chalcolithic_Afanasievo_1	Manchu_Liaoning	Mongolia_Chalcolithic_Afanasievo_2	Mbuti.DG	-0.014756	-12.38	5381	6403	69269
Mongolia_EBA_Ulgii_1	Manchu_Liaoning	China_YR_LBIA	Mbuti.DG	-0.005838	-12.297	7864	8456	101499
China_Tianyuan	Manchu_Liaoning	Mongolia_LBA_CenterWest_4	Mbuti.DG	-0.009395	-12.27	6934	7767	88712
Mongolia_LBA_MongunTaiga_3	Manchu_Liaoning	China_Miaozigou_MN	Mbuti.DG	-0.012521	-12.213	2344	2728	30688
Mongolia_MBA_Munkhkhairkhan_1	Manchu_Liaoning	China_YR_LN	Mbuti.DG	-0.006626	-12.118	7902	8579	102199
Mongolia_LBA_Khovsgol_6	Manchu_Liaoning	China_SEastAsia_Coastal_LN	Mbuti.DG	-0.004976	-12.11	5296	5635	68298
Mongolia_EIA_2	Manchu_Liaoning	Taiwan_Gongguan	Mbuti.DG	-0.014627	-12.074	4720	5633	62424
Mongolia_Chalcolithic_Afanasievo_1	Manchu_Liaoning	Mongolia_IA_Xianbei	Mbuti.DG	-0.014941	-12.067	5632	6720	72827
Mongolia_LBA_MongunTaiga_3	Manchu_Liaoning	China_HMMH_MN	Mbuti.DG	-0.010308	-12.042	4628	5247	60033
Mongolia_LBA_CenterWest_5	Manchu_Liaoning	China_Miaozigou_MN	Mbuti.DG	-0.014949	-11.962	2403	2877	31673
Mongolia_EBA_Chemurchek_2	Manchu_Liaoning	Mongolia_EIA_3	Mbuti.DG	-0.011281	-11.872	5724	6546	72873
Mongolia_LBA_MongunTaiga_3	Manchu_Liaoning	Russia_EarlyMedieval_Heshui_Mohe_1	Mbuti.DG	-0.012068	-11.87	2367	2743	31211
Mongolia_LBA_CenterWest_5	Manchu_Liaoning	Mongolia_EIA_8	Mbuti.DG	-0.010044	-11.758	6331	7140	80588
Mongolia_LBA_MongunTaiga_3	Manchu_Liaoning	Mongolia_EIA_8	Mbuti.DG	-0.008459	-11.753	6262	6936	79690
Mongolia_EIA_5	Manchu_Liaoning	Taiwan_Gongguan	Mbuti.DG	-0.014096	-11.66	4524	5371	60075
Mongolia_LBA_CenterWest_5	Manchu_Liaoning	China_HMMH_MN	Mbuti.DG	-0.011295	-11.643	4827	5535	62703
Mongolia_EIA_2	Manchu_Liaoning	Mongolia_LBA_Ulaanzukh_2	Mbuti.DG	-0.01048	-11.633	5984	6790	76950
Mongolia_Xiongnu_o2.SG	Manchu_Liaoning	Mongolia_East_N	Mbuti.DG	-0.008994	-11.63	7016	7828	90255
Mongolia_EIA_5	Manchu_Liaoning	China_WLR_MN	Mbuti.DG	-0.011153	-11.629	5837	6685	76020
Mongolia_MBA_Munkhkhairkhan_2	Manchu_Liaoning	China_YR_LN	Mbuti.DG	-0.008689	-11.594	6573	7312	85126
Mongolia_LBA_CenterWest_4	Manchu_Liaoning	Taiwan_Gongguan	Mbuti.DG	-0.005516	-11.48	5500	5891	70923
Mongolia_LBA_CenterWest_4	Manchu_Liaoning	China_Upper_YR_IA	Mbuti.DG	-0.004582	-11.394	8305	8792	106207
Mongolia_EBA_Ulgii_1	Manchu_Liaoning	China_YR_MN	Mbuti.DG	-0.005805	-11.243	7886	8475	101473
Mongolia_LBA_CenterWest_5	Manchu_Liaoning	Russia_EarlyMedieval_Heshui_Mohe_1	Mbuti.DG	-0.013762	-11.223	2376	2808	31446
Mongolia_MBA_Munkhkhairkhan_1	Manchu_Liaoning	China_YR_LBIA	Mbuti.DG	-0.006417	-11.212	7880	8533	101737
Mongolia_LBA_MongunTaiga_3	Manchu_Liaoning	China_AR_EN	Mbuti.DG	-0.011389	-11.211	2582	2966	33665
Mongolia_LBA_CenterWest_5	Manchu_Liaoning	Mongolia_IA_Xianbei	Mbuti.DG	-0.009772	-11.143	6474	7283	82851
Mongolia_EIA_Sagly_4	Manchu_Liaoning	China_AR_Xianbei_IA	Mbuti.DG	-0.008654	-11.087	2230	2474	28220
Mongolia_LBA_CenterWest_4	Manchu_Liaoning	China_Shimao_LN	Mbuti.DG	-0.004515	-11.083	8519	9011	108953
China_Tianyuan	Manchu_Liaoning	China_SEastAsia_Coastal_LN	Mbuti.DG	-0.012006	-11.071	4813	5564	62505
China_Tianyuan	Manchu_Liaoning	Mongolia_EBA_Ulgii_1	Mbuti.DG	-0.009673	-11.044	6658	7487	85636
Mongolia_EBA_Chemurchek_2	Manchu_Liaoning	China_AR_Xianbei_IA	Mbuti.DG	-0.015376	-11.033	1889	2266	24514
Mongolia_MBA_Munkhkhairkhan_2	Manchu_Liaoning	China_YR_MN	Mbuti.DG	-0.009352	-11.017	6533	7326	84830
Mongolia_EIA_Pazyryk_6	Manchu_Liaoning	China_WLR_BA	Mbuti.DG	-0.013702	-10.979	3681	4343	48283
Mongolia_EIA_5	Manchu_Liaoning	China_SEastAsia_Island_EN	Mbuti.DG	-0.010817	-10.963	5326	6078	69547
Mongolia_EIA_2	Manchu_Liaoning	China_WLR_BA	Mbuti.DG	-0.013834	-10.94	3603	4258	47345
Mongolia_Chalcolithic_Afanasievo_1	Manchu_Liaoning	Mongolia_LBA_CenterWest_4	Mbuti.DG	-0.008995	-10.94	6616	7355	82152
Mongolia_Chalcolithic_Afanasievo_1	Manchu_Liaoning	China_AR_EN	Mbuti.DG	-0.018321	-10.907	2151	2672	28431
Mongolia_EIA_Pazyryk_6	Manchu_Liaoning	China_SEastAsia_Coastal_LN	Mbuti.DG	-0.011614	-10.894	4621	5318	60081
Mongolia_Xiongnu_o2.SG	Manchu_Liaoning	Mongolia_EIA_8	Mbuti.DG	-0.010295	-10.891	5734	6499	74277
Mongolia_LBA_CenterWest_4	Manchu_Liaoning	Mongolia_Xiongnu_o1.SG	Mbuti.DG	-0.004061	-10.884	8572	9019	110084
Mongolia_EIA_5	Manchu_Liaoning	China_SEastAsia_Coastal_LN	Mbuti.DG	-0.010831	-10.857	4355	4970	56796
Mongolia_LBA_CenterWest_4	Manchu_Liaoning	China_WLR_LN	Mbuti.DG	-0.004652	-10.85	7200	7628	91957
Mongolia_Xiongnu_o2.SG	Manchu_Liaoning	China_Miaozigou_MN	Mbuti.DG	-0.014008	-10.834	2298	2725	30512
Mongolia_Chalcolithic_Afanasievo_1	Manchu_Liaoning	Mongolia_LBA_Khovsgol_6	Mbuti.DG	-0.008436	-10.829	6620	7314	82283
Mongolia_EBA_Chemurchek_2	Manchu_Liaoning	Mongolia_Chalcolithic_Afanasievo_2	Mbuti.DG	-0.010358	-10.805	5901	6671	74391
Mongolia_EIA_Sagly_4	Manchu_Liaoning	Mongolia_EIA_3	Mbuti.DG	-0.00587	-10.712	6163	6616	77138
Mongolia_EIA_Pazyryk_6	Manchu_Liaoning	Taiwan_Gongguan	Mbuti.DG	-0.013364	-10.665	4846	5692	63275
Mongolia_MBA_Munkhkhairkhan_2	Manchu_Liaoning	China_Upper_YR_LN	Mbuti.DG	-0.008551	-10.64	6531	7252	84389
Mongolia_EIA_Pazyryk_6	Manchu_Liaoning	Mongolia_EIA_SlabGrave_1	Mbuti.DG	-0.008137	-10.614	6616	7295	83554
China_Tianyuan	Manchu_Liaoning	Mongolia_MBA_Munkhkhairkhan_1	Mbuti.DG	-0.009812	-10.61	6668	7509	85702
Russia_Samara_EBA_Yamnaya	Manchu_Liaoning	Mongolia_BA_2	Mbuti.DG	-0.009115	-10.561	4587	5110	57359
China_Tianyuan	Manchu_Liaoning	China_HMMH_MN	Mbuti.DG	-0.013416	-10.51	4019	4732	53135
Mongolia_LBA_CenterWest_5	Manchu_Liaoning	China_AR_EN	Mbuti.DG	-0.012466	-10.435	2667	3099	34656
China_Tianyuan	Manchu_Liaoning	China_WLR_BA	Mbuti.DG	-0.012694	-10.354	3936	4584	51041
Mongolia_Chalcolithic_Afanasievo_1	Manchu_Liaoning	Mongolia_EIA_3	Mbuti.DG	-0.01278	-10.344	5321	6185	67642
Mongolia_EIA_Sagly_4	Manchu_Liaoning	China_SEastAsia_Coastal_EN	Mbuti.DG	-0.007604	-10.342	2643	2899	33738
Mongolia_EIA_Pazyryk_6	Manchu_Liaoning	Mongolia_East_N	Mbuti.DG	-0.009859	-10.294	6279	7070	80202
Mongolia_EIA_5	Manchu_Liaoning	Mongolia_North_N	Mbuti.DG	-0.008431	-10.272	5920	6560	75947
Russia_Caucasus_EBA_Yamnaya	Manchu_Liaoning	China_AR_Xianbei_IA	Mbuti.DG	-0.017605	-10.262	1589	1955	20740
Mongolia_LBA_MongunTaiga_3	Manchu_Liaoning	Mongolia_IA_Xianbei	Mbuti.DG	-0.007903	-10.24	6425	7074	82080
Mongolia_MBA_Munkhkhairkhan_2	Manchu_Liaoning	Mongolia_Xiongnu_o1.SG	Mbuti.DG	-0.008524	-10.205	6525	7250	85053
Mongolia_EIA_2	Manchu_Liaoning	Mongolia_East_N	Mbuti.DG	-0.009721	-10.185	6159	6926	78843
Mongolia_EIA_5	Manchu_Liaoning	Mongolia_EIA_SlabGrave_1	Mbuti.DG	-0.007877	-10.143	5984	6584	76230
Mongolia_Xiongnu_o2.SG	Manchu_Liaoning	China_HMMH_MN	Mbuti.DG	-0.010576	-10.114	4700	5353	61773
China_Tianyuan	Manchu_Liaoning	Mongolia_EIA_8	Mbuti.DG	-0.010977	-10.112	5702	6505	73188
Mongolia_EBA_Chemurchek_2	Manchu_Liaoning	Mongolia_LBA_CenterWest_4	Mbuti.DG	-0.006266	-10.081	7527	8110	92888
Mongolia_LBA_MongunTaiga_3	Manchu_Liaoning	Mongolia_EIA_Xiongnu_7	Mbuti.DG	-0.007369	-10.073	6334	6927	80406
China_Tianyuan	Manchu_Liaoning	Mongolia_IA_Xianbei	Mbuti.DG	-0.011536	-10.048	5802	6670	75234
Mongolia_MBA_Munkhkhairkhan_2	Manchu_Liaoning	China_Shimao_LN	Mbuti.DG	-0.008616	-9.952	6520	7247	84411
Mongolia_MBA_Munkhkhairkhan_2	Manchu_Liaoning	Taiwan_Gongguan	Mbuti.DG	-0.010732	-9.935	4881	5570	64153
Mongolia_Chalcolithic_Afanasievo_1	Manchu_Liaoning	Mongolia_EIA_Xiongnu_7	Mbuti.DG	-0.011842	-9.893	5677	6525	71636
Mongolia_Chalcolithic_Afanasievo_1	Manchu_Liaoning	China_SEastAsia_Coastal_EN	Mbuti.DG	-0.015493	-9.805	2390	2872	31077
Mongolia_BA_1	Manchu_Liaoning	China_YR_LBIA	Mbuti.DG	-0.006918	-9.782	6628	7224	86167
Mongolia_EIA_Pazyryk_6	Manchu_Liaoning	China_SEastAsia_Island_EN	Mbuti.DG	-0.010946	-9.746	5810	6631	75001
Mongolia_EBA_Ulgii_1	Manchu_Liaoning	Mongolia_Xiongnu_o1.SG	Mbuti.DG	-0.005074	-9.72	7874	8391	101841
Mongolia_Chalcolithic_Afanasievo_1	Manchu_Liaoning	Mongolia_EBA_Ulgii_1	Mbuti.DG	-0.00904	-9.653	6448	7175	80398
Mongolia_EBA_Ulgii_1	Manchu_Liaoning	China_Upper_YR_IA	Mbuti.DG	-0.005367	-9.619	7671	8201	98671
China_Tianyuan	Manchu_Liaoning	Mongolia_EIA_3	Mbuti.DG	-0.011199	-9.604	5382	6162	69626
Mongolia_EIA_Sagly_4	Manchu_Liaoning	Mongolia_Chalcolithic_Afanasievo_2	Mbuti.DG	-0.005132	-9.579	6310	6712	78385
Mongolia_Xiongnu_o2.SG	Manchu_Liaoning	Mongolia_EIA_Xiongnu_7	Mbuti.DG	-0.00935	-9.575	5805	6507	75043
Russia_Caucasus_EBA_Yamnaya	Manchu_Liaoning	China_SEastAsia_Coastal_EN	Mbuti.DG	-0.013729	-9.56	2352	2769	30377
China_Tianyuan	Manchu_Liaoning	Russia_EarlyMedieval_Heshui_Mohe_1	Mbuti.DG	-0.014514	-9.521	2203	2628	29280
Mongolia_LBA_CenterWest_5	Manchu_Liaoning	Mongolia_EIA_Xiongnu_7	Mbuti.DG	-0.008227	-9.521	6422	7091	81287
China_Tianyuan	Manchu_Liaoning	Mongolia_EIA_Xiongnu_7	Mbuti.DG	-0.011152	-9.478	5721	6545	73807
Mongolia_LBA_CenterWest_5	Manchu_Liaoning	Mongolia_EIA_3	Mbuti.DG	-0.008781	-9.384	6019	6688	76212
Mongolia_EIA_5	Manchu_Liaoning	China_WLR_BA	Mbuti.DG	-0.011149	-9.381	3424	3923	44741
Mongolia_LBA_Khovsgol_6	Manchu_Liaoning	China_WLR_BA	Mbuti.DG	-0.004474	-9.351	4761	5033	60867
China_Tianyuan	Manchu_Liaoning	China_Miaozigou_MN	Mbuti.DG	-0.015144	-9.334	2092	2511	27668
Mongolia_EIA_Pazyryk_6	Manchu_Liaoning	China_Miaozigou_MN	Mbuti.DG	-0.014816	-9.309	1980	2368	26175
Mongolia_EBA_Chemurchek_2	Manchu_Liaoning	China_SEastAsia_Coastal_EN	Mbuti.DG	-0.011605	-9.296	2538	2916	32586
Mongolia_LBA_MongunTaiga_3	Manchu_Liaoning	Mongolia_EIA_3	Mbuti.DG	-0.007122	-9.281	5949	6486	75418
Mongolia_MBA_Munkhkhairkhan_1	Manchu_Liaoning	China_Upper_YR_IA	Mbuti.DG	-0.005882	-9.279	7686	8267	98908
Mongolia_EIA_Pazyryk_6	Manchu_Liaoning	Mongolia_LBA_Ulaanzukh_2	Mbuti.DG	-0.008794	-9.247	6178	6868	78442
Mongolia_BA_2	Manchu_Liaoning	China_YR_LBIA	Mbuti.DG	-0.007642	-9.243	4413	4853	57579
Russia_Samara_EBA_Yamnaya	Manchu_Liaoning	China_Tianyuan	Mbuti.DG	-0.006557	-9.243	7042	7623	88486
Russia_Caucasus_EBA_Yamnaya	Manchu_Liaoning	Mongolia_MBA_Munkhkhairkhan_1	Mbuti.DG	-0.008104	-9.181	6130	6742	75512
Mongolia_MBA_Munkhkhairkhan_2	Manchu_Liaoning	China_WLR_LN	Mbuti.DG	-0.008872	-9.171	5705	6361	73971
Mongolia_EIA_5	Manchu_Liaoning	Mongolia_LBA_Ulaanzukh_2	Mbuti.DG	-0.008455	-9.166	5689	6305	72917
Mongolia_LBA_CenterWest_4	Manchu_Liaoning	China_Upper_YR_LN	Mbuti.DG	-0.003618	-9.156	8609	9004	109116
Mongolia_EIA_2	Manchu_Liaoning	China_HMMH_MN	Mbuti.DG	-0.010675	-9.144	3726	4245	48627
Mongolia_EBA_Chemurchek_2	Manchu_Liaoning	Mongolia_LBA_Khovsgol_6	Mbuti.DG	-0.00534	-9.132	7561	8058	93114
Mongolia_BA_2	Manchu_Liaoning	China_YR_LN	Mbuti.DG	-0.00706	-9.123	4436	4843	57716
Mongolia_LBA_CenterWest_5	Manchu_Liaoning	China_AR_Xianbei_IA	Mbuti.DG	-0.011158	-9.073	2113	2415	27088
Mongolia_BA_1	Manchu_Liaoning	China_YR_LN	Mbuti.DG	-0.006146	-9.071	6702	7234	86431
Mongolia_Xiongnu_o2.SG	Manchu_Liaoning	Mongolia_IA_Xianbei	Mbuti.DG	-0.008648	-8.956	5912	6572	76371
Mongolia_MBA_Munkhkhairkhan_2	Manchu_Liaoning	China_WLR_MN	Mbuti.DG	-0.008245	-8.951	6549	7248	84696
Mongolia_EBA_Ulgii_1	Manchu_Liaoning	China_WLR_LN	Mbuti.DG	-0.005726	-8.901	6703	7198	86502
Mongolia_BA_2	Manchu_Liaoning	China_YR_MN	Mbuti.DG	-0.00782	-8.838	4408	4858	57549
Mongolia_MBA_Munkhkhairkhan_2	Manchu_Liaoning	China_Upper_YR_IA	Mbuti.DG	-0.007408	-8.828	6466	7079	82792
Mongolia_LBA_MongunTaiga_3	Manchu_Liaoning	China_SEastAsia_Coastal_EN	Mbuti.DG	-0.009093	-8.818	2573	2875	33273
Mongolia_Chalcolithic_Afanasievo_1	Manchu_Liaoning	China_AR_Xianbei_IA	Mbuti.DG	-0.015845	-8.807	1712	2061	22011
Mongolia_MBA_Munkhkhairkhan_1	Manchu_Liaoning	China_Upper_YR_LN	Mbuti.DG	-0.005319	-8.787	7916	8455	101247
Mongolia_LBA_Khovsgol_6	Manchu_Liaoning	China_SEastAsia_Island_EN	Mbuti.DG	-0.003724	-8.783	7077	7413	90380
Mongolia_Xiongnu_o2.SG	Manchu_Liaoning	Russia_EarlyMedieval_Heshui_Mohe_1	Mbuti.DG	-0.012338	-8.776	2188	2543	28804
Mongolia_EIA_2	Manchu_Liaoning	Mongolia_IA_Xianbei	Mbuti.DG	-0.009711	-8.734	5610	6311	72262
Mongolia_LBA_CenterWest_4	Manchu_Liaoning	China_SEastAsia_Coastal_LN	Mbuti.DG	-0.003817	-8.722	5314	5574	68147
Mongolia_EIA_5	Manchu_Liaoning	Russia_EarlyMedieval_Heshui_Mohe_1	Mbuti.DG	-0.013934	-8.721	2072	2460	27833
Mongolia_LBA_Khovsgol_6	Manchu_Liaoning	China_WLR_MN	Mbuti.DG	-0.003415	-8.636	8772	9152	111134
Mongolia_Xiongnu_o2.SG	Manchu_Liaoning	Mongolia_LBA_CenterWest_4	Mbuti.DG	-0.005179	-8.624	7961	8480	100076
Mongolia_EBA_Ulgii_1	Manchu_Liaoning	Taiwan_Gongguan	Mbuti.DG	-0.006076	-8.621	5391	5814	69742
Russia_Caucasus_EBA_Yamnaya	Manchu_Liaoning	Mongolia_BA_1	Mbuti.DG	-0.008659	-8.592	5601	6201	69236
Mongolia_EIA_Pazyryk_6	Manchu_Liaoning	China_HMMH_MN	Mbuti.DG	-0.010534	-8.578	3830	4353	49733
Mongolia_MBA_Munkhkhairkhan_1	Manchu_Liaoning	China_YR_MN	Mbuti.DG	-0.005306	-8.544	7964	8504	101740
China_Tianyuan	Manchu_Liaoning	Mongolia_Chalcolithic_Afanasievo_2	Mbuti.DG	-0.009819	-8.533	5586	6284	71099
Mongolia_BA_1	Manchu_Liaoning	China_YR_MN	Mbuti.DG	-0.00648	-8.522	6673	7231	86138
Mongolia_LBA_MongunTaiga_3	Manchu_Liaoning	China_AR_Xianbei_IA	Mbuti.DG	-0.009896	-8.501	2043	2303	26259
Mongolia_EBA_Chemurchek_2	Manchu_Liaoning	Mongolia_EBA_Ulgii_1	Mbuti.DG	-0.006218	-8.495	7267	7826	89947
Mongolia_EIA_5	Manchu_Liaoning	Mongolia_East_N	Mbuti.DG	-0.008433	-8.492	5767	6389	73773
Mongolia_EIA_SlabGrave_1	Manchu_Liaoning	Taiwan_Gongguan	Mbuti.DG	-0.003429	-8.46	5509	5753	70978
Mongolia_MBA_Munkhkhairkhan_1	Manchu_Liaoning	Mongolia_Xiongnu_o1.SG	Mbuti.DG	-0.005162	-8.459	7910	8437	102115
Mongolia_EIA_Pazyryk_6	Manchu_Liaoning	China_AR_EN	Mbuti.DG	-0.013159	-8.362	2208	2588	28918
China_Tianyuan	Manchu_Liaoning	Mongolia_BA_1	Mbuti.DG	-0.008968	-8.314	5964	6649	76305
Mongolia_EIA_2	Manchu_Liaoning	Mongolia_EIA_8	Mbuti.DG	-0.009395	-8.296	5518	6180	70508
China_Tianyuan	Manchu_Liaoning	China_SEastAsia_Island_EN	Mbuti.DG	-0.008644	-8.263	6298	6988	79815
Mongolia_Chalcolithic_Afanasievo_1	Manchu_Liaoning	Mongolia_BA_1	Mbuti.DG	-0.009642	-8.242	5877	6585	73372
Mongolia_Xiongnu_o2.SG	Manchu_Liaoning	China_AR_EN	Mbuti.DG	-0.010562	-8.181	2551	2902	33235
Russia_Caucasus_EBA_Yamnaya	Manchu_Liaoning	Mongolia_BA_2	Mbuti.DG	-0.009321	-8.179	3999	4465	49975
Mongolia_LBA_Khovsgol_6	Manchu_Liaoning	China_Miaozigou_MN	Mbuti.DG	-0.00537	-8.147	2576	2754	33101
Mongolia_EBA_Ulgii_1	Manchu_Liaoning	China_Shimao_LN	Mbuti.DG	-0.004597	-8.143	7887	8351	100897
Mongolia_EIA_Pazyryk_6	Manchu_Liaoning	Mongolia_North_N	Mbuti.DG	-0.007275	-8.109	6597	7200	82920
Mongolia_LBA_CenterWest_5	Manchu_Liaoning	China_SEastAsia_Coastal_EN	Mbuti.DG	-0.00949	-8.062	2605	2922	33459
Mongolia_EIA_2	Manchu_Liaoning	China_Miaozigou_MN	Mbuti.DG	-0.012513	-8.023	1972	2292	25626
Mongolia_LBA_CenterWest_5	Manchu_Liaoning	Mongolia_LBA_CenterWest_4	Mbuti.DG	-0.004657	-7.95	8419	8904	104145
Mongolia_LBA_CenterWest_5	Manchu_Liaoning	Mongolia_EBA_Ulgii_1	Mbuti.DG	-0.005395	-7.882	7872	8403	98333
Mongolia_Xiongnu_o2.SG	Manchu_Liaoning	Mongolia_EIA_3	Mbuti.DG	-0.008024	-7.88	5482	6044	70029
Mongolia_MBA_Munkhkhairkhan_2	Manchu_Liaoning	Russia_MN_Boisman	Mbuti.DG	-0.006196	-7.775	6526	7043	83408
Mongolia_LBA_MongunTaiga_1	Manchu_Liaoning	China_YR_LBIA	Mbuti.DG	-0.007044	-7.761	4084	4457	52909
Mongolia_EIA_2	Manchu_Liaoning	Mongolia_EIA_Xiongnu_7	Mbuti.DG	-0.008593	-7.753	5573	6182	70813
Mongolia_EIA_Pazyryk_6	Manchu_Liaoning	Russia_EarlyMedieval_Heshui_Mohe_1	Mbuti.DG	-0.012084	-7.73	2228	2580	29102
Mongolia_LBA_MongunTaiga_1	Manchu_Liaoning	China_YR_LN	Mbuti.DG	-0.006794	-7.692	4102	4463	53027
Mongolia_BA_1	Manchu_Liaoning	China_Shimao_LN	Mbuti.DG	-0.006214	-7.686	6626	7159	85684
Mongolia_Xiongnu_o2.SG	Manchu_Liaoning	Mongolia_LBA_Khovsgol_6	Mbuti.DG	-0.004616	-7.683	8067	8537	101684
Mongolia_MBA_Munkhkhairkhan_2	Manchu_Liaoning	China_WLR_BA	Mbuti.DG	-0.008947	-7.606	3799	4239	49170
Mongolia_EIA_2	Manchu_Liaoning	Russia_EarlyMedieval_Heshui_Mohe_1	Mbuti.DG	-0.012477	-7.581	2184	2542	28652
Mongolia_EIA_2	Manchu_Liaoning	China_AR_EN	Mbuti.DG	-0.011462	-7.56	2182	2506	28229
Mongolia_EIA_Pazyryk_6	Manchu_Liaoning	Mongolia_EIA_Xiongnu_7	Mbuti.DG	-0.008069	-7.548	5709	6292	72212
Mongolia_EIA_5	Manchu_Liaoning	Mongolia_EIA_8	Mbuti.DG	-0.008452	-7.503	5261	5829	67230
Mongolia_EBA_Ulgii_1	Manchu_Liaoning	China_Upper_YR_LN	Mbuti.DG	-0.003929	-7.441	7956	8353	100987
Mongolia_BA_1	Manchu_Liaoning	Mongolia_Xiongnu_o1.SG	Mbuti.DG	-0.005688	-7.426	6663	7154	86355
Mongolia_EIA_2	Manchu_Liaoning	Mongolia_Chalcolithic_Afanasievo_2	Mbuti.DG	-0.00848	-7.389	5413	5995	68610
Mongolia_EIA_5	Manchu_Liaoning	Mongolia_EIA_Xiongnu_7	Mbuti.DG	-0.008088	-7.387	5296	5845	67781
Mongolia_LBA_CenterWest_5	Manchu_Liaoning	Mongolia_Chalcolithic_Afanasievo_2	Mbuti.DG	-0.007083	-7.327	6195	6743	77409
Mongolia_MBA_Munkhkhairkhan_2	Manchu_Liaoning	China_SEastAsia_Coastal_LN	Mbuti.DG	-0.007211	-7.314	4706	5145	60875
Mongolia_BA_2	Manchu_Liaoning	Mongolia_Xiongnu_o1.SG	Mbuti.DG	-0.006511	-7.311	4426	4801	57670
Mongolia_Xiongnu_o2.SG	Manchu_Liaoning	Mongolia_EBA_Ulgii_1	Mbuti.DG	-0.005141	-7.31	7310	7786	92540
Mongolia_EBA_Ulgii_1	Manchu_Liaoning	China_SEastAsia_Coastal_LN	Mbuti.DG	-0.004747	-7.271	5158	5474	66660
China_Tianyuan	Manchu_Liaoning	Mongolia_BA_2	Mbuti.DG	-0.00932	-7.216	4108	4600	52818
China_Tianyuan	Manchu_Liaoning	Mongolia_EIA_Sagly_4	Mbuti.DG	-0.00499	-7.197	7005	7448	88937
Mongolia_EIA_SlabGrave_1	Manchu_Liaoning	China_YR_LN	Mbuti.DG	-0.00214	-7.185	8664	8901	110549
Mongolia_BA_2	Manchu_Liaoning	China_Shimao_LN	Mbuti.DG	-0.006805	-7.182	4410	4800	57303
Mongolia_LBA_MongunTaiga_3	Manchu_Liaoning	Mongolia_Chalcolithic_Afanasievo_2	Mbuti.DG	-0.005467	-7.166	6161	6581	76841
Mongolia_BA_2	Manchu_Liaoning	China_Upper_YR_LN	Mbuti.DG	-0.006441	-7.148	4440	4809	57236
Mongolia_BA_2	Manchu_Liaoning	China_Upper_YR_IA	Mbuti.DG	-0.006373	-7.108	4339	4698	56245
Mongolia_BA_1	Manchu_Liaoning	China_WLR_LN	Mbuti.DG	-0.006292	-7.082	5793	6264	74851
Mongolia_EBA_Chemurchek_2	Manchu_Liaoning	Mongolia_BA_1	Mbuti.DG	-0.006407	-7.081	6500	7013	80125
Mongolia_LBA_CenterWest_4	Manchu_Liaoning	China_SEastAsia_Island_EN	Mbuti.DG	-0.003285	-7.074	7052	7348	90033
China_Tianyuan	Manchu_Liaoning	China_AR_Xianbei_IA	Mbuti.DG	-0.012508	-7.062	1804	2098	23527
Mongolia_EIA_2	Manchu_Liaoning	China_AR_Xianbei_IA	Mbuti.DG	-0.01301	-7.053	1676	1960	21805
Mongolia_MBA_Munkhkhairkhan_1	Manchu_Liaoning	China_SEastAsia_Coastal_LN	Mbuti.DG	-0.005381	-7.008	5146	5504	66578
Mongolia_Xiongnu_o2.SG	Manchu_Liaoning	Mongolia_Chalcolithic_Afanasievo_2	Mbuti.DG	-0.00691	-6.999	5621	6112	71149
China_Tianyuan	Manchu_Liaoning	China_AR_EN	Mbuti.DG	-0.010104	-6.989	2351	2658	30362
Mongolia_LBA_MongunTaiga_1	Manchu_Liaoning	China_YR_MN	Mbuti.DG	-0.006876	-6.904	4121	4484	52872
Mongolia_EIA_5	Manchu_Liaoning	Mongolia_IA_Xianbei	Mbuti.DG	-0.00804	-6.808	5375	5929	68981
Mongolia_LBA_CenterWest_5	Manchu_Liaoning	Mongolia_LBA_Khovsgol_6	Mbuti.DG	-0.003845	-6.805	8491	8894	104939
Mongolia_EIA_Sagly_4	Manchu_Liaoning	Mongolia_EBA_Ulgii_1	Mbuti.DG	-0.002839	-6.797	8203	8491	101383
Mongolia_Chalcolithic_Afanasievo_1	Manchu_Liaoning	Mongolia_MBA_Munkhkhairkhan_1	Mbuti.DG	-0.007171	-6.794	6544	7120	80357
Mongolia_BA_1	Manchu_Liaoning	China_Upper_YR_IA	Mbuti.DG	-0.005726	-6.794	6526	7007	84033
Mongolia_EIA_5	Manchu_Liaoning	China_Miaozigou_MN	Mbuti.DG	-0.011612	-6.786	1840	2121	24198
Russia_Samara_EBA_Yamnaya	Manchu_Liaoning	Mongolia_LBA_MongunTaiga_1	Mbuti.DG	-0.005857	-6.677	4313	4622	52729
Mongolia_EIA_Sagly_4	Manchu_Liaoning	China_Tianyuan	Mbuti.DG	-0.003306	-6.668	7005	7299	88937
Mongolia_LBA_CenterWest_4	Manchu_Liaoning	China_WLR_BA	Mbuti.DG	-0.003635	-6.665	4729	4948	60347
Mongolia_North_N	Manchu_Liaoning	China_YR_LBIA	Mbuti.DG	-0.002703	-6.661	8258	8544	105993
Mongolia_EIA_3	Manchu_Liaoning	China_YR_LBIA	Mbuti.DG	-0.004727	-6.656	5956	6320	77015
Mongolia_EBA_Ulgii_1	Manchu_Liaoning	China_WLR_BA	Mbuti.DG	-0.004765	-6.639	4443	4715	57092
Mongolia_BA_1	Manchu_Liaoning	Taiwan_Gongguan	Mbuti.DG	-0.007165	-6.557	4955	5418	64565
Mongolia_EIA_SlabGrave_1	Manchu_Liaoning	China_YR_LBIA	Mbuti.DG	-0.002021	-6.534	8617	8839	109943
Mongolia_EIA_Pazyryk_6	Manchu_Liaoning	Mongolia_EIA_8	Mbuti.DG	-0.007903	-6.524	5672	6237	71458
Mongolia_MBA_Munkhkhairkhan_1	Manchu_Liaoning	Taiwan_Gongguan	Mbuti.DG	-0.006256	-6.502	5396	5832	69647
Mongolia_MBA_Munkhkhairkhan_1	Manchu_Liaoning	China_WLR_LN	Mbuti.DG	-0.004921	-6.482	6775	7202	86641
Mongolia_EIA_Sagly_4	Manchu_Liaoning	Mongolia_BA_1	Mbuti.DG	-0.003074	-6.442	6988	7253	86236
Mongolia_EIA_5	Manchu_Liaoning	China_HMMH_MN	Mbuti.DG	-0.008521	-6.422	3516	3902	45327
Mongolia_MBA_Munkhkhairkhan_2	Manchu_Liaoning	China_Miaozigou_MN	Mbuti.DG	-0.009626	-6.42	2034	2290	26564
Mongolia_LBA_CenterWest_5	Manchu_Liaoning	Mongolia_BA_1	Mbuti.DG	-0.005105	-6.401	6828	7261	84778
China_Tianyuan	Manchu_Liaoning	Mongolia_MBA_Munkhkhairkhan_2	Mbuti.DG	-0.007183	-6.396	5923	6466	75661
Mongolia_EIA_5	Manchu_Liaoning	Mongolia_EIA_3	Mbuti.DG	-0.007127	-6.39	5026	5483	64169
Mongolia_MBA_Munkhkhairkhan_2	Manchu_Liaoning	China_SEastAsia_Island_EN	Mbuti.DG	-0.006301	-6.351	5931	6411	76203
Mongolia_LBA_MongunTaiga_3	Manchu_Liaoning	Mongolia_EBA_Ulgii_1	Mbuti.DG	-0.003622	-6.309	7700	8047	95882
China_Tianyuan	Manchu_Liaoning	Mongolia_LBA_MongunTaiga_1	Mbuti.DG	-0.007882	-6.273	3829	4212	48527
Mongolia_LBA_MongunTaiga_3	Manchu_Liaoning	Mongolia_LBA_CenterWest_4	Mbuti.DG	-0.003123	-6.26	8122	8435	100222
Mongolia_EIA_SlabGrave_1	Manchu_Liaoning	China_YR_MN	Mbuti.DG	-0.002082	-6.253	8641	8870	109970
China_Tianyuan	Manchu_Liaoning	Mongolia_LBA_MongunTaiga_3	Mbuti.DG	-0.005424	-6.242	6695	7158	85294
Mongolia_Xiongnu_o2.SG	Manchu_Liaoning	China_AR_Xianbei_IA	Mbuti.DG	-0.00902	-6.233	2046	2281	26159
Mongolia_EIA_2	Manchu_Liaoning	China_SEastAsia_Coastal_EN	Mbuti.DG	-0.009324	-6.181	2415	2705	31036
Mongolia_LBA_MongunTaiga_1	Manchu_Liaoning	China_Upper_YR_LN	Mbuti.DG	-0.006139	-6.179	4095	4418	52589
Mongolia_EIA_5	Manchu_Liaoning	China_AR_EN	Mbuti.DG	-0.009758	-6.175	2068	2330	26913
Mongolia_LBA_Khovsgol_6	Manchu_Liaoning	Russia_EarlyMedieval_Heshui_Mohe_1	Mbuti.DG	-0.003833	-6.175	2471	2593	31712
Mongolia_LBA_MongunTaiga_3	Manchu_Liaoning	Mongolia_LBA_Khovsgol_6	Mbuti.DG	-0.00288	-6.166	8129	8419	100615
Mongolia_LBA_CenterWest_5	Manchu_Liaoning	China_Tianyuan	Mbuti.DG	-0.005041	-6.151	6792	7229	86770
China_Tianyuan	Manchu_Liaoning	Mongolia_Xiongnu_o2.SG	Mbuti.DG	-0.006051	-6.147	6246	6736	81002
Mongolia_EBA_Chemurchek_2	Manchu_Liaoning	China_Tianyuan	Mbuti.DG	-0.005607	-6.129	6412	6866	81056
Mongolia_EIA_5	Manchu_Liaoning	China_SEastAsia_Coastal_EN	Mbuti.DG	-0.008632	-6.102	2335	2594	30083
Mongolia_North_N	Manchu_Liaoning	China_YR_LN	Mbuti.DG	-0.002344	-6.098	8328	8577	106488
Mongolia_EIA_2	Manchu_Liaoning	Mongolia_EIA_3	Mbuti.DG	-0.007107	-6.092	5346	5825	67408
Mongolia_MBA_Munkhkhairkhan_2	Manchu_Liaoning	Mongolia_East_N	Mbuti.DG	-0.005464	-6.088	6417	6862	81477
Mongolia_LBA_MongunTaiga_1	Manchu_Liaoning	China_Upper_YR_IA	Mbuti.DG	-0.006342	-6.039	4020	4348	51753
Mongolia_LBA_MongunTaiga_1	Manchu_Liaoning	China_Shimao_LN	Mbuti.DG	-0.00639	-6.024	4090	4426	52672
China_Tianyuan	Manchu_Liaoning	Mongolia_LBA_CenterWest_5	Mbuti.DG	-0.005137	-6.018	6792	7237	86770
Mongolia_MBA_Munkhkhairkhan_1	Manchu_Liaoning	China_Shimao_LN	Mbuti.DG	-0.004177	-5.953	7949	8372	101177
Mongolia_EBA_Chemurchek_2	Manchu_Liaoning	Mongolia_MBA_Munkhkhairkhan_1	Mbuti.DG	-0.004491	-5.931	7375	7778	89930
Mongolia_BA_1	Manchu_Liaoning	China_SEastAsia_Coastal_LN	Mbuti.DG	-0.005086	-5.894	4750	5061	61210
Mongolia_MBA_Munkhkhairkhan_1	Manchu_Liaoning	China_WLR_BA	Mbuti.DG	-0.005217	-5.88	4448	4745	57060
Mongolia_EIA_2	Manchu_Liaoning	Mongolia_LBA_CenterWest_4	Mbuti.DG	-0.004362	-5.877	6591	6948	81833
Mongolia_MBA_Munkhkhairkhan_2	Manchu_Liaoning	Russia_EarlyMedieval_Heshui_Mohe_1	Mbuti.DG	-0.008594	-5.869	2242	2494	29344
China_SEastAsia_Island_EN	Manchu_Liaoning	China_YR_LN	Mbuti.DG	-0.003445	-5.849	7069	7382	90744
Mongolia_EIA_2	Manchu_Liaoning	Mongolia_EBA_Ulgii_1	Mbuti.DG	-0.004868	-5.842	6406	6796	80052
Mongolia_LBA_MongunTaiga_3	Manchu_Liaoning	Mongolia_BA_1	Mbuti.DG	-0.004124	-5.825	6720	7065	83641
Russia_Caucasus_EBA_Yamnaya	Manchu_Liaoning	China_Tianyuan	Mbuti.DG	-0.005929	-5.816	5602	6016	69761
Mongolia_MBA_Munkhkhairkhan_2	Manchu_Liaoning	Mongolia_LBA_Ulaanzukh_2	Mbuti.DG	-0.004919	-5.756	6306	6698	79702
Mongolia_Xiongnu_o2.SG	Manchu_Liaoning	China_SEastAsia_Coastal_EN	Mbuti.DG	-0.008038	-5.75	2381	2628	30727
China_SEastAsia_Island_EN	Manchu_Liaoning	China_YR_MN	Mbuti.DG	-0.003905	-5.737	7042	7395	90397
Mongolia_EBA_Ulgii_1	Manchu_Liaoning	China_WLR_MN	Mbuti.DG	-0.003169	-5.73	8004	8325	101310
Mongolia_Chalcolithic_Afanasievo_1	Manchu_Liaoning	Mongolia_BA_2	Mbuti.DG	-0.007702	-5.717	4186	4585	51822
Mongolia_EIA_Pazyryk_6	Manchu_Liaoning	China_AR_Xianbei_IA	Mbuti.DG	-0.010093	-5.653	1748	1972	22245
Mongolia_EBA_Ulgii_1	Manchu_Liaoning	China_Miaozigou_MN	Mbuti.DG	-0.005385	-5.538	2393	2559	30884
Mongolia_BA_1	Manchu_Liaoning	China_Upper_YR_LN	Mbuti.DG	-0.004193	-5.532	6747	7106	85691
Mongolia_LBA_CenterWest_4	Manchu_Liaoning	China_Miaozigou_MN	Mbuti.DG	-0.003736	-5.523	2567	2690	32739
Mongolia_EIA_Sagly_4	Manchu_Liaoning	Mongolia_LBA_CenterWest_4	Mbuti.DG	-0.002138	-5.514	8907	9139	108864
Mongolia_EBA_Ulgii_1	Manchu_Liaoning	China_SEastAsia_Island_EN	Mbuti.DG	-0.003616	-5.508	6765	7078	86634
Mongolia_Xiongnu_o2.SG	Manchu_Liaoning	China_Tianyuan	Mbuti.DG	-0.004987	-5.505	6246	6650	81002
Mongolia_EIA_Pazyryk_6	Manchu_Liaoning	Mongolia_IA_Xianbei	Mbuti.DG	-0.006375	-5.486	5837	6305	73394
Mongolia_LBA_MongunTaiga_1	Manchu_Liaoning	Mongolia_Xiongnu_o1.SG	Mbuti.DG	-0.005357	-5.439	4112	4395	52975
Mongolia_BA_2	Manchu_Liaoning	China_WLR_LN	Mbuti.DG	-0.005931	-5.413	3976	4280	51259
Mongolia_LBA_CenterWest_4	Manchu_Liaoning	China_WLR_MN	Mbuti.DG	-0.002331	-5.381	8687	8942	109431
Mongolia_Chalcolithic_Afanasievo_1	Manchu_Liaoning	China_Tianyuan	Mbuti.DG	-0.005791	-5.241	5898	6325	73714
China_SEastAsia_Island_EN	Manchu_Liaoning	China_YR_LBIA	Mbuti.DG	-0.00339	-5.221	7052	7358	90409
Mongolia_BA_2	Manchu_Liaoning	China_WLR_BA	Mbuti.DG	-0.006622	-5.213	2638	2865	34293
Mongolia_EIA_Pazyryk_6	Manchu_Liaoning	Mongolia_EIA_3	Mbuti.DG	-0.00616	-5.213	5461	5881	68188
Russia_Caucasus_EBA_Yamnaya	Manchu_Liaoning	Mongolia_LBA_MongunTaiga_1	Mbuti.DG	-0.005984	-5.211	3768	4042	45893
China_Tianyuan	Manchu_Liaoning	China_SEastAsia_Coastal_EN	Mbuti.DG	-0.008219	-5.201	2523	2787	32147
Mongolia_EIA_3	Manchu_Liaoning	China_YR_LN	Mbuti.DG	-0.00354	-5.198	6030	6303	77245
Mongolia_LBA_MongunTaiga_3	Manchu_Liaoning	China_Tianyuan	Mbuti.DG	-0.003737	-5.177	6695	7014	85294
Mongolia_EIA_Sagly_4	Manchu_Liaoning	Mongolia_LBA_Khovsgol_6	Mbuti.DG	-0.00187	-5.148	8961	9166	110049
Mongolia_BA_2	Manchu_Liaoning	Taiwan_Gongguan	Mbuti.DG	-0.006375	-5.104	3632	3931	46957
Mongolia_EIA_SlabGrave_1	Manchu_Liaoning	China_Upper_YR_IA	Mbuti.DG	-0.001767	-5.101	8373	8561	106569
Mongolia_LBA_MongunTaiga_1	Manchu_Liaoning	China_WLR_LN	Mbuti.DG	-0.005731	-5.028	3656	3926	47106

## Sheet: G
Table 4G. Differentiated shared alleles in Manchu_Liaoning compared to modern and ancient populations estimated via symmetrical f4-statistics in the form f4(Manchu_Liaoning, Ancient East Asian; Ancient East Asian, Mbuti) based on the merged 1240K dataset.
Pop1(w)	Pop2(x)	Pop3(y)	Pop4(z)	D-stat	Z	BABA	ABBA	Snp
Manchu_Liaoning	Russia_Samara_EBA_Yamnaya	China_YR_LN	Mbuti.DG	0.021971	41.677	10591	8175	109937
Manchu_Liaoning	Russia_Samara_EBA_Yamnaya	China_YR_LBIA	Mbuti.DG	0.021894	39.55	10525	8131	109337
Manchu_Liaoning	Russia_Samara_EBA_Yamnaya	China_YR_MN	Mbuti.DG	0.021647	38.975	10541	8174	109340
Manchu_Liaoning	Russia_Samara_EBA_Yamnaya	China_Shimao_LN	Mbuti.DG	0.021877	38.614	10446	8068	108703
Manchu_Liaoning	Russia_Samara_EBA_Yamnaya	China_Upper_YR_LN	Mbuti.DG	0.020945	37.099	10454	8173	108898
Manchu_Liaoning	Russia_Samara_EBA_Yamnaya	Mongolia_Xiongnu_o1.SG	Mbuti.DG	0.020328	36.49	10441	8208	109873
Manchu_Liaoning	Mongolia_EIA_Sagly_4	China_YR_LN	Mbuti.DG	0.013834	36.438	10013	8472	111354
Manchu_Liaoning	Russia_Samara_EBA_Yamnaya	China_Upper_YR_IA	Mbuti.DG	0.021055	35.911	10172	7941	105962
Manchu_Liaoning	Mongolia_EIA_Sagly_4	China_YR_LBIA	Mbuti.DG	0.013802	35.07	9946	8418	110723
Manchu_Liaoning	Russia_Samara_EBA_Yamnaya	Russia_MN_Boisman	Mbuti.DG	0.019084	34.795	9643	7702	101701
Manchu_Liaoning	Russia_Samara_EBA_Yamnaya	China_WLR_MN	Mbuti.DG	0.020421	32.943	10428	8198	109197
Manchu_Liaoning	Russia_Samara_EBA_Yamnaya	Mongolia_EIA_SlabGrave_1	Mbuti.DG	0.016368	32.749	10072	8307	107792
Manchu_Liaoning	Russia_Samara_EBA_Yamnaya	China_WLR_LN	Mbuti.DG	0.021607	32.474	8815	6838	91524
Manchu_Liaoning	Russia_Samara_EBA_Yamnaya	Mongolia_North_N	Mbuti.DG	0.017247	31.178	9799	7995	104553
Manchu_Liaoning	Mongolia_EIA_Sagly_4	China_YR_MN	Mbuti.DG	0.013526	30.825	9961	8463	110750
Manchu_Liaoning	Russia_Caucasus_EBA_Yamnaya	China_YR_LN	Mbuti.DG	0.022115	30.711	7483	5772	77369
Manchu_Liaoning	Russia_Caucasus_EBA_Yamnaya	China_YR_LBIA	Mbuti.DG	0.022633	30.569	7473	5727	77160
Manchu_Liaoning	Russia_Samara_EBA_Yamnaya	Mongolia_East_N	Mbuti.DG	0.018542	29.939	9244	7429	97925
Manchu_Liaoning	Mongolia_EIA_Sagly_4	China_Upper_YR_IA	Mbuti.DG	0.013179	29.925	9613	8199	107261
Manchu_Liaoning	Mongolia_EIA_Sagly_4	China_Shimao_LN	Mbuti.DG	0.013136	29.733	9849	8403	110088
Manchu_Liaoning	Mongolia_EIA_Sagly_4	China_Upper_YR_LN	Mbuti.DG	0.012883	29.71	9886	8466	110282
Manchu_Liaoning	Russia_Samara_EBA_Yamnaya	Taiwan_Gongguan	Mbuti.DG	0.021702	29.65	6793	5259	70686
Manchu_Liaoning	Mongolia_EBA_Chemurchek_2	China_YR_LN	Mbuti.DG	0.018566	29.299	8744	7011	93327
Manchu_Liaoning	Mongolia_EIA_Sagly_4	Mongolia_Xiongnu_o1.SG	Mbuti.DG	0.011993	28.834	9845	8510	111290
Manchu_Liaoning	Russia_Samara_EBA_Yamnaya	China_SEastAsia_Coastal_LN	Mbuti.DG	0.018693	28.522	6417	5146	67992
Manchu_Liaoning	Russia_Samara_EBA_Yamnaya	Mongolia_LBA_Ulaanzukh_2	Mbuti.DG	0.017633	28.17	8701	7070	92474
Manchu_Liaoning	Mongolia_EIA_Sagly_4	China_WLR_LN	Mbuti.DG	0.013821	27.982	8323	7042	92623
Manchu_Liaoning	Russia_Caucasus_EBA_Yamnaya	China_Shimao_LN	Mbuti.DG	0.022617	27.426	7436	5699	76793
Manchu_Liaoning	Russia_Samara_EBA_Yamnaya	China_SEastAsia_Island_EN	Mbuti.DG	0.017223	27.121	8414	6866	89901
Manchu_Liaoning	Mongolia_EBA_Chemurchek_2	China_YR_LBIA	Mbuti.DG	0.018079	27.081	8692	7011	93009
Manchu_Liaoning	Russia_Samara_EBA_Yamnaya	China_WLR_BA	Mbuti.DG	0.020377	26.91	5738	4513	60105
Manchu_Liaoning	Russia_Caucasus_EBA_Yamnaya	China_Upper_YR_LN	Mbuti.DG	0.021343	26.656	7391	5754	76714
Manchu_Liaoning	Russia_Caucasus_EBA_Yamnaya	China_YR_MN	Mbuti.DG	0.022205	26.362	7479	5767	77108
Manchu_Liaoning	Mongolia_EBA_Chemurchek_2	China_YR_MN	Mbuti.DG	0.018554	26.331	8729	7004	92966
Manchu_Liaoning	Russia_Caucasus_EBA_Yamnaya	China_Upper_YR_IA	Mbuti.DG	0.02129	26.228	7267	5663	75318
Manchu_Liaoning	Russia_Samara_EBA_Yamnaya	Mongolia_EIA_8	Mbuti.DG	0.018321	26.153	7677	6187	81285
Manchu_Liaoning	Mongolia_Chalcolithic_Afanasievo_1	China_YR_LN	Mbuti.DG	0.021777	25.974	7929	6135	82405
Manchu_Liaoning	Mongolia_EBA_Chemurchek_2	China_Upper_YR_LN	Mbuti.DG	0.017895	25.958	8654	6999	92503
Manchu_Liaoning	Mongolia_EIA_Sagly_4	China_WLR_MN	Mbuti.DG	0.011871	25.746	9832	8519	110589
Manchu_Liaoning	Russia_Caucasus_EBA_Yamnaya	Russia_MN_Boisman	Mbuti.DG	0.018771	25.622	7214	5787	76034
Manchu_Liaoning	Mongolia_EBA_Chemurchek_2	Mongolia_Xiongnu_o1.SG	Mbuti.DG	0.017889	25.54	8654	6986	93243
Manchu_Liaoning	Mongolia_EBA_Chemurchek_2	China_Shimao_LN	Mbuti.DG	0.018545	25.53	8654	6939	92485
Manchu_Liaoning	Mongolia_Chalcolithic_Afanasievo_1	China_YR_LBIA	Mbuti.DG	0.021733	25.394	7893	6107	82160
Manchu_Liaoning	Mongolia_LBA_CenterWest_5	China_YR_LN	Mbuti.DG	0.015667	25.318	9661	8004	105783
Manchu_Liaoning	Russia_Caucasus_EBA_Yamnaya	Mongolia_Xiongnu_o1.SG	Mbuti.DG	0.020477	25.161	7369	5787	77295
Manchu_Liaoning	Mongolia_LBA_MongunTaiga_3	China_YR_LBIA	Mbuti.DG	0.013606	25.032	9028	7658	100655
Manchu_Liaoning	Mongolia_Chalcolithic_Afanasievo_1	China_Upper_YR_LN	Mbuti.DG	0.022061	24.9	7872	6069	81715
Manchu_Liaoning	Mongolia_LBA_MongunTaiga_3	China_YR_LN	Mbuti.DG	0.013709	24.711	9074	7689	101062
Manchu_Liaoning	Russia_Caucasus_EBA_Yamnaya	China_WLR_LN	Mbuti.DG	0.022501	24.68	6567	5037	67964
Manchu_Liaoning	Mongolia_EIA_Sagly_4	Taiwan_Gongguan	Mbuti.DG	0.013085	24.406	6344	5415	71019
Manchu_Liaoning	Mongolia_LBA_CenterWest_5	China_YR_LBIA	Mbuti.DG	0.015452	24.158	9592	7965	105261
Manchu_Liaoning	Mongolia_EIA_Sagly_4	Russia_MN_Boisman	Mbuti.DG	0.009331	23.998	9000	8041	102736
Manchu_Liaoning	Mongolia_EBA_Chemurchek_2	China_Upper_YR_IA	Mbuti.DG	0.017574	23.779	8457	6864	90625
Manchu_Liaoning	Russia_Caucasus_EBA_Yamnaya	Mongolia_EIA_SlabGrave_1	Mbuti.DG	0.016338	23.712	7237	5975	77199
Manchu_Liaoning	Russia_Caucasus_EBA_Yamnaya	China_WLR_MN	Mbuti.DG	0.02105	23.57	7398	5776	77031
Manchu_Liaoning	Mongolia_Xiongnu_o2.SG	China_YR_LN	Mbuti.DG	0.014467	23.417	9302	7800	103812
Manchu_Liaoning	Russia_Samara_EBA_Yamnaya	China_HMMH_MN	Mbuti.DG	0.019004	23.223	6129	4891	65130
Manchu_Liaoning	Mongolia_EIA_Sagly_4	China_WLR_BA	Mbuti.DG	0.01219	23.07	5391	4651	60715
Manchu_Liaoning	Mongolia_LBA_MongunTaiga_3	China_YR_MN	Mbuti.DG	0.013724	22.544	9048	7667	100622
Manchu_Liaoning	Russia_Caucasus_EBA_Yamnaya	Mongolia_North_N	Mbuti.DG	0.017161	22.472	7200	5883	76739
Manchu_Liaoning	Mongolia_Chalcolithic_Afanasievo_1	China_YR_MN	Mbuti.DG	0.021343	22.45	7901	6149	82121
Manchu_Liaoning	Mongolia_EIA_Sagly_4	China_SEastAsia_Coastal_LN	Mbuti.DG	0.010744	22.444	5997	5264	68279
Manchu_Liaoning	Mongolia_LBA_MongunTaiga_3	China_Shimao_LN	Mbuti.DG	0.013681	22.315	8971	7602	100046
Manchu_Liaoning	Mongolia_Xiongnu_o2.SG	China_YR_LBIA	Mbuti.DG	0.014406	22.274	9227	7741	103124
Manchu_Liaoning	Mongolia_LBA_CenterWest_5	China_Upper_YR_LN	Mbuti.DG	0.014803	22.264	9542	7991	104801
Manchu_Liaoning	Mongolia_LBA_MongunTaiga_3	Mongolia_Xiongnu_o1.SG	Mbuti.DG	0.012443	22.148	8946	7689	100973
Manchu_Liaoning	Mongolia_EBA_Chemurchek_2	Russia_MN_Boisman	Mbuti.DG	0.01525	22.143	8341	6959	90631
Manchu_Liaoning	Mongolia_EBA_Chemurchek_2	China_WLR_MN	Mbuti.DG	0.017025	22.135	8621	7041	92835
Manchu_Liaoning	Mongolia_LBA_CenterWest_5	China_Shimao_LN	Mbuti.DG	0.015699	22.036	9537	7894	104652
Manchu_Liaoning	Mongolia_LBA_CenterWest_5	China_YR_MN	Mbuti.DG	0.015413	21.928	9607	7985	105246
Manchu_Liaoning	Mongolia_LBA_MongunTaiga_3	China_Upper_YR_IA	Mbuti.DG	0.013536	21.891	8785	7460	97890
Manchu_Liaoning	Mongolia_LBA_CenterWest_5	China_Upper_YR_IA	Mbuti.DG	0.015044	21.824	9295	7758	102176
Manchu_Liaoning	Mongolia_Chalcolithic_Afanasievo_1	China_Upper_YR_IA	Mbuti.DG	0.02074	21.75	7671	6007	80218
Manchu_Liaoning	Mongolia_LBA_MongunTaiga_3	China_Upper_YR_LN	Mbuti.DG	0.012587	21.68	8953	7692	100134
Manchu_Liaoning	Mongolia_Chalcolithic_Afanasievo_1	China_Shimao_LN	Mbuti.DG	0.020794	21.517	7810	6111	81714
Manchu_Liaoning	Mongolia_EBA_Chemurchek_2	China_WLR_LN	Mbuti.DG	0.017939	21.4	7488	6046	80377
Manchu_Liaoning	Russia_Samara_EBA_Yamnaya	China_Miaozigou_MN	Mbuti.DG	0.021095	21.161	3129	2440	32638
Manchu_Liaoning	Mongolia_LBA_CenterWest_5	Mongolia_Xiongnu_o1.SG	Mbuti.DG	0.014031	20.85	9507	8024	105714
Manchu_Liaoning	Russia_Caucasus_EBA_Yamnaya	Mongolia_LBA_Ulaanzukh_2	Mbuti.DG	0.017595	20.847	6889	5605	72992
Manchu_Liaoning	Mongolia_Chalcolithic_Afanasievo_1	Mongolia_Xiongnu_o1.SG	Mbuti.DG	0.019025	20.826	7763	6197	82337
Manchu_Liaoning	Mongolia_LBA_MongunTaiga_3	China_WLR_LN	Mbuti.DG	0.013726	20.733	7707	6528	85865
Manchu_Liaoning	Mongolia_Chalcolithic_Afanasievo_1	Mongolia_EIA_SlabGrave_1	Mbuti.DG	0.015698	20.632	7652	6362	82181
Manchu_Liaoning	Mongolia_EIA_2	China_YR_LN	Mbuti.DG	0.015575	20.43	7457	6179	82048
Manchu_Liaoning	Mongolia_Chalcolithic_Afanasievo_1	Russia_MN_Boisman	Mbuti.DG	0.017694	20.426	7609	6177	80929
Manchu_Liaoning	Mongolia_Xiongnu_o2.SG	China_YR_MN	Mbuti.DG	0.013995	20.349	9255	7810	103228
Manchu_Liaoning	Mongolia_LBA_CenterWest_5	China_WLR_MN	Mbuti.DG	0.014855	20.315	9545	7983	105105
Manchu_Liaoning	Russia_Caucasus_EBA_Yamnaya	Mongolia_East_N	Mbuti.DG	0.017112	20.31	7008	5734	74450
Manchu_Liaoning	Mongolia_EBA_Chemurchek_2	Mongolia_EIA_SlabGrave_1	Mbuti.DG	0.012641	20.224	8437	7262	92965
Manchu_Liaoning	Russia_Caucasus_EBA_Yamnaya	Taiwan_Gongguan	Mbuti.DG	0.020403	20.141	5742	4517	60033
Manchu_Liaoning	Mongolia_Chalcolithic_Afanasievo_1	China_WLR_MN	Mbuti.DG	0.020017	20.137	7803	6161	82019
Manchu_Liaoning	Mongolia_EIA_Sagly_4	China_SEastAsia_Island_EN	Mbuti.DG	0.010125	19.989	7913	6999	90317
Manchu_Liaoning	Mongolia_EIA_Pazyryk_6	China_YR_LN	Mbuti.DG	0.015125	19.943	7602	6335	83808
Manchu_Liaoning	Mongolia_EIA_Sagly_4	China_Miaozigou_MN	Mbuti.DG	0.013258	19.842	2944	2507	32993
Manchu_Liaoning	Mongolia_Xiongnu_o2.SG	China_Upper_YR_IA	Mbuti.DG	0.013681	19.833	8899	7534	99769
Manchu_Liaoning	Mongolia_Chalcolithic_Afanasievo_1	China_WLR_LN	Mbuti.DG	0.021953	19.82	6895	5321	71719
Manchu_Liaoning	Mongolia_LBA_CenterWest_5	China_WLR_LN	Mbuti.DG	0.015249	19.718	8092	6738	88832
Manchu_Liaoning	Russia_Caucasus_EBA_Yamnaya	China_WLR_BA	Mbuti.DG	0.021644	19.707	4345	3368	45175
Manchu_Liaoning	Mongolia_LBA_MongunTaiga_3	China_WLR_MN	Mbuti.DG	0.013224	19.599	8987	7658	100457
Manchu_Liaoning	Russia_Samara_EBA_Yamnaya	Mongolia_EIA_Xiongnu_7	Mbuti.DG	0.014759	19.584	7601	6391	82013
Manchu_Liaoning	Mongolia_Xiongnu_o2.SG	China_Upper_YR_LN	Mbuti.DG	0.013145	19.584	9172	7820	102855
Manchu_Liaoning	Mongolia_EIA_2	China_YR_LBIA	Mbuti.DG	0.015486	19.544	7418	6151	81803
Manchu_Liaoning	Russia_Samara_EBA_Yamnaya	China_AR_EN	Mbuti.DG	0.018826	19.393	3349	2678	35611
Manchu_Liaoning	Russia_Caucasus_EBA_Yamnaya	Mongolia_EIA_8	Mbuti.DG	0.019015	19.239	6362	5088	66983
Manchu_Liaoning	Russia_Samara_EBA_Yamnaya	Russia_EarlyMedieval_Heshui_Mohe_1	Mbuti.DG	0.020049	19.222	2995	2361	31592
Manchu_Liaoning	Mongolia_EBA_Chemurchek_2	Taiwan_Gongguan	Mbuti.DG	0.018201	19.18	6300	5074	67360
Manchu_Liaoning	Mongolia_EBA_Chemurchek_2	Mongolia_North_N	Mbuti.DG	0.013147	19.157	8344	7134	92020
Manchu_Liaoning	Mongolia_LBA_Khovsgol_6	China_YR_LN	Mbuti.DG	0.006318	19.049	9372	8665	111895
Manchu_Liaoning	Russia_Samara_EBA_Yamnaya	Mongolia_IA_Xianbei	Mbuti.DG	0.014716	18.966	7697	6468	83526
Manchu_Liaoning	Russia_Samara_EBA_Yamnaya	Mongolia_EIA_3	Mbuti.DG	0.014303	18.902	7100	6002	76791
Manchu_Liaoning	China_Tianyuan	China_YR_LN	Mbuti.DG	0.014645	18.767	8100	6794	89215
Manchu_Liaoning	Russia_Samara_EBA_Yamnaya	Mongolia_Chalcolithic_Afanasievo_2	Mbuti.DG	0.014235	18.746	7212	6103	77906
Manchu_Liaoning	Mongolia_EIA_Pazyryk_6	China_YR_LBIA	Mbuti.DG	0.014687	18.68	7566	6339	83542
Manchu_Liaoning	Mongolia_EBA_Chemurchek_2	Mongolia_LBA_Ulaanzukh_2	Mbuti.DG	0.014125	18.65	7831	6623	85500
Manchu_Liaoning	Russia_Caucasus_EBA_Yamnaya	China_SEastAsia_Coastal_LN	Mbuti.DG	0.01735	18.648	5361	4365	57410
Manchu_Liaoning	Mongolia_LBA_Khovsgol_6	China_YR_LBIA	Mbuti.DG	0.006346	18.527	9312	8606	111236
Manchu_Liaoning	Mongolia_Xiongnu_o2.SG	China_Shimao_LN	Mbuti.DG	0.01424	18.483	9175	7714	102654
Manchu_Liaoning	Russia_Samara_EBA_Yamnaya	Mongolia_LBA_CenterWest_4	Mbuti.DG	0.009541	18.433	9672	8646	107519
Manchu_Liaoning	Russia_Caucasus_EBA_Yamnaya	China_SEastAsia_Island_EN	Mbuti.DG	0.016524	18.43	6583	5419	70440
Manchu_Liaoning	China_Tianyuan	China_YR_LBIA	Mbuti.DG	0.015921	18.404	8133	6717	88918
Manchu_Liaoning	Mongolia_LBA_CenterWest_5	Taiwan_Gongguan	Mbuti.DG	0.016027	18.356	6395	5272	70095
Manchu_Liaoning	China_Tianyuan	Mongolia_Xiongnu_o1.SG	Mbuti.DG	0.015568	18.267	8087	6699	89137
Manchu_Liaoning	Mongolia_LBA_CenterWest_5	Russia_MN_Boisman	Mbuti.DG	0.011936	18.224	8893	7706	99480
Manchu_Liaoning	Mongolia_LBA_MongunTaiga_3	Russia_MN_Boisman	Mbuti.DG	0.01027	18.128	8522	7528	96768
Manchu_Liaoning	Mongolia_Chalcolithic_Afanasievo_1	Mongolia_North_N	Mbuti.DG	0.0156	18.068	7566	6293	81650
Manchu_Liaoning	China_Tianyuan	China_Upper_YR_IA	Mbuti.DG	0.016269	18.045	7931	6521	86721
Manchu_Liaoning	Mongolia_Xiongnu_o2.SG	Mongolia_Xiongnu_o1.SG	Mbuti.DG	0.011844	17.951	9117	7887	103859
Manchu_Liaoning	Mongolia_EBA_Chemurchek_2	Mongolia_East_N	Mbuti.DG	0.013838	17.916	8019	6801	88046
Manchu_Liaoning	Mongolia_EIA_2	China_Upper_YR_LN	Mbuti.DG	0.01513	17.865	7383	6152	81331
Manchu_Liaoning	Mongolia_EIA_Sagly_4	Mongolia_LBA_Ulaanzukh_2	Mbuti.DG	0.007901	17.861	8110	7373	93256
Manchu_Liaoning	Mongolia_Chalcolithic_Afanasievo_1	Mongolia_LBA_Ulaanzukh_2	Mbuti.DG	0.01758	17.797	7278	5915	77505
Manchu_Liaoning	Mongolia_EBA_Chemurchek_2	China_SEastAsia_Coastal_LN	Mbuti.DG	0.01513	17.79	5852	4883	64069
Manchu_Liaoning	Mongolia_EIA_Sagly_4	Russia_EarlyMedieval_Heshui_Mohe_1	Mbuti.DG	0.012175	17.764	2801	2415	31711
Manchu_Liaoning	Mongolia_EIA_2	China_YR_MN	Mbuti.DG	0.01541	17.729	7438	6178	81756
Manchu_Liaoning	Mongolia_Chalcolithic_Afanasievo_1	Mongolia_East_N	Mbuti.DG	0.017894	17.718	7427	6014	78970
Manchu_Liaoning	Russia_Samara_EBA_Yamnaya	Mongolia_LBA_Khovsgol_6	Mbuti.DG	0.0085	17.646	9664	8741	108598
Manchu_Liaoning	Mongolia_EIA_Sagly_4	China_HMMH_MN	Mbuti.DG	0.009896	17.495	5747	5094	65996
Manchu_Liaoning	Mongolia_EIA_Sagly_4	Mongolia_East_N	Mbuti.DG	0.007991	17.476	8585	7796	98771
Manchu_Liaoning	Mongolia_Xiongnu_o2.SG	China_WLR_MN	Mbuti.DG	0.013471	17.454	9183	7794	103125
Manchu_Liaoning	Mongolia_EIA_5	China_YR_LN	Mbuti.DG	0.013649	17.451	6819	5777	76328
Manchu_Liaoning	Mongolia_EIA_2	Mongolia_Xiongnu_o1.SG	Mbuti.DG	0.014428	17.445	7360	6177	81975
Manchu_Liaoning	Russia_Caucasus_EBA_Yamnaya	China_HMMH_MN	Mbuti.DG	0.019908	17.366	4395	3472	46385
Manchu_Liaoning	Mongolia_EIA_Sagly_4	Mongolia_EIA_SlabGrave_1	Mbuti.DG	0.006497	17.322	9419	8710	109131
Manchu_Liaoning	Mongolia_LBA_Khovsgol_6	China_YR_MN	Mbuti.DG	0.006383	17.284	9340	8630	111288
Manchu_Liaoning	Mongolia_EIA_Pazyryk_6	China_Upper_YR_IA	Mbuti.DG	0.014746	17.259	7396	6194	81540
Manchu_Liaoning	Russia_Samara_EBA_Yamnaya	Mongolia_EBA_Ulgii_1	Mbuti.DG	0.00977	17.062	8997	8015	100423
Manchu_Liaoning	Mongolia_EBA_Chemurchek_2	China_WLR_BA	Mbuti.DG	0.016975	16.997	4935	4032	53204
Manchu_Liaoning	China_Tianyuan	China_Shimao_LN	Mbuti.DG	0.015465	16.974	8054	6686	88442
Manchu_Liaoning	Mongolia_EBA_Chemurchek_2	China_SEastAsia_Island_EN	Mbuti.DG	0.014203	16.95	7445	6284	81741
Manchu_Liaoning	China_Tianyuan	China_YR_MN	Mbuti.DG	0.014703	16.817	8098	6791	88880
Manchu_Liaoning	Mongolia_LBA_MongunTaiga_3	Taiwan_Gongguan	Mbuti.DG	0.012203	16.796	6175	5327	69535
Manchu_Liaoning	Russia_Samara_EBA_Yamnaya	China_AR_Xianbei_IA	Mbuti.DG	0.018554	16.791	2651	2132	27954
Manchu_Liaoning	Mongolia_EIA_Sagly_4	Mongolia_North_N	Mbuti.DG	0.006954	16.779	9128	8392	105723
Manchu_Liaoning	Mongolia_EIA_Pazyryk_6	China_YR_MN	Mbuti.DG	0.014464	16.71	7573	6365	83493
Manchu_Liaoning	China_Tianyuan	China_Upper_YR_LN	Mbuti.DG	0.014258	16.694	8033	6772	88426
Manchu_Liaoning	Mongolia_Xiongnu_o2.SG	Russia_MN_Boisman	Mbuti.DG	0.011308	16.662	8258	7197	93817
Manchu_Liaoning	Mongolia_EBA_Chemurchek_2	China_Miaozigou_MN	Mbuti.DG	0.019917	16.509	2699	2126	28767
Manchu_Liaoning	Mongolia_LBA_CenterWest_5	China_SEastAsia_Coastal_LN	Mbuti.DG	0.01275	16.458	6003	5146	67216
Manchu_Liaoning	Mongolia_Xiongnu_o2.SG	China_WLR_LN	Mbuti.DG	0.013589	16.441	7641	6478	85573
Manchu_Liaoning	Mongolia_EIA_Pazyryk_6	China_Upper_YR_LN	Mbuti.DG	0.013496	16.336	7489	6368	83073
Manchu_Liaoning	Mongolia_EIA_Sagly_4	Mongolia_EIA_8	Mbuti.DG	0.008337	16.265	7121	6440	81721
Manchu_Liaoning	Mongolia_EIA_2	China_Shimao_LN	Mbuti.DG	0.015009	16.186	7365	6144	81347
Manchu_Liaoning	Mongolia_Chalcolithic_Afanasievo_1	Mongolia_EIA_8	Mbuti.DG	0.018089	16.176	6687	5403	70983
Manchu_Liaoning	Mongolia_LBA_CenterWest_4	China_YR_LN	Mbuti.DG	0.005151	16.172	9148	8580	110164
Manchu_Liaoning	Mongolia_LBA_Khovsgol_6	China_Upper_YR_IA	Mbuti.DG	0.005924	16.09	9010	8372	107769
Manchu_Liaoning	Mongolia_EIA_2	China_Upper_YR_IA	Mbuti.DG	0.014293	15.952	7209	6069	79807
Manchu_Liaoning	Mongolia_Chalcolithic_Afanasievo_1	China_SEastAsia_Coastal_LN	Mbuti.DG	0.017063	15.867	5566	4549	59595
Manchu_Liaoning	Mongolia_LBA_CenterWest_5	China_SEastAsia_Island_EN	Mbuti.DG	0.011823	15.864	7814	6774	88035
Manchu_Liaoning	China_Tianyuan	China_WLR_LN	Mbuti.DG	0.015605	15.862	7017	5817	76920
Manchu_Liaoning	Mongolia_EIA_5	China_YR_LBIA	Mbuti.DG	0.013322	15.839	6785	5770	76149
Manchu_Liaoning	Mongolia_LBA_CenterWest_5	Mongolia_EIA_SlabGrave_1	Mbuti.DG	0.009771	15.802	9209	8189	104361
Manchu_Liaoning	Mongolia_Xiongnu_o2.SG	Taiwan_Gongguan	Mbuti.DG	0.015403	15.756	5812	4818	64573
Manchu_Liaoning	Mongolia_LBA_MongunTaiga_3	China_SEastAsia_Coastal_LN	Mbuti.DG	0.011183	15.643	5832	5089	66434
Manchu_Liaoning	Mongolia_Chalcolithic_Afanasievo_1	China_WLR_BA	Mbuti.DG	0.01926	15.642	4507	3590	47625
Manchu_Liaoning	Mongolia_LBA_MongunTaiga_3	China_SEastAsia_Island_EN	Mbuti.DG	0.010765	15.642	7560	6633	86125
Manchu_Liaoning	Mongolia_Chalcolithic_Afanasievo_1	Taiwan_Gongguan	Mbuti.DG	0.020057	15.617	5995	4736	62783
Manchu_Liaoning	Russia_Caucasus_EBA_Yamnaya	China_AR_EN	Mbuti.DG	0.021205	15.444	2585	2010	27138
Manchu_Liaoning	Mongolia_EBA_Chemurchek_2	China_HMMH_MN	Mbuti.DG	0.016014	15.397	5065	4176	55514
Manchu_Liaoning	China_Tianyuan	China_WLR_MN	Mbuti.DG	0.014457	15.288	8035	6752	88746
Manchu_Liaoning	Mongolia_LBA_CenterWest_5	China_WLR_BA	Mbuti.DG	0.014602	15.185	5303	4450	58405
Manchu_Liaoning	Russia_Samara_EBA_Yamnaya	China_SEastAsia_Coastal_EN	Mbuti.DG	0.013976	14.967	3088	2617	33669
Manchu_Liaoning	Mongolia_LBA_Khovsgol_6	China_WLR_LN	Mbuti.DG	0.006125	14.88	7765	7197	92836
Manchu_Liaoning	Mongolia_EIA_2	China_WLR_LN	Mbuti.DG	0.014768	14.844	6420	5368	71240
Manchu_Liaoning	Mongolia_LBA_Khovsgol_6	China_Shimao_LN	Mbuti.DG	0.005705	14.842	9223	8592	110625
Manchu_Liaoning	China_Tianyuan	Mongolia_EIA_SlabGrave_1	Mbuti.DG	0.011241	14.776	7893	6895	88789
Manchu_Liaoning	Mongolia_LBA_CenterWest_5	Mongolia_East_N	Mbuti.DG	0.010538	14.765	8515	7503	96074
Manchu_Liaoning	Mongolia_LBA_CenterWest_4	China_YR_LBIA	Mbuti.DG	0.005012	14.72	9078	8529	109580
Manchu_Liaoning	Mongolia_EBA_Chemurchek_2	Mongolia_EIA_8	Mbuti.DG	0.013471	14.708	6987	5954	76704
Manchu_Liaoning	Mongolia_LBA_MongunTaiga_3	Mongolia_LBA_Ulaanzukh_2	Mbuti.DG	0.008602	14.7	7821	7048	89886
Manchu_Liaoning	Mongolia_LBA_MongunTaiga_3	China_WLR_BA	Mbuti.DG	0.01247	14.667	5035	4328	56677
Manchu_Liaoning	Mongolia_LBA_Khovsgol_6	Mongolia_Xiongnu_o1.SG	Mbuti.DG	0.005179	14.637	9245	8666	111845
Manchu_Liaoning	Mongolia_Xiongnu_o2.SG	Mongolia_EIA_SlabGrave_1	Mbuti.DG	0.008946	14.604	8724	7825	100447
Manchu_Liaoning	Mongolia_Xiongnu_o2.SG	China_SEastAsia_Coastal_LN	Mbuti.DG	0.013187	14.601	5516	4695	62286
Manchu_Liaoning	Mongolia_Xiongnu_o2.SG	China_SEastAsia_Island_EN	Mbuti.DG	0.012315	14.464	7251	6236	82409
Manchu_Liaoning	Mongolia_EIA_Sagly_4	China_AR_EN	Mbuti.DG	0.009912	14.404	3143	2786	36007
Manchu_Liaoning	Mongolia_EIA_Pazyryk_6	Mongolia_Xiongnu_o1.SG	Mbuti.DG	0.012779	14.369	7468	6398	83731
Manchu_Liaoning	Mongolia_LBA_MongunTaiga_3	Mongolia_North_N	Mbuti.DG	0.008189	14.365	8571	7763	98762
Manchu_Liaoning	Mongolia_LBA_MongunTaiga_3	Mongolia_EIA_SlabGrave_1	Mbuti.DG	0.007584	14.353	8696	7935	100322
Manchu_Liaoning	Mongolia_EIA_2	China_WLR_MN	Mbuti.DG	0.013607	14.333	7334	6223	81641
Manchu_Liaoning	Mongolia_LBA_CenterWest_5	Mongolia_North_N	Mbuti.DG	0.009516	14.327	8963	7994	101819
Manchu_Liaoning	Russia_Caucasus_EBA_Yamnaya	Mongolia_IA_Xianbei	Mbuti.DG	0.014727	14.308	6339	5329	68636
Manchu_Liaoning	Mongolia_Chalcolithic_Afanasievo_1	China_SEastAsia_Island_EN	Mbuti.DG	0.015998	14.283	6894	5707	74152
Manchu_Liaoning	Mongolia_LBA_CenterWest_5	Mongolia_LBA_Ulaanzukh_2	Mbuti.DG	0.010621	14.276	8094	7125	91262
Manchu_Liaoning	Mongolia_EBA_Ulgii_1	China_YR_LN	Mbuti.DG	0.006368	14.241	8524	7875	101921
Manchu_Liaoning	Russia_Caucasus_EBA_Yamnaya	Mongolia_LBA_CenterWest_4	Mbuti.DG	0.010096	14.238	6975	6196	77161
Manchu_Liaoning	Mongolia_LBA_Khovsgol_6	Taiwan_Gongguan	Mbuti.DG	0.006491	14.181	5946	5485	71017
Manchu_Liaoning	Mongolia_Xiongnu_o2.SG	China_WLR_BA	Mbuti.DG	0.014708	14.18	5030	4206	56066
Manchu_Liaoning	Mongolia_EIA_5	China_YR_MN	Mbuti.DG	0.012896	14.16	6772	5791	76089
Manchu_Liaoning	Mongolia_EIA_Pazyryk_6	China_Shimao_LN	Mbuti.DG	0.013881	14.111	7500	6347	83093
Manchu_Liaoning	Russia_Caucasus_EBA_Yamnaya	China_Miaozigou_MN	Mbuti.DG	0.020299	14.045	2332	1837	24397
Manchu_Liaoning	Mongolia_LBA_MongunTaiga_3	Mongolia_East_N	Mbuti.DG	0.009116	13.935	8175	7322	93593
Manchu_Liaoning	Mongolia_Xiongnu_o2.SG	Mongolia_LBA_Ulaanzukh_2	Mbuti.DG	0.01048	13.917	7434	6545	84832
Manchu_Liaoning	Mongolia_LBA_Khovsgol_6	China_Upper_YR_LN	Mbuti.DG	0.005017	13.905	9239	8683	110831
Manchu_Liaoning	Mongolia_EIA_Pazyryk_6	China_WLR_LN	Mbuti.DG	0.014804	13.897	6571	5495	72704
Manchu_Liaoning	Mongolia_EIA_Pazyryk_6	Russia_MN_Boisman	Mbuti.DG	0.01153	13.856	7296	6350	82093
Manchu_Liaoning	Mongolia_EIA_2	Russia_MN_Boisman	Mbuti.DG	0.011536	13.853	7144	6216	80413
Manchu_Liaoning	Mongolia_LBA_CenterWest_4	China_YR_MN	Mbuti.DG	0.005333	13.774	9125	8540	109581
Manchu_Liaoning	Mongolia_EIA_5	China_Shimao_LN	Mbuti.DG	0.012848	13.753	6705	5732	75760
Manchu_Liaoning	China_Tianyuan	Mongolia_North_N	Mbuti.DG	0.011317	13.706	7796	6801	87860
Manchu_Liaoning	Mongolia_EIA_5	China_Upper_YR_LN	Mbuti.DG	0.012135	13.667	6709	5790	75671
Manchu_Liaoning	Mongolia_Xiongnu_o2.SG	Mongolia_North_N	Mbuti.DG	0.009288	13.541	8402	7503	96722
Manchu_Liaoning	Russia_Samara_EBA_Yamnaya	Mongolia_BA_1	Mbuti.DG	0.009722	13.481	7705	6872	85705
Manchu_Liaoning	Mongolia_EBA_Chemurchek_2	Mongolia_IA_Xianbei	Mbuti.DG	0.012453	13.403	7132	6149	78890
Manchu_Liaoning	Russia_Caucasus_EBA_Yamnaya	Mongolia_LBA_Khovsgol_6	Mbuti.DG	0.00915	13.346	6926	6219	77269
Manchu_Liaoning	Mongolia_EIA_Sagly_4	Mongolia_IA_Xianbei	Mbuti.DG	0.007033	13.215	7223	6632	84096
Manchu_Liaoning	China_Tianyuan	Russia_MN_Boisman	Mbuti.DG	0.011553	13.21	7703	6704	86397
Manchu_Liaoning	Mongolia_EIA_5	Mongolia_Xiongnu_o1.SG	Mbuti.DG	0.011554	13.146	6695	5814	76255
Manchu_Liaoning	China_Tianyuan	Mongolia_LBA_Ulaanzukh_2	Mbuti.DG	0.01185	13.142	7282	6317	81465
Manchu_Liaoning	Russia_Caucasus_EBA_Yamnaya	Mongolia_Chalcolithic_Afanasievo_2	Mbuti.DG	0.013894	13.076	6066	5156	65484
Manchu_Liaoning	China_Tianyuan	Taiwan_Gongguan	Mbuti.DG	0.015674	13.014	5885	4874	64497
Manchu_Liaoning	Mongolia_Chalcolithic_Afanasievo_1	China_HMMH_MN	Mbuti.DG	0.017009	13.013	4536	3704	48938
Manchu_Liaoning	Mongolia_EBA_Chemurchek_2	China_AR_EN	Mbuti.DG	0.01664	12.997	2920	2393	31653
Manchu_Liaoning	Mongolia_EIA_5	China_WLR_LN	Mbuti.DG	0.013867	12.965	5994	5062	67252
Manchu_Liaoning	Mongolia_EIA_Pazyryk_6	China_WLR_MN	Mbuti.DG	0.012253	12.961	7458	6436	83391
Manchu_Liaoning	Russia_Caucasus_EBA_Yamnaya	Mongolia_EIA_Xiongnu_7	Mbuti.DG	0.013036	12.948	6208	5327	67623
Manchu_Liaoning	Russia_Samara_EBA_Yamnaya	Mongolia_MBA_Munkhkhairkhan_1	Mbuti.DG	0.007962	12.931	8949	8148	100595
Manchu_Liaoning	Mongolia_EIA_2	China_SEastAsia_Coastal_LN	Mbuti.DG	0.012746	12.89	5295	4537	59474
Manchu_Liaoning	Mongolia_EIA_5	China_Upper_YR_IA	Mbuti.DG	0.011778	12.828	6581	5705	74405
Manchu_Liaoning	Mongolia_EIA_2	Mongolia_EIA_SlabGrave_1	Mbuti.DG	0.009254	12.809	7180	6423	81854
Manchu_Liaoning	Mongolia_EIA_Sagly_4	Mongolia_EIA_Xiongnu_7	Mbuti.DG	0.006402	12.782	7107	6578	82546
Manchu_Liaoning	Mongolia_Chalcolithic_Afanasievo_1	China_Miaozigou_MN	Mbuti.DG	0.021646	12.775	2486	1927	25797
Manchu_Liaoning	Mongolia_MBA_Munkhkhairkhan_2	China_YR_LBIA	Mbuti.DG	0.009921	12.775	7328	6486	84884
Manchu_Liaoning	China_Tianyuan	Mongolia_East_N	Mbuti.DG	0.012269	12.767	7511	6481	83894
Manchu_Liaoning	Russia_Caucasus_EBA_Yamnaya	Mongolia_EBA_Ulgii_1	Mbuti.DG	0.010046	12.738	6799	6040	75551
Manchu_Liaoning	Russia_Caucasus_EBA_Yamnaya	Mongolia_EIA_3	Mbuti.DG	0.013577	12.682	5890	5023	63821
Manchu_Liaoning	Mongolia_EBA_Chemurchek_2	Mongolia_EIA_Xiongnu_7	Mbuti.DG	0.011186	12.678	6939	6074	77317
Manchu_Liaoning	China_Tianyuan	Mongolia_LBA_Khovsgol_6	Mbuti.DG	0.009099	12.654	7743	6933	88989
Manchu_Liaoning	Mongolia_EBA_Chemurchek_2	Russia_EarlyMedieval_Heshui_Mohe_1	Mbuti.DG	0.01635	12.647	2804	2305	30478
Manchu_Liaoning	Mongolia_EIA_5	Russia_MN_Boisman	Mbuti.DG	0.010152	12.63	6585	5820	75355
Manchu_Liaoning	Russia_Caucasus_EBA_Yamnaya	Russia_EarlyMedieval_Heshui_Mohe_1	Mbuti.DG	0.018229	12.618	2610	2105	27683
Manchu_Liaoning	Mongolia_Chalcolithic_Afanasievo_1	Russia_EarlyMedieval_Heshui_Mohe_1	Mbuti.DG	0.020345	12.512	2745	2157	28925
Manchu_Liaoning	Mongolia_EIA_2	China_SEastAsia_Island_EN	Mbuti.DG	0.013096	12.512	6594	5626	73928
Manchu_Liaoning	Mongolia_EIA_2	Mongolia_North_N	Mbuti.DG	0.01	12.467	7143	6330	81306
Manchu_Liaoning	Mongolia_Chalcolithic_Afanasievo_1	Mongolia_Chalcolithic_Afanasievo_2	Mbuti.DG	0.014756	12.38	6403	5381	69269
Manchu_Liaoning	Mongolia_EBA_Ulgii_1	China_YR_LBIA	Mbuti.DG	0.005838	12.297	8456	7864	101499
Manchu_Liaoning	China_Tianyuan	Mongolia_LBA_CenterWest_4	Mbuti.DG	0.009395	12.27	7767	6934	88712
Manchu_Liaoning	Mongolia_LBA_MongunTaiga_3	China_Miaozigou_MN	Mbuti.DG	0.012521	12.213	2728	2344	30688
Manchu_Liaoning	Mongolia_MBA_Munkhkhairkhan_1	China_YR_LN	Mbuti.DG	0.006626	12.118	8579	7902	102199
Manchu_Liaoning	Mongolia_LBA_Khovsgol_6	China_SEastAsia_Coastal_LN	Mbuti.DG	0.004976	12.11	5635	5296	68298
Manchu_Liaoning	Mongolia_EIA_2	Taiwan_Gongguan	Mbuti.DG	0.014627	12.074	5633	4720	62424
Manchu_Liaoning	Mongolia_Chalcolithic_Afanasievo_1	Mongolia_IA_Xianbei	Mbuti.DG	0.014941	12.067	6720	5632	72827
Manchu_Liaoning	Mongolia_LBA_MongunTaiga_3	China_HMMH_MN	Mbuti.DG	0.010308	12.042	5247	4628	60033
Manchu_Liaoning	Mongolia_LBA_CenterWest_5	China_Miaozigou_MN	Mbuti.DG	0.014949	11.962	2877	2403	31673
Manchu_Liaoning	Mongolia_EBA_Chemurchek_2	Mongolia_EIA_3	Mbuti.DG	0.011281	11.872	6546	5724	72873
Manchu_Liaoning	Mongolia_LBA_MongunTaiga_3	Russia_EarlyMedieval_Heshui_Mohe_1	Mbuti.DG	0.012068	11.87	2743	2367	31211
Manchu_Liaoning	Mongolia_LBA_CenterWest_5	Mongolia_EIA_8	Mbuti.DG	0.010044	11.758	7140	6331	80588
Manchu_Liaoning	Mongolia_LBA_MongunTaiga_3	Mongolia_EIA_8	Mbuti.DG	0.008459	11.753	6936	6262	79690
Manchu_Liaoning	Mongolia_EIA_5	Taiwan_Gongguan	Mbuti.DG	0.014096	11.66	5371	4524	60075
Manchu_Liaoning	Mongolia_LBA_CenterWest_5	China_HMMH_MN	Mbuti.DG	0.011295	11.643	5535	4827	62703
Manchu_Liaoning	Mongolia_EIA_2	Mongolia_LBA_Ulaanzukh_2	Mbuti.DG	0.01048	11.633	6790	5984	76950
Manchu_Liaoning	Mongolia_Xiongnu_o2.SG	Mongolia_East_N	Mbuti.DG	0.008994	11.63	7828	7016	90255
Manchu_Liaoning	Mongolia_EIA_5	China_WLR_MN	Mbuti.DG	0.011153	11.629	6685	5837	76020
Manchu_Liaoning	Mongolia_MBA_Munkhkhairkhan_2	China_YR_LN	Mbuti.DG	0.008689	11.594	7312	6573	85126
Manchu_Liaoning	Mongolia_LBA_CenterWest_4	Taiwan_Gongguan	Mbuti.DG	0.005516	11.48	5891	5500	70923
Manchu_Liaoning	Mongolia_LBA_CenterWest_4	China_Upper_YR_IA	Mbuti.DG	0.004582	11.394	8792	8305	106207
Manchu_Liaoning	Mongolia_EBA_Ulgii_1	China_YR_MN	Mbuti.DG	0.005805	11.243	8475	7886	101473
Manchu_Liaoning	Mongolia_LBA_CenterWest_5	Russia_EarlyMedieval_Heshui_Mohe_1	Mbuti.DG	0.013762	11.223	2808	2376	31446
Manchu_Liaoning	Mongolia_MBA_Munkhkhairkhan_1	China_YR_LBIA	Mbuti.DG	0.006417	11.212	8533	7880	101737
Manchu_Liaoning	Mongolia_LBA_MongunTaiga_3	China_AR_EN	Mbuti.DG	0.011389	11.211	2966	2582	33665
Manchu_Liaoning	Mongolia_LBA_CenterWest_5	Mongolia_IA_Xianbei	Mbuti.DG	0.009772	11.143	7283	6474	82851
Manchu_Liaoning	Mongolia_EIA_Sagly_4	China_AR_Xianbei_IA	Mbuti.DG	0.008654	11.087	2474	2230	28220
Manchu_Liaoning	Mongolia_LBA_CenterWest_4	China_Shimao_LN	Mbuti.DG	0.004515	11.083	9011	8519	108953
Manchu_Liaoning	China_Tianyuan	China_SEastAsia_Coastal_LN	Mbuti.DG	0.012006	11.071	5564	4813	62505
Manchu_Liaoning	China_Tianyuan	Mongolia_EBA_Ulgii_1	Mbuti.DG	0.009673	11.044	7487	6658	85636
Manchu_Liaoning	Mongolia_EBA_Chemurchek_2	China_AR_Xianbei_IA	Mbuti.DG	0.015376	11.033	2266	1889	24514
Manchu_Liaoning	Mongolia_MBA_Munkhkhairkhan_2	China_YR_MN	Mbuti.DG	0.009352	11.017	7326	6533	84830
Manchu_Liaoning	Mongolia_EIA_Pazyryk_6	China_WLR_BA	Mbuti.DG	0.013702	10.979	4343	3681	48283
Manchu_Liaoning	Mongolia_EIA_5	China_SEastAsia_Island_EN	Mbuti.DG	0.010817	10.963	6078	5326	69547
Manchu_Liaoning	Mongolia_EIA_2	China_WLR_BA	Mbuti.DG	0.013834	10.94	4258	3603	47345
Manchu_Liaoning	Mongolia_Chalcolithic_Afanasievo_1	Mongolia_LBA_CenterWest_4	Mbuti.DG	0.008995	10.94	7355	6616	82152
Manchu_Liaoning	Mongolia_Chalcolithic_Afanasievo_1	China_AR_EN	Mbuti.DG	0.018321	10.907	2672	2151	28431
Manchu_Liaoning	Mongolia_EIA_Pazyryk_6	China_SEastAsia_Coastal_LN	Mbuti.DG	0.011614	10.894	5318	4621	60081
Manchu_Liaoning	Mongolia_Xiongnu_o2.SG	Mongolia_EIA_8	Mbuti.DG	0.010295	10.891	6499	5734	74277
Manchu_Liaoning	Mongolia_LBA_CenterWest_4	Mongolia_Xiongnu_o1.SG	Mbuti.DG	0.004061	10.884	9019	8572	110084
Manchu_Liaoning	Mongolia_EIA_5	China_SEastAsia_Coastal_LN	Mbuti.DG	0.010831	10.857	4970	4355	56796
Manchu_Liaoning	Mongolia_LBA_CenterWest_4	China_WLR_LN	Mbuti.DG	0.004652	10.85	7628	7200	91957
Manchu_Liaoning	Mongolia_Xiongnu_o2.SG	China_Miaozigou_MN	Mbuti.DG	0.014008	10.834	2725	2298	30512
Manchu_Liaoning	Mongolia_Chalcolithic_Afanasievo_1	Mongolia_LBA_Khovsgol_6	Mbuti.DG	0.008436	10.829	7314	6620	82283
Manchu_Liaoning	Mongolia_EBA_Chemurchek_2	Mongolia_Chalcolithic_Afanasievo_2	Mbuti.DG	0.010358	10.805	6671	5901	74391
Manchu_Liaoning	Mongolia_EIA_Sagly_4	Mongolia_EIA_3	Mbuti.DG	0.00587	10.712	6616	6163	77138
Manchu_Liaoning	Mongolia_EIA_Pazyryk_6	Taiwan_Gongguan	Mbuti.DG	0.013364	10.665	5692	4846	63275
Manchu_Liaoning	Mongolia_MBA_Munkhkhairkhan_2	China_Upper_YR_LN	Mbuti.DG	0.008551	10.64	7252	6531	84389
Manchu_Liaoning	Mongolia_EIA_Pazyryk_6	Mongolia_EIA_SlabGrave_1	Mbuti.DG	0.008137	10.614	7295	6616	83554
Manchu_Liaoning	China_Tianyuan	Mongolia_MBA_Munkhkhairkhan_1	Mbuti.DG	0.009812	10.61	7509	6668	85702
Manchu_Liaoning	Russia_Samara_EBA_Yamnaya	Mongolia_BA_2	Mbuti.DG	0.009115	10.561	5110	4587	57359
Manchu_Liaoning	China_Tianyuan	China_HMMH_MN	Mbuti.DG	0.013416	10.51	4732	4019	53135
Manchu_Liaoning	Mongolia_LBA_CenterWest_5	China_AR_EN	Mbuti.DG	0.012466	10.435	3099	2667	34656
Manchu_Liaoning	China_Tianyuan	China_WLR_BA	Mbuti.DG	0.012694	10.354	4584	3936	51041
Manchu_Liaoning	Mongolia_Chalcolithic_Afanasievo_1	Mongolia_EIA_3	Mbuti.DG	0.01278	10.344	6185	5321	67642
Manchu_Liaoning	Mongolia_EIA_Sagly_4	China_SEastAsia_Coastal_EN	Mbuti.DG	0.007604	10.342	2899	2643	33738
Manchu_Liaoning	Mongolia_EIA_Pazyryk_6	Mongolia_East_N	Mbuti.DG	0.009859	10.294	7070	6279	80202
Manchu_Liaoning	Mongolia_EIA_5	Mongolia_North_N	Mbuti.DG	0.008431	10.272	6560	5920	75947
Manchu_Liaoning	Russia_Caucasus_EBA_Yamnaya	China_AR_Xianbei_IA	Mbuti.DG	0.017605	10.262	1955	1589	20740
Manchu_Liaoning	Mongolia_LBA_MongunTaiga_3	Mongolia_IA_Xianbei	Mbuti.DG	0.007903	10.24	7074	6425	82080
Manchu_Liaoning	Mongolia_MBA_Munkhkhairkhan_2	Mongolia_Xiongnu_o1.SG	Mbuti.DG	0.008524	10.205	7250	6525	85053
Manchu_Liaoning	Mongolia_EIA_2	Mongolia_East_N	Mbuti.DG	0.009721	10.185	6926	6159	78843
Manchu_Liaoning	Mongolia_EIA_5	Mongolia_EIA_SlabGrave_1	Mbuti.DG	0.007877	10.143	6584	5984	76230
Manchu_Liaoning	Mongolia_Xiongnu_o2.SG	China_HMMH_MN	Mbuti.DG	0.010576	10.114	5353	4700	61773
Manchu_Liaoning	China_Tianyuan	Mongolia_EIA_8	Mbuti.DG	0.010977	10.112	6505	5702	73188
Manchu_Liaoning	Mongolia_EBA_Chemurchek_2	Mongolia_LBA_CenterWest_4	Mbuti.DG	0.006266	10.081	8110	7527	92888
Manchu_Liaoning	Mongolia_LBA_MongunTaiga_3	Mongolia_EIA_Xiongnu_7	Mbuti.DG	0.007369	10.073	6927	6334	80406
Manchu_Liaoning	China_Tianyuan	Mongolia_IA_Xianbei	Mbuti.DG	0.011536	10.048	6670	5802	75234
Manchu_Liaoning	Mongolia_MBA_Munkhkhairkhan_2	China_Shimao_LN	Mbuti.DG	0.008616	9.952	7247	6520	84411
Manchu_Liaoning	Mongolia_MBA_Munkhkhairkhan_2	Taiwan_Gongguan	Mbuti.DG	0.010732	9.935	5570	4881	64153
Manchu_Liaoning	Mongolia_Chalcolithic_Afanasievo_1	Mongolia_EIA_Xiongnu_7	Mbuti.DG	0.011842	9.893	6525	5677	71636
Manchu_Liaoning	Mongolia_Chalcolithic_Afanasievo_1	China_SEastAsia_Coastal_EN	Mbuti.DG	0.015493	9.805	2872	2390	31077
Manchu_Liaoning	Mongolia_BA_1	China_YR_LBIA	Mbuti.DG	0.006918	9.782	7224	6628	86167
Manchu_Liaoning	Mongolia_EIA_Pazyryk_6	China_SEastAsia_Island_EN	Mbuti.DG	0.010946	9.746	6631	5810	75001
Manchu_Liaoning	Mongolia_EBA_Ulgii_1	Mongolia_Xiongnu_o1.SG	Mbuti.DG	0.005074	9.72	8391	7874	101841
Manchu_Liaoning	Mongolia_Chalcolithic_Afanasievo_1	Mongolia_EBA_Ulgii_1	Mbuti.DG	0.00904	9.653	7175	6448	80398
Manchu_Liaoning	Mongolia_EBA_Ulgii_1	China_Upper_YR_IA	Mbuti.DG	0.005367	9.619	8201	7671	98671
Manchu_Liaoning	China_Tianyuan	Mongolia_EIA_3	Mbuti.DG	0.011199	9.604	6162	5382	69626
Manchu_Liaoning	Mongolia_EIA_Sagly_4	Mongolia_Chalcolithic_Afanasievo_2	Mbuti.DG	0.005132	9.579	6712	6310	78385
Manchu_Liaoning	Mongolia_Xiongnu_o2.SG	Mongolia_EIA_Xiongnu_7	Mbuti.DG	0.00935	9.575	6507	5805	75043
Manchu_Liaoning	Russia_Caucasus_EBA_Yamnaya	China_SEastAsia_Coastal_EN	Mbuti.DG	0.013729	9.56	2769	2352	30377
Manchu_Liaoning	China_Tianyuan	Russia_EarlyMedieval_Heshui_Mohe_1	Mbuti.DG	0.014514	9.521	2628	2203	29280
Manchu_Liaoning	Mongolia_LBA_CenterWest_5	Mongolia_EIA_Xiongnu_7	Mbuti.DG	0.008227	9.521	7091	6422	81287
Manchu_Liaoning	China_Tianyuan	Mongolia_EIA_Xiongnu_7	Mbuti.DG	0.011152	9.478	6545	5721	73807
Manchu_Liaoning	Mongolia_LBA_CenterWest_5	Mongolia_EIA_3	Mbuti.DG	0.008781	9.384	6688	6019	76212
Manchu_Liaoning	Mongolia_EIA_5	China_WLR_BA	Mbuti.DG	0.011149	9.381	3923	3424	44741
Manchu_Liaoning	Mongolia_LBA_Khovsgol_6	China_WLR_BA	Mbuti.DG	0.004474	9.351	5033	4761	60867
Manchu_Liaoning	China_Tianyuan	China_Miaozigou_MN	Mbuti.DG	0.015144	9.334	2511	2092	27668
Manchu_Liaoning	Mongolia_EIA_Pazyryk_6	China_Miaozigou_MN	Mbuti.DG	0.014816	9.309	2368	1980	26175
Manchu_Liaoning	Mongolia_EBA_Chemurchek_2	China_SEastAsia_Coastal_EN	Mbuti.DG	0.011605	9.296	2916	2538	32586
Manchu_Liaoning	Mongolia_LBA_MongunTaiga_3	Mongolia_EIA_3	Mbuti.DG	0.007122	9.281	6486	5949	75418
Manchu_Liaoning	Mongolia_MBA_Munkhkhairkhan_1	China_Upper_YR_IA	Mbuti.DG	0.005882	9.279	8267	7686	98908
Manchu_Liaoning	Mongolia_EIA_Pazyryk_6	Mongolia_LBA_Ulaanzukh_2	Mbuti.DG	0.008794	9.247	6868	6178	78442
Manchu_Liaoning	Mongolia_BA_2	China_YR_LBIA	Mbuti.DG	0.007642	9.243	4853	4413	57579
Manchu_Liaoning	Russia_Samara_EBA_Yamnaya	China_Tianyuan	Mbuti.DG	0.006557	9.243	7623	7042	88486
Manchu_Liaoning	Russia_Caucasus_EBA_Yamnaya	Mongolia_MBA_Munkhkhairkhan_1	Mbuti.DG	0.008104	9.181	6742	6130	75512
Manchu_Liaoning	Mongolia_MBA_Munkhkhairkhan_2	China_WLR_LN	Mbuti.DG	0.008872	9.171	6361	5705	73971
Manchu_Liaoning	Mongolia_EIA_5	Mongolia_LBA_Ulaanzukh_2	Mbuti.DG	0.008455	9.166	6305	5689	72917
Manchu_Liaoning	Mongolia_LBA_CenterWest_4	China_Upper_YR_LN	Mbuti.DG	0.003618	9.156	9004	8609	109116
Manchu_Liaoning	Mongolia_EIA_2	China_HMMH_MN	Mbuti.DG	0.010675	9.144	4245	3726	48627
Manchu_Liaoning	Mongolia_EBA_Chemurchek_2	Mongolia_LBA_Khovsgol_6	Mbuti.DG	0.00534	9.132	8058	7561	93114
Manchu_Liaoning	Mongolia_BA_2	China_YR_LN	Mbuti.DG	0.00706	9.123	4843	4436	57716
Manchu_Liaoning	Mongolia_LBA_CenterWest_5	China_AR_Xianbei_IA	Mbuti.DG	0.011158	9.073	2415	2113	27088
Manchu_Liaoning	Mongolia_BA_1	China_YR_LN	Mbuti.DG	0.006146	9.071	7234	6702	86431
Manchu_Liaoning	Mongolia_Xiongnu_o2.SG	Mongolia_IA_Xianbei	Mbuti.DG	0.008648	8.956	6572	5912	76371
Manchu_Liaoning	Mongolia_MBA_Munkhkhairkhan_2	China_WLR_MN	Mbuti.DG	0.008245	8.951	7248	6549	84696
Manchu_Liaoning	Mongolia_EBA_Ulgii_1	China_WLR_LN	Mbuti.DG	0.005726	8.901	7198	6703	86502
Manchu_Liaoning	Mongolia_BA_2	China_YR_MN	Mbuti.DG	0.00782	8.838	4858	4408	57549
Manchu_Liaoning	Mongolia_MBA_Munkhkhairkhan_2	China_Upper_YR_IA	Mbuti.DG	0.007408	8.828	7079	6466	82792
Manchu_Liaoning	Mongolia_LBA_MongunTaiga_3	China_SEastAsia_Coastal_EN	Mbuti.DG	0.009093	8.818	2875	2573	33273
Manchu_Liaoning	Mongolia_Chalcolithic_Afanasievo_1	China_AR_Xianbei_IA	Mbuti.DG	0.015845	8.807	2061	1712	22011
Manchu_Liaoning	Mongolia_MBA_Munkhkhairkhan_1	China_Upper_YR_LN	Mbuti.DG	0.005319	8.787	8455	7916	101247
Manchu_Liaoning	Mongolia_LBA_Khovsgol_6	China_SEastAsia_Island_EN	Mbuti.DG	0.003724	8.783	7413	7077	90380
Manchu_Liaoning	Mongolia_Xiongnu_o2.SG	Russia_EarlyMedieval_Heshui_Mohe_1	Mbuti.DG	0.012338	8.776	2543	2188	28804
Manchu_Liaoning	Mongolia_EIA_2	Mongolia_IA_Xianbei	Mbuti.DG	0.009711	8.734	6311	5610	72262
Manchu_Liaoning	Mongolia_LBA_CenterWest_4	China_SEastAsia_Coastal_LN	Mbuti.DG	0.003817	8.722	5574	5314	68147
Manchu_Liaoning	Mongolia_EIA_5	Russia_EarlyMedieval_Heshui_Mohe_1	Mbuti.DG	0.013934	8.721	2460	2072	27833
Manchu_Liaoning	Mongolia_LBA_Khovsgol_6	China_WLR_MN	Mbuti.DG	0.003415	8.636	9152	8772	111134
Manchu_Liaoning	Mongolia_Xiongnu_o2.SG	Mongolia_LBA_CenterWest_4	Mbuti.DG	0.005179	8.624	8480	7961	100076
Manchu_Liaoning	Mongolia_EBA_Ulgii_1	Taiwan_Gongguan	Mbuti.DG	0.006076	8.621	5814	5391	69742
Manchu_Liaoning	Russia_Caucasus_EBA_Yamnaya	Mongolia_BA_1	Mbuti.DG	0.008659	8.592	6201	5601	69236
Manchu_Liaoning	Mongolia_EIA_Pazyryk_6	China_HMMH_MN	Mbuti.DG	0.010534	8.578	4353	3830	49733
Manchu_Liaoning	Mongolia_MBA_Munkhkhairkhan_1	China_YR_MN	Mbuti.DG	0.005306	8.544	8504	7964	101740
Manchu_Liaoning	China_Tianyuan	Mongolia_Chalcolithic_Afanasievo_2	Mbuti.DG	0.009819	8.533	6284	5586	71099
Manchu_Liaoning	Mongolia_BA_1	China_YR_MN	Mbuti.DG	0.00648	8.522	7231	6673	86138
Manchu_Liaoning	Mongolia_LBA_MongunTaiga_3	China_AR_Xianbei_IA	Mbuti.DG	0.009896	8.501	2303	2043	26259
Manchu_Liaoning	Mongolia_EBA_Chemurchek_2	Mongolia_EBA_Ulgii_1	Mbuti.DG	0.006218	8.495	7826	7267	89947
Manchu_Liaoning	Mongolia_EIA_5	Mongolia_East_N	Mbuti.DG	0.008433	8.492	6389	5767	73773
Manchu_Liaoning	Mongolia_EIA_SlabGrave_1	Taiwan_Gongguan	Mbuti.DG	0.003429	8.46	5753	5509	70978
Manchu_Liaoning	Mongolia_MBA_Munkhkhairkhan_1	Mongolia_Xiongnu_o1.SG	Mbuti.DG	0.005162	8.459	8437	7910	102115
Manchu_Liaoning	Mongolia_EIA_Pazyryk_6	China_AR_EN	Mbuti.DG	0.013159	8.362	2588	2208	28918
Manchu_Liaoning	China_Tianyuan	Mongolia_BA_1	Mbuti.DG	0.008968	8.314	6649	5964	76305
Manchu_Liaoning	Mongolia_EIA_2	Mongolia_EIA_8	Mbuti.DG	0.009395	8.296	6180	5518	70508
Manchu_Liaoning	China_Tianyuan	China_SEastAsia_Island_EN	Mbuti.DG	0.008644	8.263	6988	6298	79815
Manchu_Liaoning	Mongolia_Chalcolithic_Afanasievo_1	Mongolia_BA_1	Mbuti.DG	0.009642	8.242	6585	5877	73372
Manchu_Liaoning	Mongolia_Xiongnu_o2.SG	China_AR_EN	Mbuti.DG	0.010562	8.181	2902	2551	33235
Manchu_Liaoning	Russia_Caucasus_EBA_Yamnaya	Mongolia_BA_2	Mbuti.DG	0.009321	8.179	4465	3999	49975
Manchu_Liaoning	Mongolia_LBA_Khovsgol_6	China_Miaozigou_MN	Mbuti.DG	0.00537	8.147	2754	2576	33101
Manchu_Liaoning	Mongolia_EBA_Ulgii_1	China_Shimao_LN	Mbuti.DG	0.004597	8.143	8351	7887	100897
Manchu_Liaoning	Mongolia_EIA_Pazyryk_6	Mongolia_North_N	Mbuti.DG	0.007275	8.109	7200	6597	82920
Manchu_Liaoning	Mongolia_LBA_CenterWest_5	China_SEastAsia_Coastal_EN	Mbuti.DG	0.00949	8.062	2922	2605	33459
Manchu_Liaoning	Mongolia_EIA_2	China_Miaozigou_MN	Mbuti.DG	0.012513	8.023	2292	1972	25626
Manchu_Liaoning	Mongolia_LBA_CenterWest_5	Mongolia_LBA_CenterWest_4	Mbuti.DG	0.004657	7.95	8904	8419	104145
Manchu_Liaoning	Mongolia_LBA_CenterWest_5	Mongolia_EBA_Ulgii_1	Mbuti.DG	0.005395	7.882	8403	7872	98333
Manchu_Liaoning	Mongolia_Xiongnu_o2.SG	Mongolia_EIA_3	Mbuti.DG	0.008024	7.88	6044	5482	70029
Manchu_Liaoning	Mongolia_MBA_Munkhkhairkhan_2	Russia_MN_Boisman	Mbuti.DG	0.006196	7.775	7043	6526	83408
Manchu_Liaoning	Mongolia_LBA_MongunTaiga_1	China_YR_LBIA	Mbuti.DG	0.007044	7.761	4457	4084	52909
Manchu_Liaoning	Mongolia_EIA_2	Mongolia_EIA_Xiongnu_7	Mbuti.DG	0.008593	7.753	6182	5573	70813
Manchu_Liaoning	Mongolia_EIA_Pazyryk_6	Russia_EarlyMedieval_Heshui_Mohe_1	Mbuti.DG	0.012084	7.73	2580	2228	29102
Manchu_Liaoning	Mongolia_LBA_MongunTaiga_1	China_YR_LN	Mbuti.DG	0.006794	7.692	4463	4102	53027
Manchu_Liaoning	Mongolia_BA_1	China_Shimao_LN	Mbuti.DG	0.006214	7.686	7159	6626	85684
Manchu_Liaoning	Mongolia_Xiongnu_o2.SG	Mongolia_LBA_Khovsgol_6	Mbuti.DG	0.004616	7.683	8537	8067	101684
Manchu_Liaoning	Mongolia_MBA_Munkhkhairkhan_2	China_WLR_BA	Mbuti.DG	0.008947	7.606	4239	3799	49170
Manchu_Liaoning	Mongolia_EIA_2	Russia_EarlyMedieval_Heshui_Mohe_1	Mbuti.DG	0.012477	7.581	2542	2184	28652
Manchu_Liaoning	Mongolia_EIA_2	China_AR_EN	Mbuti.DG	0.011462	7.56	2506	2182	28229
Manchu_Liaoning	Mongolia_EIA_Pazyryk_6	Mongolia_EIA_Xiongnu_7	Mbuti.DG	0.008069	7.548	6292	5709	72212
Manchu_Liaoning	Mongolia_EIA_5	Mongolia_EIA_8	Mbuti.DG	0.008452	7.503	5829	5261	67230
Manchu_Liaoning	Mongolia_EBA_Ulgii_1	China_Upper_YR_LN	Mbuti.DG	0.003929	7.441	8353	7956	100987
Manchu_Liaoning	Mongolia_BA_1	Mongolia_Xiongnu_o1.SG	Mbuti.DG	0.005688	7.426	7154	6663	86355
Manchu_Liaoning	Mongolia_EIA_2	Mongolia_Chalcolithic_Afanasievo_2	Mbuti.DG	0.00848	7.389	5995	5413	68610
Manchu_Liaoning	Mongolia_EIA_5	Mongolia_EIA_Xiongnu_7	Mbuti.DG	0.008088	7.387	5845	5296	67781
Manchu_Liaoning	Mongolia_LBA_CenterWest_5	Mongolia_Chalcolithic_Afanasievo_2	Mbuti.DG	0.007083	7.327	6743	6195	77409
Manchu_Liaoning	Mongolia_MBA_Munkhkhairkhan_2	China_SEastAsia_Coastal_LN	Mbuti.DG	0.007211	7.314	5145	4706	60875
Manchu_Liaoning	Mongolia_BA_2	Mongolia_Xiongnu_o1.SG	Mbuti.DG	0.006511	7.311	4801	4426	57670
Manchu_Liaoning	Mongolia_Xiongnu_o2.SG	Mongolia_EBA_Ulgii_1	Mbuti.DG	0.005141	7.31	7786	7310	92540
Manchu_Liaoning	Mongolia_EBA_Ulgii_1	China_SEastAsia_Coastal_LN	Mbuti.DG	0.004747	7.271	5474	5158	66660
Manchu_Liaoning	China_Tianyuan	Mongolia_BA_2	Mbuti.DG	0.00932	7.216	4600	4108	52818
Manchu_Liaoning	China_Tianyuan	Mongolia_EIA_Sagly_4	Mbuti.DG	0.00499	7.197	7448	7005	88937
Manchu_Liaoning	Mongolia_EIA_SlabGrave_1	China_YR_LN	Mbuti.DG	0.00214	7.185	8901	8664	110549
Manchu_Liaoning	Mongolia_BA_2	China_Shimao_LN	Mbuti.DG	0.006805	7.182	4800	4410	57303
Manchu_Liaoning	Mongolia_LBA_MongunTaiga_3	Mongolia_Chalcolithic_Afanasievo_2	Mbuti.DG	0.005467	7.166	6581	6161	76841
Manchu_Liaoning	Mongolia_BA_2	China_Upper_YR_LN	Mbuti.DG	0.006441	7.148	4809	4440	57236
Manchu_Liaoning	Mongolia_BA_2	China_Upper_YR_IA	Mbuti.DG	0.006373	7.108	4698	4339	56245
Manchu_Liaoning	Mongolia_BA_1	China_WLR_LN	Mbuti.DG	0.006292	7.082	6264	5793	74851
Manchu_Liaoning	Mongolia_EBA_Chemurchek_2	Mongolia_BA_1	Mbuti.DG	0.006407	7.081	7013	6500	80125
Manchu_Liaoning	Mongolia_LBA_CenterWest_4	China_SEastAsia_Island_EN	Mbuti.DG	0.003285	7.074	7348	7052	90033
Manchu_Liaoning	China_Tianyuan	China_AR_Xianbei_IA	Mbuti.DG	0.012508	7.062	2098	1804	23527
Manchu_Liaoning	Mongolia_EIA_2	China_AR_Xianbei_IA	Mbuti.DG	0.01301	7.053	1960	1676	21805
Manchu_Liaoning	Mongolia_MBA_Munkhkhairkhan_1	China_SEastAsia_Coastal_LN	Mbuti.DG	0.005381	7.008	5504	5146	66578
Manchu_Liaoning	Mongolia_Xiongnu_o2.SG	Mongolia_Chalcolithic_Afanasievo_2	Mbuti.DG	0.00691	6.999	6112	5621	71149
Manchu_Liaoning	China_Tianyuan	China_AR_EN	Mbuti.DG	0.010104	6.989	2658	2351	30362
Manchu_Liaoning	Mongolia_LBA_MongunTaiga_1	China_YR_MN	Mbuti.DG	0.006876	6.904	4484	4121	52872
Manchu_Liaoning	Mongolia_EIA_5	Mongolia_IA_Xianbei	Mbuti.DG	0.00804	6.808	5929	5375	68981
Manchu_Liaoning	Mongolia_LBA_CenterWest_5	Mongolia_LBA_Khovsgol_6	Mbuti.DG	0.003845	6.805	8894	8491	104939
Manchu_Liaoning	Mongolia_EIA_Sagly_4	Mongolia_EBA_Ulgii_1	Mbuti.DG	0.002839	6.797	8491	8203	101383
Manchu_Liaoning	Mongolia_Chalcolithic_Afanasievo_1	Mongolia_MBA_Munkhkhairkhan_1	Mbuti.DG	0.007171	6.794	7120	6544	80357
Manchu_Liaoning	Mongolia_BA_1	China_Upper_YR_IA	Mbuti.DG	0.005726	6.794	7007	6526	84033
Manchu_Liaoning	Mongolia_EIA_5	China_Miaozigou_MN	Mbuti.DG	0.011612	6.786	2121	1840	24198
Manchu_Liaoning	Russia_Samara_EBA_Yamnaya	Mongolia_LBA_MongunTaiga_1	Mbuti.DG	0.005857	6.677	4622	4313	52729
Manchu_Liaoning	Mongolia_EIA_Sagly_4	China_Tianyuan	Mbuti.DG	0.003306	6.668	7299	7005	88937
Manchu_Liaoning	Mongolia_LBA_CenterWest_4	China_WLR_BA	Mbuti.DG	0.003635	6.665	4948	4729	60347
Manchu_Liaoning	Mongolia_North_N	China_YR_LBIA	Mbuti.DG	0.002703	6.661	8544	8258	105993
Manchu_Liaoning	Mongolia_EIA_3	China_YR_LBIA	Mbuti.DG	0.004727	6.656	6320	5956	77015
Manchu_Liaoning	Mongolia_EBA_Ulgii_1	China_WLR_BA	Mbuti.DG	0.004765	6.639	4715	4443	57092
Manchu_Liaoning	Mongolia_BA_1	Taiwan_Gongguan	Mbuti.DG	0.007165	6.557	5418	4955	64565
Manchu_Liaoning	Mongolia_EIA_SlabGrave_1	China_YR_LBIA	Mbuti.DG	0.002021	6.534	8839	8617	109943
Manchu_Liaoning	Mongolia_EIA_Pazyryk_6	Mongolia_EIA_8	Mbuti.DG	0.007903	6.524	6237	5672	71458
Manchu_Liaoning	Mongolia_MBA_Munkhkhairkhan_1	Taiwan_Gongguan	Mbuti.DG	0.006256	6.502	5832	5396	69647
Manchu_Liaoning	Mongolia_MBA_Munkhkhairkhan_1	China_WLR_LN	Mbuti.DG	0.004921	6.482	7202	6775	86641
Manchu_Liaoning	Mongolia_EIA_Sagly_4	Mongolia_BA_1	Mbuti.DG	0.003074	6.442	7253	6988	86236
Manchu_Liaoning	Mongolia_EIA_5	China_HMMH_MN	Mbuti.DG	0.008521	6.422	3902	3516	45327
Manchu_Liaoning	Mongolia_MBA_Munkhkhairkhan_2	China_Miaozigou_MN	Mbuti.DG	0.009626	6.42	2290	2034	26564
Manchu_Liaoning	Mongolia_LBA_CenterWest_5	Mongolia_BA_1	Mbuti.DG	0.005105	6.401	7261	6828	84778
Manchu_Liaoning	China_Tianyuan	Mongolia_MBA_Munkhkhairkhan_2	Mbuti.DG	0.007183	6.396	6466	5923	75661
Manchu_Liaoning	Mongolia_EIA_5	Mongolia_EIA_3	Mbuti.DG	0.007127	6.39	5483	5026	64169
Manchu_Liaoning	Mongolia_MBA_Munkhkhairkhan_2	China_SEastAsia_Island_EN	Mbuti.DG	0.006301	6.351	6411	5931	76203
Manchu_Liaoning	Mongolia_LBA_MongunTaiga_3	Mongolia_EBA_Ulgii_1	Mbuti.DG	0.003622	6.309	8047	7700	95882
Manchu_Liaoning	China_Tianyuan	Mongolia_LBA_MongunTaiga_1	Mbuti.DG	0.007882	6.273	4212	3829	48527
Manchu_Liaoning	Mongolia_LBA_MongunTaiga_3	Mongolia_LBA_CenterWest_4	Mbuti.DG	0.003123	6.26	8435	8122	100222
Manchu_Liaoning	Mongolia_EIA_SlabGrave_1	China_YR_MN	Mbuti.DG	0.002082	6.253	8870	8641	109970
Manchu_Liaoning	China_Tianyuan	Mongolia_LBA_MongunTaiga_3	Mbuti.DG	0.005424	6.242	7158	6695	85294
Manchu_Liaoning	Mongolia_Xiongnu_o2.SG	China_AR_Xianbei_IA	Mbuti.DG	0.00902	6.233	2281	2046	26159
Manchu_Liaoning	Mongolia_EIA_2	China_SEastAsia_Coastal_EN	Mbuti.DG	0.009324	6.181	2705	2415	31036
Manchu_Liaoning	Mongolia_LBA_MongunTaiga_1	China_Upper_YR_LN	Mbuti.DG	0.006139	6.179	4418	4095	52589
Manchu_Liaoning	Mongolia_EIA_5	China_AR_EN	Mbuti.DG	0.009758	6.175	2330	2068	26913
Manchu_Liaoning	Mongolia_LBA_Khovsgol_6	Russia_EarlyMedieval_Heshui_Mohe_1	Mbuti.DG	0.003833	6.175	2593	2471	31712
Manchu_Liaoning	Mongolia_LBA_MongunTaiga_3	Mongolia_LBA_Khovsgol_6	Mbuti.DG	0.00288	6.166	8419	8129	100615
Manchu_Liaoning	Mongolia_LBA_CenterWest_5	China_Tianyuan	Mbuti.DG	0.005041	6.151	7229	6792	86770
Manchu_Liaoning	China_Tianyuan	Mongolia_Xiongnu_o2.SG	Mbuti.DG	0.006051	6.147	6736	6246	81002
Manchu_Liaoning	Mongolia_EBA_Chemurchek_2	China_Tianyuan	Mbuti.DG	0.005607	6.129	6866	6412	81056
Manchu_Liaoning	Mongolia_EIA_5	China_SEastAsia_Coastal_EN	Mbuti.DG	0.008632	6.102	2594	2335	30083
Manchu_Liaoning	Mongolia_North_N	China_YR_LN	Mbuti.DG	0.002344	6.098	8577	8328	106488
Manchu_Liaoning	Mongolia_EIA_2	Mongolia_EIA_3	Mbuti.DG	0.007107	6.092	5825	5346	67408
Manchu_Liaoning	Mongolia_MBA_Munkhkhairkhan_2	Mongolia_East_N	Mbuti.DG	0.005464	6.088	6862	6417	81477
Manchu_Liaoning	Mongolia_LBA_MongunTaiga_1	China_Upper_YR_IA	Mbuti.DG	0.006342	6.039	4348	4020	51753
Manchu_Liaoning	Mongolia_LBA_MongunTaiga_1	China_Shimao_LN	Mbuti.DG	0.00639	6.024	4426	4090	52672
Manchu_Liaoning	China_Tianyuan	Mongolia_LBA_CenterWest_5	Mbuti.DG	0.005137	6.018	7237	6792	86770
Manchu_Liaoning	Mongolia_MBA_Munkhkhairkhan_1	China_Shimao_LN	Mbuti.DG	0.004177	5.953	8372	7949	101177
Manchu_Liaoning	Mongolia_EBA_Chemurchek_2	Mongolia_MBA_Munkhkhairkhan_1	Mbuti.DG	0.004491	5.931	7778	7375	89930
Manchu_Liaoning	Mongolia_BA_1	China_SEastAsia_Coastal_LN	Mbuti.DG	0.005086	5.894	5061	4750	61210
Manchu_Liaoning	Mongolia_MBA_Munkhkhairkhan_1	China_WLR_BA	Mbuti.DG	0.005217	5.88	4745	4448	57060
Manchu_Liaoning	Mongolia_EIA_2	Mongolia_LBA_CenterWest_4	Mbuti.DG	0.004362	5.877	6948	6591	81833
Manchu_Liaoning	Mongolia_MBA_Munkhkhairkhan_2	Russia_EarlyMedieval_Heshui_Mohe_1	Mbuti.DG	0.008594	5.869	2494	2242	29344
Manchu_Liaoning	China_SEastAsia_Island_EN	China_YR_LN	Mbuti.DG	0.003445	5.849	7382	7069	90744
Manchu_Liaoning	Mongolia_EIA_2	Mongolia_EBA_Ulgii_1	Mbuti.DG	0.004868	5.842	6796	6406	80052
Manchu_Liaoning	Mongolia_LBA_MongunTaiga_3	Mongolia_BA_1	Mbuti.DG	0.004124	5.825	7065	6720	83641
Manchu_Liaoning	Russia_Caucasus_EBA_Yamnaya	China_Tianyuan	Mbuti.DG	0.005929	5.816	6016	5602	69761
Manchu_Liaoning	Mongolia_MBA_Munkhkhairkhan_2	Mongolia_LBA_Ulaanzukh_2	Mbuti.DG	0.004919	5.756	6698	6306	79702
Manchu_Liaoning	Mongolia_Xiongnu_o2.SG	China_SEastAsia_Coastal_EN	Mbuti.DG	0.008038	5.75	2628	2381	30727
Manchu_Liaoning	China_SEastAsia_Island_EN	China_YR_MN	Mbuti.DG	0.003905	5.737	7395	7042	90397
Manchu_Liaoning	Mongolia_EBA_Ulgii_1	China_WLR_MN	Mbuti.DG	0.003169	5.73	8325	8004	101310
Manchu_Liaoning	Mongolia_Chalcolithic_Afanasievo_1	Mongolia_BA_2	Mbuti.DG	0.007702	5.717	4585	4186	51822
Manchu_Liaoning	Mongolia_EIA_Pazyryk_6	China_AR_Xianbei_IA	Mbuti.DG	0.010093	5.653	1972	1748	22245
Manchu_Liaoning	Mongolia_EBA_Ulgii_1	China_Miaozigou_MN	Mbuti.DG	0.005385	5.538	2559	2393	30884
Manchu_Liaoning	Mongolia_BA_1	China_Upper_YR_LN	Mbuti.DG	0.004193	5.532	7106	6747	85691
Manchu_Liaoning	Mongolia_LBA_CenterWest_4	China_Miaozigou_MN	Mbuti.DG	0.003736	5.523	2690	2567	32739
Manchu_Liaoning	Mongolia_EIA_Sagly_4	Mongolia_LBA_CenterWest_4	Mbuti.DG	0.002138	5.514	9139	8907	108864
Manchu_Liaoning	Mongolia_EBA_Ulgii_1	China_SEastAsia_Island_EN	Mbuti.DG	0.003616	5.508	7078	6765	86634
Manchu_Liaoning	Mongolia_Xiongnu_o2.SG	China_Tianyuan	Mbuti.DG	0.004987	5.505	6650	6246	81002
Manchu_Liaoning	Mongolia_EIA_Pazyryk_6	Mongolia_IA_Xianbei	Mbuti.DG	0.006375	5.486	6305	5837	73394
Manchu_Liaoning	Mongolia_LBA_MongunTaiga_1	Mongolia_Xiongnu_o1.SG	Mbuti.DG	0.005357	5.439	4395	4112	52975
Manchu_Liaoning	Mongolia_BA_2	China_WLR_LN	Mbuti.DG	0.005931	5.413	4280	3976	51259
Manchu_Liaoning	Mongolia_LBA_CenterWest_4	China_WLR_MN	Mbuti.DG	0.002331	5.381	8942	8687	109431
Manchu_Liaoning	Mongolia_Chalcolithic_Afanasievo_1	China_Tianyuan	Mbuti.DG	0.005791	5.241	6325	5898	73714
Manchu_Liaoning	China_SEastAsia_Island_EN	China_YR_LBIA	Mbuti.DG	0.00339	5.221	7358	7052	90409
Manchu_Liaoning	Mongolia_BA_2	China_WLR_BA	Mbuti.DG	0.006622	5.213	2865	2638	34293
Manchu_Liaoning	Mongolia_EIA_Pazyryk_6	Mongolia_EIA_3	Mbuti.DG	0.00616	5.213	5881	5461	68188
Manchu_Liaoning	Russia_Caucasus_EBA_Yamnaya	Mongolia_LBA_MongunTaiga_1	Mbuti.DG	0.005984	5.211	4042	3768	45893
Manchu_Liaoning	China_Tianyuan	China_SEastAsia_Coastal_EN	Mbuti.DG	0.008219	5.201	2787	2523	32147
Manchu_Liaoning	Mongolia_EIA_3	China_YR_LN	Mbuti.DG	0.00354	5.198	6303	6030	77245
Manchu_Liaoning	Mongolia_LBA_MongunTaiga_3	China_Tianyuan	Mbuti.DG	0.003737	5.177	7014	6695	85294
Manchu_Liaoning	Mongolia_EIA_Sagly_4	Mongolia_LBA_Khovsgol_6	Mbuti.DG	0.00187	5.148	9166	8961	110049
Manchu_Liaoning	Mongolia_BA_2	Taiwan_Gongguan	Mbuti.DG	0.006375	5.104	3931	3632	46957
Manchu_Liaoning	Mongolia_EIA_SlabGrave_1	China_Upper_YR_IA	Mbuti.DG	0.001767	5.101	8561	8373	106569
Manchu_Liaoning	Mongolia_LBA_MongunTaiga_1	China_WLR_LN	Mbuti.DG	0.005731	5.028	3926	3656	47106
