# Supplementary material for: Genomic Insight Into the Population Admixture History of Tungusic-Speaking Manchu People in Northeast China
Source: Front Genet. 2021 Sep 30;12:754492. doi: 10.3389/fgene.2021.754492 (PMC8515022; doi:10.3389/fgene.2021.754492)
Supplement: Supplementary file 5 [file Table_5.XLSX]

## Sheet: A
Table 5A. Differentiated shared alleles in Manchu_Liaoning compared to modern and ancient populations estimated via symmetrical f4-statistics in the form f4(Han population, Manchu_Liaoning; Modern East Asian, Mbuti) based on the merged 1240K dataset.
Pop1(w)	Pop2(x)	Pop3(y)	Pop4(z)	D-stat	Z	BABA	ABBA	Snp
Han.SDG	Manchu_Liaoning	Yakut.SDG	Mbuti.DG	-0.000452	-5.248	8824	8876	114386
Han.SDG	Manchu_Liaoning	Yakut.DG	Mbuti.DG	-0.000539	-5.202	8813	8875	114362
Han.SDG	Manchu_Liaoning	Buryat.SG	Mbuti.DG	-0.000441	-4.691	8816	8866	114387
Han.SDG	Manchu_Liaoning	Oroqen.DG	Mbuti.DG	-0.000453	-4.385	8877	8929	114363
Han.SDG	Manchu_Liaoning	Oroqen.SDG	Mbuti.DG	-0.000304	-3.563	8893	8928	114386
Han.SDG	Manchu_Liaoning	Ulchi.DG	Mbuti.DG	-0.000357	-3.398	8879	8920	114365
Han.SDG	Manchu_Liaoning	Hezhen.DG	Mbuti.DG	-0.000295	-3.011	8887	8921	114377
Han.SDG	Manchu_Liaoning	Hezhen.SDG	Mbuti.DG	-0.000255	-2.896	8907	8936	114385
Han.SDG	Manchu_Liaoning	Xibo.DG	Mbuti.DG	-0.000275	-2.82	8879	8910	114376
Han.SDG	Manchu_Liaoning	Even.DG	Mbuti.DG	-0.000306	-2.768	8866	8901	114383
CHS.SG	Manchu_Liaoning	Yakut.SDG	Mbuti.DG	-0.000251	-2.642	8832	8861	114386
CHS.SG	Manchu_Liaoning	Yakut.DG	Mbuti.DG	-0.000254	-2.188	8837	8866	114491
Han.SDG	Manchu_Liaoning	Mongola.SDG	Mbuti.DG	-0.000162	-1.784	8913	8931	114383
Han.SDG	Manchu_Liaoning	Daur.SDG	Mbuti.DG	-0.00015	-1.776	8913	8930	114383
Han.SDG	Manchu_Liaoning	Tu.DG	Mbuti.DG	-0.000165	-1.658	8885	8904	114375
CHS.SG	Manchu_Liaoning	Buryat.SG	Mbuti.DG	-0.000154	-1.581	8841	8858	114519
Han.SDG	Manchu_Liaoning	Korean.DG	Mbuti.DG	-0.000153	-1.562	8923	8940	114375
Han.SDG	Manchu_Liaoning	Mongola.DG	Mbuti.DG	-0.000145	-1.406	8898	8915	114378
Han.SDG	Manchu_Liaoning	Tu.SDG	Mbuti.DG	-0.000114	-1.4	8892	8905	114384
Han.SDG	Manchu_Liaoning	JPT.SG	Mbuti.DG	-9.3e-05	-1.137	8977	8988	114387
Han.SDG	Manchu_Liaoning	Japanese.DG	Mbuti.DG	-6.4e-05	-0.635	8928	8935	114381
CHS.SG	Manchu_Liaoning	Oroqen.DG	Mbuti.DG	-7.2e-05	-0.586	8908	8917	114493
CHS.SG	Manchu_Liaoning	Ulchi.DG	Mbuti.DG	-6.8e-05	-0.547	8906	8914	114496
Han.SDG	Manchu_Liaoning	Japanese.SDG	Mbuti.DG	-4.5e-05	-0.545	8937	8942	114387
CHS.SG	Manchu_Liaoning	Hezhen.DG	Mbuti.DG	-4.9e-05	-0.466	8909	8915	114506
CHS.SG	Manchu_Liaoning	Even.DG	Mbuti.DG	-5.9e-05	-0.461	8890	8896	114514
Han.DG	Manchu_Liaoning	Yakut.SDG	Mbuti.DG	-5.8e-05	-0.224	8814	8820	114385
CHS.SG	Manchu_Liaoning	Oroqen.SDG	Mbuti.DG	-6e-06	-0.065	8907	8908	114386
CHS.SG	Manchu_Liaoning	Xibo.DG	Mbuti.DG	7e-06	0.069	8904	8904	114506
Han.DG	Manchu_Liaoning	Buryat.SG	Mbuti.DG	4.4e-05	0.157	8825	8820	114517
Han.SDG	Manchu_Liaoning	Naxi.DG	Mbuti.DG	3.1e-05	0.31	8951	8947	114382
Han.DG	Manchu_Liaoning	Yakut.DG	Mbuti.DG	0.000162	0.503	8833	8814	114490
Han.SDG	Manchu_Liaoning	Yi.DG	Mbuti.DG	6.4e-05	0.584	8941	8934	114378
Han.DG	Manchu_Liaoning	Oroqen.DG	Mbuti.DG	0.000197	0.639	8893	8871	114492
Han.DG	Manchu_Liaoning	Hezhen.DG	Mbuti.DG	0.000222	0.721	8893	8867	114506
Han.DG	Manchu_Liaoning	Hezhen.SDG	Mbuti.DG	0.000191	0.723	8899	8877	114384
Han.SDG	Manchu_Liaoning	CHB.SG	Mbuti.DG	7.5e-05	0.921	8973	8964	114387
CHS.SG	Manchu_Liaoning	Daur.DG	Mbuti.DG	0.000131	0.934	8899	8884	114213
Han.DG	Manchu_Liaoning	Ulchi.DG	Mbuti.DG	0.000308	0.938	8901	8866	114496
CHS.SG	Manchu_Liaoning	Hezhen.SDG	Mbuti.DG	0.000108	1.011	8926	8914	114385
Han.DG	Manchu_Liaoning	Even.DG	Mbuti.DG	0.000355	1.118	8884	8844	114514
Han.DG	Manchu_Liaoning	Xibo.DG	Mbuti.DG	0.000395	1.291	8899	8854	114506
CHB.SG	Manchu_Liaoning	Yakut.DG	Mbuti.DG	0.000138	1.612	8862	8846	114491
Han.DG	Manchu_Liaoning	Japanese.DG	Mbuti.DG	0.000499	1.63	8941	8884	114511
Han.DG	Manchu_Liaoning	Oroqen.SDG	Mbuti.DG	0.000431	1.644	8905	8856	114385
Han.DG	Manchu_Liaoning	Mongola.DG	Mbuti.DG	0.000494	1.657	8914	8857	114507
CHB.SG	Manchu_Liaoning	Oroqen.DG	Mbuti.DG	0.000155	1.668	8924	8906	114493
CHB.SG	Manchu_Liaoning	Ulchi.DG	Mbuti.DG	0.000156	1.699	8920	8903	114496
Han.DG	Manchu_Liaoning	Daur.DG	Mbuti.DG	0.000665	1.76	8908	8832	114213
CHB.SG	Manchu_Liaoning	Daur.DG	Mbuti.DG	0.000196	1.816	8904	8882	114213
CHS.SG	Manchu_Liaoning	Tu.DG	Mbuti.DG	0.00018	1.882	8913	8893	114504
CHB.SG	Manchu_Liaoning	Yakut.SDG	Mbuti.DG	0.00015	2.096	8859	8842	114386
Han.DG	Manchu_Liaoning	Korean.DG	Mbuti.DG	0.000656	2.176	8947	8872	114505
CHS.SG	Manchu_Liaoning	Mongola.DG	Mbuti.DG	0.000263	2.201	8931	8901	114508
Han.DG	Manchu_Liaoning	JPT.SG	Mbuti.DG	0.000557	2.278	8994	8931	114517
Han.DG	Manchu_Liaoning	Yi.DG	Mbuti.DG	0.000715	2.283	8955	8873	114507
Han.DG	Manchu_Liaoning	Japanese.SDG	Mbuti.DG	0.00058	2.313	8941	8875	114386
Han.DG	Manchu_Liaoning	Tu.DG	Mbuti.DG	0.000726	2.342	8919	8836	114504
Han.SDG	Manchu_Liaoning	Tujia.DG	Mbuti.DG	0.00024	2.356	8943	8915	114368
CHB.SG	Manchu_Liaoning	Xibo.DG	Mbuti.DG	0.000218	2.426	8919	8894	114506
CHS.SG	Manchu_Liaoning	Daur.SDG	Mbuti.DG	0.000225	2.486	8932	8907	114383
CHB.SG	Manchu_Liaoning	Oroqen.SDG	Mbuti.DG	0.00019	2.497	8921	8900	114386
CHS.SG	Manchu_Liaoning	Tu.SDG	Mbuti.DG	0.000218	2.606	8908	8883	114384
Han.DG	Manchu_Liaoning	Tu.SDG	Mbuti.DG	0.000671	2.654	8908	8831	114383
CHS.SG	Manchu_Liaoning	Mongola.SDG	Mbuti.DG	0.000271	2.665	8936	8905	114383
CHS.SG	Manchu_Liaoning	Korean.DG	Mbuti.DG	0.00029	2.672	8958	8924	114506
CHB.SG	Manchu_Liaoning	Hezhen.DG	Mbuti.DG	0.000234	2.675	8928	8901	114506
CHB.SG	Manchu_Liaoning	Buryat.SG	Mbuti.DG	0.000224	2.779	8866	8840	114519
Han.DG	Manchu_Liaoning	Mongola.SDG	Mbuti.DG	0.000719	2.782	8932	8850	114382
CHB.SG	Manchu_Liaoning	Even.DG	Mbuti.DG	0.000263	2.963	8911	8881	114514
CHB.SG	Manchu_Liaoning	Mongola.DG	Mbuti.DG	0.000259	2.991	8931	8902	114508
CHB.SG	Manchu_Liaoning	Tu.DG	Mbuti.DG	0.000258	3.013	8920	8890	114504
CHB.SG	Manchu_Liaoning	Hezhen.SDG	Mbuti.DG	0.000259	3.319	8936	8906	114385
Han.DG	Manchu_Liaoning	China_Lahu.DG	Mbuti.DG	0.00108	3.445	8933	8810	114506
Han.DG	Manchu_Liaoning	Tujia.DG	Mbuti.DG	0.001091	3.712	8969	8844	114498
CHB.SG	Manchu_Liaoning	Mongola.SDG	Mbuti.DG	0.000291	3.799	8938	8905	114383
Han.DG	Manchu_Liaoning	CHB.SG	Mbuti.DG	0.000928	3.822	9003	8897	114517
Han.DG	Manchu_Liaoning	Miao.DG	Mbuti.DG	0.001201	3.86	8991	8854	114506
CHB.SG	Manchu_Liaoning	Japanese.DG	Mbuti.DG	0.000344	3.88	8961	8922	114512
Han.DG	Manchu_Liaoning	Naxi.DG	Mbuti.DG	0.001116	3.895	8999	8871	114511
Han.DG	Manchu_Liaoning	She.DG	Mbuti.DG	0.001265	3.905	9008	8863	114489
Han.SDG	Manchu_Liaoning	Tujia.SDG	Mbuti.DG	0.000346	3.953	8963	8923	114383
CHB.SG	Manchu_Liaoning	Korean.DG	Mbuti.DG	0.00035	4.013	8963	8923	114506
CHS.SG	Manchu_Liaoning	Naxi.DG	Mbuti.DG	0.000463	4.118	8985	8932	114512
Han.SDG	Manchu_Liaoning	Miao.DG	Mbuti.DG	0.000466	4.191	8969	8915	114376
CHS.SG	Manchu_Liaoning	Japanese.DG	Mbuti.DG	0.000499	4.309	8971	8914	114512
CHB.SG	Manchu_Liaoning	Daur.SDG	Mbuti.DG	0.000341	4.462	8941	8902	114383
CHB.SG	Manchu_Liaoning	Tu.SDG	Mbuti.DG	0.000331	4.501	8916	8878	114384
Han.DG	Manchu_Liaoning	Tujia.SDG	Mbuti.DG	0.001202	4.694	8981	8844	114382
CHS.SG	Manchu_Liaoning	Japanese.SDG	Mbuti.DG	0.000458	4.778	8965	8912	114387
CHB.SG	Manchu_Liaoning	Naxi.DG	Mbuti.DG	0.000433	5.023	8983	8934	114512
Han.DG	Manchu_Liaoning	Atayal.DG	Mbuti.DG	0.002015	5.153	9014	8783	114316
CHB.SG	Manchu_Liaoning	Japanese.SDG	Mbuti.DG	0.000381	5.233	8960	8917	114387
Han.DG	Manchu_Liaoning	Miao.SDG	Mbuti.DG	0.001412	5.366	8993	8831	114385
Han.SDG	Manchu_Liaoning	Miao.SDG	Mbuti.DG	0.00051	5.52	8972	8914	114386
Han.SDG	Manchu_Liaoning	CHS.SG	Mbuti.DG	0.000488	5.552	9001	8945	114387
Han.DG	Manchu_Liaoning	Ami.DG	Mbuti.DG	0.001879	5.57	9040	8825	114507
Han.DG	Manchu_Liaoning	CHS.SG	Mbuti.DG	0.00142	5.589	9036	8874	114517
CHS.SG	Manchu_Liaoning	Yi.DG	Mbuti.DG	0.000732	5.693	8992	8908	114508
Han.SDG	Manchu_Liaoning	She.DG	Mbuti.DG	0.000647	5.957	8996	8922	114359
Han.DG	Manchu_Liaoning	Thai.DG	Mbuti.DG	0.001765	6.013	8931	8729	114490
CHB.SG	Manchu_Liaoning	Yi.DG	Mbuti.DG	0.000553	6.079	8979	8916	114508
Han.DG	Manchu_Liaoning	Kinh.DG	Mbuti.DG	0.002045	6.336	9018	8784	114494
Han.SDG	Manchu_Liaoning	China_Lahu.DG	Mbuti.DG	0.000751	6.469	8931	8845	114376
CHB.SG	Manchu_Liaoning	Tujia.DG	Mbuti.DG	0.000609	6.747	8974	8905	114498
Han.DG	Manchu_Liaoning	Dai.SDG	Mbuti.DG	0.001881	7.215	8992	8777	114382
CHB.SG	Manchu_Liaoning	Han.SDG	Mbuti.DG	0.000543	7.381	8973	8911	114387
Han.DG	Manchu_Liaoning	Dai.DG	Mbuti.DG	0.00202	7.404	9009	8777	114517
CHB.SG	Manchu_Liaoning	Kinh.DG	Mbuti.DG	0.000669	7.481	8958	8882	114494
CHB.SG	Manchu_Liaoning	She.DG	Mbuti.DG	0.000706	7.527	9007	8926	114490
CHB.SG	Manchu_Liaoning	China_Lahu.DG	Mbuti.DG	0.000744	7.551	8938	8852	114506
CHB.SG	Manchu_Liaoning	Tujia.SDG	Mbuti.DG	0.000597	7.583	8975	8907	114383
CHB.SG	Manchu_Liaoning	Miao.DG	Mbuti.DG	0.00074	7.724	8995	8910	114507
Han.SDG	Manchu_Liaoning	Thai.DG	Mbuti.DG	0.0008	7.794	8898	8807	114361
Han.SDG	Manchu_Liaoning	Kinh.DG	Mbuti.DG	0.000857	7.995	8965	8867	114363
CHB.SG	Manchu_Liaoning	Miao.SDG	Mbuti.DG	0.000646	8.316	8977	8903	114386
Han.SDG	Manchu_Liaoning	Atayal.DG	Mbuti.DG	0.001114	8.839	8979	8852	114188
CHB.SG	Manchu_Liaoning	Atayal.DG	Mbuti.DG	0.000937	9.046	8975	8868	114317
CHB.SG	Manchu_Liaoning	Thai.DG	Mbuti.DG	0.000805	9.306	8906	8814	114491
Han.SDG	Manchu_Liaoning	Ami.DG	Mbuti.DG	0.001072	9.317	9016	8893	114378
CHS.SG	Manchu_Liaoning	Han.SDG	Mbuti.DG	0.000989	9.706	9001	8888	114387
CHS.SG	Manchu_Liaoning	Miao.DG	Mbuti.DG	0.001442	9.831	9040	8875	114507
CHB.SG	Manchu_Liaoning	Ami.DG	Mbuti.DG	0.00093	9.987	9015	8908	114508
CHS.SG	Manchu_Liaoning	Tujia.DG	Mbuti.DG	0.001044	10.069	9002	8882	114498
CHS.SG	Manchu_Liaoning	Tujia.SDG	Mbuti.DG	0.001073	10.263	9005	8882	114383
CHB.SG	Manchu_Liaoning	Dai.DG	Mbuti.DG	0.000915	11.382	8970	8865	114519
CHB.SG	Manchu_Liaoning	Dai.SDG	Mbuti.DG	0.0009	11.57	8961	8858	114383
CHS.SG	Manchu_Liaoning	Miao.SDG	Mbuti.DG	0.001249	11.635	9015	8873	114386
CHS.SG	Manchu_Liaoning	She.DG	Mbuti.DG	0.001408	11.708	9052	8891	114490
CHS.SG	Manchu_Liaoning	China_Lahu.DG	Mbuti.DG	0.001499	11.715	8986	8814	114506
Han.SDG	Manchu_Liaoning	Dai.DG	Mbuti.DG	0.001089	11.818	8974	8849	114387
CHS.SG	Manchu_Liaoning	CHB.SG	Mbuti.DG	0.001166	11.897	9049	8916	114519
CHS.SG	Manchu_Liaoning	JPT.SG	Mbuti.DG	0.001166	12.207	9065	8931	114519
Han.SDG	Manchu_Liaoning	Dai.SDG	Mbuti.DG	0.001096	12.316	8977	8852	114383
Han.SDG	Manchu_Liaoning	Daur.DG	Mbuti.DG	0.001828	13.644	9003	8794	114085
CHS.SG	Manchu_Liaoning	Thai.DG	Mbuti.DG	0.001631	13.849	8959	8773	114491
CHS.SG	Manchu_Liaoning	Kinh.DG	Mbuti.DG	0.001685	13.872	9025	8832	114494
CHB.SG	Manchu_Liaoning	CHS.SG	Mbuti.DG	0.001134	14.375	9049	8919	114519
CHS.SG	Manchu_Liaoning	Atayal.DG	Mbuti.DG	0.002264	15.336	9062	8803	114317
CHB.SG	Manchu_Liaoning	JPT.SG	Mbuti.DG	0.001231	16.085	9069	8928	114519
Han.DG	Manchu_Liaoning	Daur.SDG	Mbuti.DG	0.004108	16.476	9151	8681	114382
CHS.SG	Manchu_Liaoning	Ami.DG	Mbuti.DG	0.002369	16.513	9108	8836	114508
CHS.SG	Manchu_Liaoning	Dai.DG	Mbuti.DG	0.001958	18.303	9038	8814	114519
CHS.SG	Manchu_Liaoning	Dai.SDG	Mbuti.DG	0.001985	19.161	9031	8804	114383

## Sheet: B
Table 5B. Differentiated shared alleles in Manchu_Liaoning compared to modern and ancient populations estimated via symmetrical f4-statistics in the form f4(Mongloa, Manchu_Liaoning; Modern East Asian, Mbuti) based on the merged 1240K dataset.
Pop1(w)	Pop2(x)	Pop3(y)	Pop4(z)	D-stat	Z	BABA	ABBA	Snp
Mongola.SDG	Manchu_Liaoning	CHS.SG	Mbuti.DG	-0.001333	-7.158	8936	9088	114383
Mongola.SDG	Manchu_Liaoning	CHB.SG	Mbuti.DG	-0.00128	-6.92	8938	9084	114383
Mongola.SDG	Manchu_Liaoning	Dai.SDG	Mbuti.DG	-0.001334	-6.876	8872	9025	114381
Mongola.SDG	Manchu_Liaoning	Miao.SDG	Mbuti.DG	-0.001338	-6.866	8904	9057	114383
Mongola.SDG	Manchu_Liaoning	Han.SDG	Mbuti.DG	-0.001264	-6.709	8913	9057	114383
Mongola.SDG	Manchu_Liaoning	Kinh.DG	Mbuti.DG	-0.001416	-6.464	8868	9030	114359
Mongola.SDG	Manchu_Liaoning	She.DG	Mbuti.DG	-0.001467	-6.351	8915	9082	114355
Mongola.SDG	Manchu_Liaoning	Tujia.SDG	Mbuti.DG	-0.001189	-6.187	8915	9051	114381
Mongola.SDG	Manchu_Liaoning	Miao.DG	Mbuti.DG	-0.00137	-6.128	8901	9058	114372
Mongola.SDG	Manchu_Liaoning	Naxi.DG	Mbuti.DG	-0.001296	-6.122	8918	9066	114378
Mongola.SDG	Manchu_Liaoning	Dai.DG	Mbuti.DG	-0.001242	-6.103	8873	9015	114383
Mongola.SDG	Manchu_Liaoning	Thai.DG	Mbuti.DG	-0.001271	-5.871	8818	8963	114357
Mongola.SDG	Manchu_Liaoning	Han.DG	Mbuti.DG	-0.001233	-5.609	8932	9073	114382
Mongola.DG	Manchu_Liaoning	Miao.SDG	Mbuti.DG	-0.001829	-5.607	8880	9090	114377
Mongola.DG	Manchu_Liaoning	Dai.SDG	Mbuti.DG	-0.001809	-5.439	8851	9058	114374
Mongola.SDG	Manchu_Liaoning	Tujia.DG	Mbuti.DG	-0.001202	-5.412	8902	9039	114364
Mongola.SDG	Manchu_Liaoning	Tu.DG	Mbuti.DG	-0.001174	-5.33	8872	9007	114371
Mongola.DG	Manchu_Liaoning	CHS.SG	Mbuti.DG	-0.001712	-5.318	8931	9127	114508
Mongola.DG	Manchu_Liaoning	CHB.SG	Mbuti.DG	-0.001685	-5.317	8931	9124	114508
Mongola.DG	Manchu_Liaoning	Miao.DG	Mbuti.DG	-0.001915	-5.218	8884	9103	114499
Mongola.DG	Manchu_Liaoning	Naxi.DG	Mbuti.DG	-0.001842	-5.148	8902	9113	114504
Mongola.DG	Manchu_Liaoning	Han.SDG	Mbuti.DG	-0.001625	-5.117	8898	9084	114378
Mongola.SDG	Manchu_Liaoning	Ami.DG	Mbuti.DG	-0.001216	-5.101	8920	9059	114374
Mongola.SDG	Manchu_Liaoning	Tu.SDG	Mbuti.DG	-0.000927	-5.081	8891	8997	114382
Mongola.SDG	Manchu_Liaoning	JPT.SG	Mbuti.DG	-0.00093	-5.01	8976	9083	114383
Mongola.DG	Manchu_Liaoning	Tujia.SDG	Mbuti.DG	-0.00165	-4.951	8895	9084	114374
Mongola.DG	Manchu_Liaoning	Korean.DG	Mbuti.DG	-0.001876	-4.932	8885	9100	114500
Mongola.DG	Manchu_Liaoning	Han.DG	Mbuti.DG	-0.001845	-4.923	8914	9125	114507
Mongola.SDG	Manchu_Liaoning	Yi.DG	Mbuti.DG	-0.001143	-4.878	8914	9045	114374
Mongola.DG	Manchu_Liaoning	Dai.DG	Mbuti.DG	-0.001704	-4.872	8866	9061	114508
Mongola.SDG	Manchu_Liaoning	Korean.DG	Mbuti.DG	-0.001095	-4.856	8916	9041	114371
Mongola.SDG	Manchu_Liaoning	Atayal.DG	Mbuti.DG	-0.001288	-4.72	8878	9025	114184
Mongola.DG	Manchu_Liaoning	Kinh.DG	Mbuti.DG	-0.001686	-4.717	8868	9061	114486
Mongola.DG	Manchu_Liaoning	She.DG	Mbuti.DG	-0.001694	-4.386	8922	9116	114482
Mongola.DG	Manchu_Liaoning	Tu.DG	Mbuti.DG	-0.001565	-4.228	8865	9044	114498
Mongola.SDG	Manchu_Liaoning	Japanese.SDG	Mbuti.DG	-0.000786	-4.211	8942	9032	114383
Mongola.SDG	Manchu_Liaoning	China_Lahu.DG	Mbuti.DG	-0.000991	-4.211	8870	8983	114372
Mongola.DG	Manchu_Liaoning	Thai.DG	Mbuti.DG	-0.001506	-4.174	8822	8995	114483
Mongola.DG	Manchu_Liaoning	Ami.DG	Mbuti.DG	-0.001646	-4.157	8915	9103	114502
Mongola.SDG	Manchu_Liaoning	Japanese.DG	Mbuti.DG	-0.000874	-4.086	8929	9029	114377
Mongola.DG	Manchu_Liaoning	Tu.SDG	Mbuti.DG	-0.001264	-4.006	8877	9021	114375
Mongola.DG	Manchu_Liaoning	Tujia.DG	Mbuti.DG	-0.001476	-3.94	8902	9071	114491
Mongola.DG	Manchu_Liaoning	JPT.SG	Mbuti.DG	-0.001234	-3.817	8976	9118	114508
Mongola.DG	Manchu_Liaoning	China_Lahu.DG	Mbuti.DG	-0.001356	-3.526	8866	9021	114498
Mongola.DG	Manchu_Liaoning	Atayal.DG	Mbuti.DG	-0.001602	-3.437	8879	9062	114310
Mongola.DG	Manchu_Liaoning	Japanese.SDG	Mbuti.DG	-0.001043	-3.224	8934	9053	114378
Mongola.DG	Manchu_Liaoning	Yi.DG	Mbuti.DG	-0.001157	-2.971	8929	9062	114499
Mongola.DG	Manchu_Liaoning	Japanese.DG	Mbuti.DG	-0.000967	-2.652	8942	9053	114503
Mongola.SDG	Manchu_Liaoning	Daur.DG	Mbuti.DG	-0.000446	-1.718	8912	8963	114081
Mongola.DG	Manchu_Liaoning	Xibo.DG	Mbuti.DG	-0.000614	-1.68	8929	9000	114497
Mongola.DG	Manchu_Liaoning	Daur.SDG	Mbuti.DG	-0.0005	-1.485	8952	9009	114374
Mongola.SDG	Manchu_Liaoning	Daur.SDG	Mbuti.DG	-0.000277	-1.462	8957	8989	114382
Mongola.SDG	Manchu_Liaoning	Xibo.DG	Mbuti.DG	-0.00031	-1.366	8930	8966	114372
Mongola.SDG	Manchu_Liaoning	Hezhen.SDG	Mbuti.DG	-0.000244	-1.22	8961	8988	114382
Mongola.DG	Manchu_Liaoning	Hezhen.SDG	Mbuti.DG	-0.000382	-1.145	8960	9004	114376
Mongola.DG	Manchu_Liaoning	Daur.DG	Mbuti.DG	-0.000474	-1.034	8928	8983	114209
Mongola.DG	Manchu_Liaoning	Yakut.DG	Mbuti.DG	-0.000173	-0.436	8901	8921	114484
Mongola.SDG	Manchu_Liaoning	Hezhen.DG	Mbuti.DG	-9.9e-05	-0.433	8954	8966	114373
Mongola.DG	Manchu_Liaoning	Oroqen.SDG	Mbuti.DG	-0.000111	-0.335	8966	8979	114377
Mongola.DG	Manchu_Liaoning	Hezhen.DG	Mbuti.DG	2e-06	0.005	8979	8979	114498
Mongola.SDG	Manchu_Liaoning	Yakut.DG	Mbuti.DG	5.2e-05	0.229	8901	8895	114358
Mongola.SDG	Manchu_Liaoning	Oroqen.SDG	Mbuti.DG	6.7e-05	0.35	8970	8962	114382
Mongola.SDG	Manchu_Liaoning	Buryat.SG	Mbuti.DG	0.000107	0.524	8903	8891	114383
Mongola.DG	Manchu_Liaoning	Buryat.SG	Mbuti.DG	0.000206	0.572	8926	8903	114508
Mongola.DG	Manchu_Liaoning	Yakut.SDG	Mbuti.DG	0.000251	0.776	8929	8900	114377
Mongola.DG	Manchu_Liaoning	Oroqen.DG	Mbuti.DG	0.000434	1.087	9003	8953	114487
Mongola.DG	Manchu_Liaoning	Ulchi.DG	Mbuti.DG	0.000526	1.293	9010	8950	114489
Mongola.DG	Manchu_Liaoning	Even.DG	Mbuti.DG	0.000755	1.923	9004	8918	114506
Mongola.SDG	Manchu_Liaoning	Oroqen.DG	Mbuti.DG	0.000473	2.059	8989	8935	114359
Mongola.SDG	Manchu_Liaoning	Yakut.SDG	Mbuti.DG	0.000388	2.131	8930	8886	114383
Mongola.SDG	Manchu_Liaoning	Ulchi.DG	Mbuti.DG	0.000559	2.462	8992	8928	114361
Mongola.SDG	Manchu_Liaoning	Even.DG	Mbuti.DG	0.000759	3.475	8987	8900	114379
Mongola.DG	Manchu_Liaoning	Mongola.SDG	Mbuti.DG	0.013872	45.022	9877	8290	114374
Mongola.SDG	Manchu_Liaoning	Mongola.DG	Mbuti.DG	0.01425	68.102	9877	8247	114374

## Sheet: C
Table 5C. Differentiated shared alleles in Manchu_Liaoning compared to modern and ancient populations estimated via symmetrical f4-statistics in the form f4(Ulchi, Manchu_Liaoning; Modern East Asian, Mbuti) based on the merged 1240K dataset.
Pop1(w)	Pop2(x)	Pop3(y)	Pop4(z)	D-stat	Z	BABA	ABBA	Snp
Ulchi.DG	Manchu_Liaoning	Dai.SDG	Mbuti.DG	-0.002723	-7.89	8825	9136	114361
Ulchi.DG	Manchu_Liaoning	CHS.SG	Mbuti.DG	-0.00263	-7.753	8906	9208	114496
Ulchi.DG	Manchu_Liaoning	Miao.SDG	Mbuti.DG	-0.002629	-7.558	8862	9163	114364
Ulchi.DG	Manchu_Liaoning	Dai.DG	Mbuti.DG	-0.002711	-7.489	8834	9144	114496
Ulchi.DG	Manchu_Liaoning	Tujia.SDG	Mbuti.DG	-0.002556	-7.344	8869	9161	114361
Ulchi.DG	Manchu_Liaoning	Han.SDG	Mbuti.DG	-0.002427	-7.285	8879	9157	114365
Ulchi.DG	Manchu_Liaoning	CHB.SG	Mbuti.DG	-0.002372	-7.11	8920	9192	114496
Ulchi.DG	Manchu_Liaoning	She.DG	Mbuti.DG	-0.002857	-7.017	8877	9204	114470
Ulchi.DG	Manchu_Liaoning	China_Lahu.DG	Mbuti.DG	-0.002766	-6.722	8809	9126	114486
Ulchi.DG	Manchu_Liaoning	Tujia.DG	Mbuti.DG	-0.002656	-6.447	8860	9164	114481
Ulchi.DG	Manchu_Liaoning	Han.DG	Mbuti.DG	-0.00262	-6.385	8901	9201	114496
Ulchi.DG	Manchu_Liaoning	Atayal.DG	Mbuti.DG	-0.003055	-6.107	8815	9164	114300
Ulchi.DG	Manchu_Liaoning	Thai.DG	Mbuti.DG	-0.002389	-6.005	8802	9076	114469
Ulchi.DG	Manchu_Liaoning	Kinh.DG	Mbuti.DG	-0.002396	-5.812	8857	9132	114478
Ulchi.DG	Manchu_Liaoning	Naxi.DG	Mbuti.DG	-0.001872	-5.132	8934	9148	114493
Ulchi.DG	Manchu_Liaoning	Ami.DG	Mbuti.DG	-0.002261	-5.126	8907	9166	114492
Ulchi.DG	Manchu_Liaoning	Yi.DG	Mbuti.DG	-0.001965	-4.973	8917	9142	114490
Ulchi.DG	Manchu_Liaoning	Miao.DG	Mbuti.DG	-0.001902	-4.553	8921	9139	114490
Ulchi.DG	Manchu_Liaoning	Tu.SDG	Mbuti.DG	-0.001329	-4.031	8903	9055	114362
Ulchi.DG	Manchu_Liaoning	Korean.DG	Mbuti.DG	-0.001178	-2.891	8961	9096	114488
Ulchi.DG	Manchu_Liaoning	Tu.DG	Mbuti.DG	-0.001168	-2.815	8920	9054	114486
Ulchi.DG	Manchu_Liaoning	JPT.SG	Mbuti.DG	-0.000547	-1.629	9055	9118	114496
Ulchi.DG	Manchu_Liaoning	Mongola.SDG	Mbuti.DG	-0.000408	-1.163	8992	9038	114361
Ulchi.DG	Manchu_Liaoning	Japanese.SDG	Mbuti.DG	-0.00036	-1.049	9011	9053	114365
Ulchi.DG	Manchu_Liaoning	Japanese.DG	Mbuti.DG	-0.000387	-1.012	9012	9056	114492
Ulchi.DG	Manchu_Liaoning	Mongola.DG	Mbuti.DG	-6.2e-05	-0.148	9010	9018	114489
Ulchi.DG	Manchu_Liaoning	Xibo.DG	Mbuti.DG	0.000301	0.74	9023	8989	114489
Ulchi.DG	Manchu_Liaoning	Daur.SDG	Mbuti.DG	0.00087	2.412	9072	8972	114361
Ulchi.DG	Manchu_Liaoning	Daur.DG	Mbuti.DG	0.001313	2.637	9079	8929	114196
Ulchi.DG	Manchu_Liaoning	Hezhen.SDG	Mbuti.DG	0.002297	6.421	9163	8900	114363
Ulchi.DG	Manchu_Liaoning	Hezhen.DG	Mbuti.DG	0.003192	7.326	9216	8851	114486
Ulchi.DG	Manchu_Liaoning	Yakut.DG	Mbuti.DG	0.003539	8.475	9178	8773	114473
Ulchi.DG	Manchu_Liaoning	Oroqen.SDG	Mbuti.DG	0.003305	8.779	9219	8841	114364
Ulchi.DG	Manchu_Liaoning	Buryat.SG	Mbuti.DG	0.003414	9.063	9167	8776	114496
Ulchi.DG	Manchu_Liaoning	Yakut.SDG	Mbuti.DG	0.003399	10.203	9162	8773	114364
Ulchi.DG	Manchu_Liaoning	Oroqen.DG	Mbuti.DG	0.005359	11.542	9356	8743	114477
Ulchi.DG	Manchu_Liaoning	Even.DG	Mbuti.DG	0.006128	14.066	9381	8679	114495

## Sheet: D
Table 5D. Differentiated shared alleles in Manchu_Liaoning compared to modern and ancient populations estimated via symmetrical f4-statistics in the form f4(Oroqen, Manchu_Liaoning; Modern East Asian, Mbuti) based on the merged 1240K dataset.
Pop1(w)	Pop2(x)	Pop3(y)	Pop4(z)	D-stat	Z	BABA	ABBA	Snp
Oroqen.SDG	Manchu_Liaoning	Dai.SDG	Mbuti.DG	-0.002211	-11.897	8833	9086	114382
Oroqen.SDG	Manchu_Liaoning	CHS.SG	Mbuti.DG	-0.002069	-11.514	8907	9144	114386
Oroqen.SDG	Manchu_Liaoning	Dai.DG	Mbuti.DG	-0.002237	-11.425	8827	9083	114386
Oroqen.SDG	Manchu_Liaoning	She.DG	Mbuti.DG	-0.002362	-10.567	8874	9144	114358
Oroqen.SDG	Manchu_Liaoning	Han.SDG	Mbuti.DG	-0.001865	-10.473	8893	9106	114386
Oroqen.SDG	Manchu_Liaoning	CHB.SG	Mbuti.DG	-0.001839	-10.4	8921	9132	114386
Oroqen.SDG	Manchu_Liaoning	Miao.SDG	Mbuti.DG	-0.001926	-10.206	8883	9103	114385
Oroqen.SDG	Manchu_Liaoning	Tujia.SDG	Mbuti.DG	-0.001859	-9.962	8891	9104	114382
Oroqen.SDG	Manchu_Liaoning	Ami.DG	Mbuti.DG	-0.002195	-9.81	8879	9130	114377
Oroqen.SDG	Manchu_Liaoning	Tujia.DG	Mbuti.DG	-0.002075	-9.559	8864	9101	114367
Oroqen.SDG	Manchu_Liaoning	Han.DG	Mbuti.DG	-0.001979	-9.543	8905	9131	114385
Oroqen.SDG	Manchu_Liaoning	Kinh.DG	Mbuti.DG	-0.002081	-9.315	8845	9083	114362
Oroqen.SDG	Manchu_Liaoning	Atayal.DG	Mbuti.DG	-0.002341	-8.849	8827	9094	114187
Oroqen.SDG	Manchu_Liaoning	Miao.DG	Mbuti.DG	-0.001902	-8.464	8884	9102	114375
Oroqen.SDG	Manchu_Liaoning	China_Lahu.DG	Mbuti.DG	-0.001836	-8.213	8830	9040	114375
Oroqen.DG	Manchu_Liaoning	Dai.SDG	Mbuti.DG	-0.002772	-7.893	8804	9121	114359
Oroqen.DG	Manchu_Liaoning	Dai.DG	Mbuti.DG	-0.002843	-7.682	8807	9133	114493
Oroqen.SDG	Manchu_Liaoning	Naxi.DG	Mbuti.DG	-0.001551	-7.416	8918	9095	114381
Oroqen.DG	Manchu_Liaoning	She.DG	Mbuti.DG	-0.002982	-6.933	8852	9194	114466
Oroqen.DG	Manchu_Liaoning	CHS.SG	Mbuti.DG	-0.002367	-6.812	8908	9179	114493
Oroqen.DG	Manchu_Liaoning	Han.SDG	Mbuti.DG	-0.002242	-6.686	8877	9133	114363
Oroqen.DG	Manchu_Liaoning	Han.DG	Mbuti.DG	-0.002466	-6.451	8893	9175	114492
Oroqen.DG	Manchu_Liaoning	Miao.SDG	Mbuti.DG	-0.002314	-6.292	8867	9132	114362
Oroqen.DG	Manchu_Liaoning	Atayal.DG	Mbuti.DG	-0.003422	-6.258	8776	9167	114297
Oroqen.DG	Manchu_Liaoning	Kinh.DG	Mbuti.DG	-0.002599	-6.249	8830	9127	114473
Oroqen.DG	Manchu_Liaoning	CHB.SG	Mbuti.DG	-0.002108	-6.235	8924	9166	114493
Oroqen.DG	Manchu_Liaoning	Tujia.SDG	Mbuti.DG	-0.002133	-6.128	8882	9126	114359
Oroqen.SDG	Manchu_Liaoning	Yi.DG	Mbuti.DG	-0.001387	-6.081	8918	9076	114377
Oroqen.SDG	Manchu_Liaoning	Tu.DG	Mbuti.DG	-0.001329	-6.039	8880	9032	114374
Oroqen.SDG	Manchu_Liaoning	Tu.SDG	Mbuti.DG	-0.001074	-5.851	8899	9022	114383
Oroqen.SDG	Manchu_Liaoning	Korean.DG	Mbuti.DG	-0.001263	-5.803	8922	9067	114374
Oroqen.DG	Manchu_Liaoning	Tujia.DG	Mbuti.DG	-0.002314	-5.727	8868	9133	114477
Oroqen.SDG	Manchu_Liaoning	Thai.DG	Mbuti.DG	-0.001289	-5.543	8833	8981	114360
Oroqen.SDG	Manchu_Liaoning	JPT.SG	Mbuti.DG	-0.000878	-4.909	8999	9099	114386
Oroqen.DG	Manchu_Liaoning	Naxi.DG	Mbuti.DG	-0.00181	-4.825	8922	9129	114491
Oroqen.SDG	Manchu_Liaoning	Japanese.SDG	Mbuti.DG	-0.000876	-4.792	8955	9055	114386
Oroqen.DG	Manchu_Liaoning	Ami.DG	Mbuti.DG	-0.002431	-4.764	8890	9169	114485
Oroqen.DG	Manchu_Liaoning	Thai.DG	Mbuti.DG	-0.001873	-4.642	8818	9032	114469
Oroqen.DG	Manchu_Liaoning	Miao.DG	Mbuti.DG	-0.001887	-4.277	8908	9124	114485
Oroqen.SDG	Manchu_Liaoning	Japanese.DG	Mbuti.DG	-0.000869	-4.248	8947	9046	114380
Oroqen.DG	Manchu_Liaoning	China_Lahu.DG	Mbuti.DG	-0.00183	-4.229	8850	9059	114484
Oroqen.DG	Manchu_Liaoning	Tu.DG	Mbuti.DG	-0.001535	-3.691	8884	9060	114483
Oroqen.DG	Manchu_Liaoning	Tu.SDG	Mbuti.DG	-0.001227	-3.688	8897	9038	114360
Oroqen.DG	Manchu_Liaoning	Korean.DG	Mbuti.DG	-0.0014	-3.521	8931	9091	114483
Oroqen.DG	Manchu_Liaoning	Yi.DG	Mbuti.DG	-0.001143	-2.449	8954	9085	114485
Oroqen.DG	Manchu_Liaoning	Japanese.SDG	Mbuti.DG	-0.000832	-2.295	8968	9063	114363
Oroqen.SDG	Manchu_Liaoning	Mongola.SDG	Mbuti.DG	-0.000392	-2.192	8970	9015	114382
Oroqen.DG	Manchu_Liaoning	JPT.SG	Mbuti.DG	-0.000745	-2.101	9029	9114	114493
Oroqen.DG	Manchu_Liaoning	Japanese.DG	Mbuti.DG	-0.000527	-1.233	8989	9049	114488
Oroqen.SDG	Manchu_Liaoning	Mongola.DG	Mbuti.DG	-0.000192	-0.9	8966	8988	114377
Oroqen.DG	Manchu_Liaoning	Mongola.SDG	Mbuti.DG	-0.000213	-0.612	8989	9014	114359
Oroqen.DG	Manchu_Liaoning	Mongola.DG	Mbuti.DG	0.000119	0.293	9003	8989	114487
Oroqen.SDG	Manchu_Liaoning	Xibo.SDG	Mbuti.DG	9.2e-05	0.496	8986	8976	114382
Oroqen.DG	Manchu_Liaoning	Xibo.DG	Mbuti.DG	0.000293	0.679	9009	8975	114484
Oroqen.SDG	Manchu_Liaoning	Xibo.DG	Mbuti.DG	0.000193	0.838	8984	8962	114375
Oroqen.DG	Manchu_Liaoning	Xibo.SDG	Mbuti.DG	0.000409	1.187	9016	8969	114359
Oroqen.DG	Manchu_Liaoning	Daur.DG	Mbuti.DG	0.001401	2.982	9069	8909	114196
Oroqen.DG	Manchu_Liaoning	Daur.SDG	Mbuti.DG	0.001493	4.206	9099	8929	114359
Oroqen.SDG	Manchu_Liaoning	Daur.DG	Mbuti.DG	0.001071	4.259	9029	8907	114084
Oroqen.SDG	Manchu_Liaoning	Daur.SDG	Mbuti.DG	0.001035	5.499	9061	8942	114382
Oroqen.DG	Manchu_Liaoning	Hezhen.SDG	Mbuti.DG	0.002264	6.31	9147	8888	114361
Oroqen.DG	Manchu_Liaoning	Hezhen.DG	Mbuti.DG	0.002921	6.754	9182	8847	114483
Oroqen.SDG	Manchu_Liaoning	Hezhen.SDG	Mbuti.DG	0.001461	7.618	9087	8920	114384
Oroqen.SDG	Manchu_Liaoning	Hezhen.DG	Mbuti.DG	0.001888	7.945	9099	8884	114376
Oroqen.DG	Manchu_Liaoning	Buryat.SG	Mbuti.DG	0.003443	8.653	9157	8763	114493
Oroqen.DG	Manchu_Liaoning	Yakut.DG	Mbuti.DG	0.004199	10.138	9205	8724	114470
Oroqen.SDG	Manchu_Liaoning	Buryat.SG	Mbuti.DG	0.002418	12.086	9070	8793	114386
Oroqen.DG	Manchu_Liaoning	Ulchi.DG	Mbuti.DG	0.005633	12.479	9356	8711	114477
Oroqen.DG	Manchu_Liaoning	Yakut.SDG	Mbuti.DG	0.004481	13.021	9218	8705	114362
Oroqen.SDG	Manchu_Liaoning	Yakut.DG	Mbuti.DG	0.002978	13.111	9109	8769	114361
Oroqen.SDG	Manchu_Liaoning	Ulchi.DG	Mbuti.DG	0.003809	15.644	9219	8784	114364
Oroqen.DG	Manchu_Liaoning	Even.DG	Mbuti.DG	0.007817	16.11	9481	8586	114491
Oroqen.SDG	Manchu_Liaoning	Yakut.SDG	Mbuti.DG	0.002991	16.95	9115	8773	114385
Oroqen.SDG	Manchu_Liaoning	Even.DG	Mbuti.DG	0.005202	20.408	9293	8698	114382
Oroqen.DG	Manchu_Liaoning	Oroqen.SDG	Mbuti.DG	0.014257	38.437	9914	8284	114362
Oroqen.SDG	Manchu_Liaoning	Oroqen.DG	Mbuti.DG	0.014484	56.915	9914	8258	114362

## Sheet: E
Table 5E. Differentiated shared alleles in Manchu_Liaoning compared to modern and ancient populations estimated via symmetrical f4-statistics in the form f4(Hezhen, Manchu_Liaoning; Modern East Asian, Mbuti) based on the merged 1240K dataset.
Pop1(w)	Pop2(x)	Pop3(y)	Pop4(z)	D-stat	Z	BABA	ABBA	Snp
Hezhen.SDG	Manchu_Liaoning	Han.DG	Mbuti.DG	-0.001751	-8.699	8899	9099	114384
Hezhen.SDG	Manchu_Liaoning	Dai.SDG	Mbuti.DG	-0.001577	-8.345	8857	9037	114382
Hezhen.SDG	Manchu_Liaoning	CHS.SG	Mbuti.DG	-0.001487	-8.031	8926	9096	114385
Hezhen.SDG	Manchu_Liaoning	She.DG	Mbuti.DG	-0.00176	-7.886	8893	9095	114357
Hezhen.SDG	Manchu_Liaoning	Han.SDG	Mbuti.DG	-0.00135	-7.582	8907	9061	114385
Hezhen.SDG	Manchu_Liaoning	Dai.DG	Mbuti.DG	-0.001474	-7.432	8861	9029	114385
Hezhen.SDG	Manchu_Liaoning	CHB.SG	Mbuti.DG	-0.001302	-7.404	8936	9085	114385
Hezhen.SDG	Manchu_Liaoning	Miao.SDG	Mbuti.DG	-0.001404	-7.39	8899	9059	114384
Hezhen.SDG	Manchu_Liaoning	Tujia.SDG	Mbuti.DG	-0.001384	-7.235	8904	9063	114382
Hezhen.SDG	Manchu_Liaoning	Tujia.DG	Mbuti.DG	-0.001578	-7.002	8877	9058	114366
Hezhen.SDG	Manchu_Liaoning	Kinh.DG	Mbuti.DG	-0.001624	-7.002	8856	9041	114361
Hezhen.DG	Manchu_Liaoning	CHS.SG	Mbuti.DG	-0.00204	-6.731	8909	9143	114506
Hezhen.DG	Manchu_Liaoning	Miao.SDG	Mbuti.DG	-0.002057	-6.543	8864	9100	114376
Hezhen.DG	Manchu_Liaoning	Dai.SDG	Mbuti.DG	-0.002076	-6.307	8832	9070	114373
Hezhen.DG	Manchu_Liaoning	Tujia.SDG	Mbuti.DG	-0.002019	-6.267	8871	9102	114373
Hezhen.DG	Manchu_Liaoning	Han.SDG	Mbuti.DG	-0.001789	-5.916	8887	9091	114377
Hezhen.DG	Manchu_Liaoning	Han.DG	Mbuti.DG	-0.002137	-5.878	8893	9137	114506
Hezhen.DG	Manchu_Liaoning	CHB.SG	Mbuti.DG	-0.001725	-5.851	8928	9126	114506
Hezhen.DG	Manchu_Liaoning	Tujia.DG	Mbuti.DG	-0.002284	-5.801	8850	9111	114489
Hezhen.DG	Manchu_Liaoning	Atayal.DG	Mbuti.DG	-0.002682	-5.777	8805	9112	114309
Hezhen.SDG	Manchu_Liaoning	Atayal.DG	Mbuti.DG	-0.001568	-5.705	8858	9037	114186
Hezhen.DG	Manchu_Liaoning	Dai.DG	Mbuti.DG	-0.001912	-5.593	8850	9069	114506
Hezhen.DG	Manchu_Liaoning	Miao.DG	Mbuti.DG	-0.001945	-5.18	8885	9108	114498
Hezhen.SDG	Manchu_Liaoning	China_Lahu.DG	Mbuti.DG	-0.001179	-5.163	8858	8993	114374
Hezhen.SDG	Manchu_Liaoning	Miao.DG	Mbuti.DG	-0.001152	-5.129	8913	9045	114374
Hezhen.DG	Manchu_Liaoning	She.DG	Mbuti.DG	-0.001935	-4.962	8903	9124	114481
Hezhen.DG	Manchu_Liaoning	Kinh.DG	Mbuti.DG	-0.001978	-4.917	8852	9078	114484
Hezhen.SDG	Manchu_Liaoning	Thai.DG	Mbuti.DG	-0.00108	-4.858	8828	8951	114359
Hezhen.SDG	Manchu_Liaoning	Ami.DG	Mbuti.DG	-0.001272	-4.821	8917	9063	114376
Hezhen.DG	Manchu_Liaoning	Ami.DG	Mbuti.DG	-0.001917	-4.743	8893	9112	114499
Hezhen.SDG	Manchu_Liaoning	Naxi.DG	Mbuti.DG	-0.000939	-4.599	8937	9045	114380
Hezhen.SDG	Manchu_Liaoning	Tu.SDG	Mbuti.DG	-0.00077	-4.294	8900	8988	114382
Hezhen.DG	Manchu_Liaoning	Naxi.DG	Mbuti.DG	-0.001533	-4.279	8916	9092	114502
Hezhen.SDG	Manchu_Liaoning	Tu.DG	Mbuti.DG	-0.000887	-4.27	8889	8990	114373
Hezhen.DG	Manchu_Liaoning	Tu.DG	Mbuti.DG	-0.001593	-4.246	8862	9044	114496
Hezhen.DG	Manchu_Liaoning	China_Lahu.DG	Mbuti.DG	-0.001571	-4.075	8852	9032	114498
Hezhen.DG	Manchu_Liaoning	Thai.DG	Mbuti.DG	-0.001388	-3.875	8824	8983	114483
Hezhen.SDG	Manchu_Liaoning	Yi.DG	Mbuti.DG	-0.000937	-3.874	8930	9037	114376
Hezhen.SDG	Manchu_Liaoning	Korean.DG	Mbuti.DG	-0.000792	-3.594	8932	9023	114373
Hezhen.DG	Manchu_Liaoning	Tu.SDG	Mbuti.DG	-0.001074	-3.47	8888	9011	114374
Hezhen.DG	Manchu_Liaoning	Korean.DG	Mbuti.DG	-0.001115	-3.05	8929	9057	114496
Hezhen.DG	Manchu_Liaoning	Yi.DG	Mbuti.DG	-0.001221	-3.033	8931	9070	114497
Hezhen.SDG	Manchu_Liaoning	JPT.SG	Mbuti.DG	-0.000425	-2.313	9008	9057	114385
Hezhen.SDG	Manchu_Liaoning	Japanese.SDG	Mbuti.DG	-0.000376	-2.01	8968	9011	114385
Hezhen.DG	Manchu_Liaoning	JPT.SG	Mbuti.DG	-0.000549	-1.802	9020	9082	114506
Hezhen.DG	Manchu_Liaoning	Japanese.SDG	Mbuti.DG	-0.000551	-1.788	8966	9029	114377
Hezhen.DG	Manchu_Liaoning	Mongola.SDG	Mbuti.DG	-0.000491	-1.539	8954	9011	114373
Hezhen.SDG	Manchu_Liaoning	Mongola.SDG	Mbuti.DG	-0.000236	-1.244	8961	8988	114382
Hezhen.SDG	Manchu_Liaoning	Japanese.DG	Mbuti.DG	-0.000234	-1.096	8970	8997	114379
Hezhen.DG	Manchu_Liaoning	Japanese.DG	Mbuti.DG	-0.000116	-0.309	9000	9013	114501
Hezhen.DG	Manchu_Liaoning	Mongola.DG	Mbuti.DG	-1.7e-05	-0.047	8979	8981	114498
Hezhen.DG	Manchu_Liaoning	Xibo.DG	Mbuti.DG	-1.3e-05	-0.034	8973	8975	114497
Hezhen.SDG	Manchu_Liaoning	Mongola.DG	Mbuti.DG	3e-06	0.016	8960	8959	114376
Hezhen.SDG	Manchu_Liaoning	Xibo.DG	Mbuti.DG	2.9e-05	0.127	8952	8949	114374
Hezhen.DG	Manchu_Liaoning	Daur.DG	Mbuti.DG	0.000678	1.449	9002	8924	114206
Hezhen.DG	Manchu_Liaoning	Daur.SDG	Mbuti.DG	0.000546	1.723	9020	8958	114373
Hezhen.SDG	Manchu_Liaoning	Daur.DG	Mbuti.DG	0.000823	3.108	8987	8894	114083
Hezhen.SDG	Manchu_Liaoning	Daur.SDG	Mbuti.DG	0.000673	3.669	9017	8940	114382
Hezhen.DG	Manchu_Liaoning	Buryat.SG	Mbuti.DG	0.002168	6.16	9051	8803	114506
Hezhen.DG	Manchu_Liaoning	Oroqen.SDG	Mbuti.DG	0.001956	6.183	9099	8876	114376
Hezhen.DG	Manchu_Liaoning	Yakut.DG	Mbuti.DG	0.002654	6.641	9088	8784	114484
Hezhen.DG	Manchu_Liaoning	Oroqen.DG	Mbuti.DG	0.003224	8.384	9182	8813	114483
Hezhen.DG	Manchu_Liaoning	Yakut.SDG	Mbuti.DG	0.002624	8.422	9082	8781	114376
Hezhen.DG	Manchu_Liaoning	Ulchi.DG	Mbuti.DG	0.003767	9.312	9216	8785	114486
Hezhen.SDG	Manchu_Liaoning	Yakut.DG	Mbuti.DG	0.002117	9.365	9034	8792	114360
Hezhen.SDG	Manchu_Liaoning	Buryat.SG	Mbuti.DG	0.001873	9.606	9012	8798	114385
Hezhen.DG	Manchu_Liaoning	Even.DG	Mbuti.DG	0.004254	10.335	9231	8743	114505
Hezhen.SDG	Manchu_Liaoning	Oroqen.SDG	Mbuti.DG	0.001926	10.395	9087	8867	114384
Hezhen.SDG	Manchu_Liaoning	Oroqen.DG	Mbuti.DG	0.002958	12.217	9147	8808	114361
Hezhen.SDG	Manchu_Liaoning	Yakut.SDG	Mbuti.DG	0.00223	12.517	9047	8792	114384
Hezhen.SDG	Manchu_Liaoning	Ulchi.DG	Mbuti.DG	0.003268	14.507	9163	8789	114363
Hezhen.SDG	Manchu_Liaoning	Even.DG	Mbuti.DG	0.0035	15.448	9161	8760	114381
Hezhen.DG	Manchu_Liaoning	Hezhen.SDG	Mbuti.DG	0.014368	45.024	9909	8265	114375
Hezhen.SDG	Manchu_Liaoning	Hezhen.DG	Mbuti.DG	0.01477	64.2	9909	8219	114375

## Sheet: F
Table 5F. Differentiated shared alleles in Manchu_Liaoning compared to modern and ancient populations estimated via symmetrical f4-statistics in the form f4(Xibo, Manchu_Liaoning; Modern East Asian, Mbuti) based on the merged 1240K dataset.
Pop1(w)	Pop2(x)	Pop3(y)	Pop4(z)	D-stat	Z	BABA	ABBA	Snp
Xibo.SDG	Manchu_Liaoning	Dai.SDG	Mbuti.DG	-0.001708	-9.569	8841	9037	114381
Xibo.SDG	Manchu_Liaoning	CHS.SG	Mbuti.DG	-0.00161	-9.543	8913	9097	114383
Xibo.SDG	Manchu_Liaoning	Han.SDG	Mbuti.DG	-0.00152	-9.117	8891	9065	114383
Xibo.SDG	Manchu_Liaoning	Miao.SDG	Mbuti.DG	-0.001547	-8.874	8886	9062	114383
Xibo.SDG	Manchu_Liaoning	Dai.DG	Mbuti.DG	-0.001669	-8.852	8840	9031	114383
Xibo.SDG	Manchu_Liaoning	CHB.SG	Mbuti.DG	-0.001461	-8.813	8921	9088	114383
Xibo.SDG	Manchu_Liaoning	She.DG	Mbuti.DG	-0.001895	-8.683	8880	9097	114355
Xibo.SDG	Manchu_Liaoning	Tujia.SDG	Mbuti.DG	-0.001486	-8.474	8890	9060	114381
Xibo.SDG	Manchu_Liaoning	Miao.DG	Mbuti.DG	-0.001649	-8.083	8878	9066	114372
Xibo.SDG	Manchu_Liaoning	Han.DG	Mbuti.DG	-0.001537	-7.931	8910	9085	114382
Xibo.SDG	Manchu_Liaoning	Tujia.DG	Mbuti.DG	-0.001697	-7.874	8863	9057	114364
Xibo.SDG	Manchu_Liaoning	Ami.DG	Mbuti.DG	-0.001662	-7.703	8885	9075	114374
Xibo.DG	Manchu_Liaoning	CHS.SG	Mbuti.DG	-0.002147	-6.914	8904	9150	114506
Xibo.SDG	Manchu_Liaoning	Thai.DG	Mbuti.DG	-0.00137	-6.864	8804	8960	114357
Xibo.DG	Manchu_Liaoning	Dai.SDG	Mbuti.DG	-0.00224	-6.831	8822	9078	114372
Xibo.SDG	Manchu_Liaoning	China_Lahu.DG	Mbuti.DG	-0.001509	-6.815	8830	9003	114372
Xibo.SDG	Manchu_Liaoning	Kinh.DG	Mbuti.DG	-0.001415	-6.737	8863	9025	114359
Xibo.DG	Manchu_Liaoning	Miao.DG	Mbuti.DG	-0.00252	-6.602	8851	9139	114497
Xibo.DG	Manchu_Liaoning	Miao.SDG	Mbuti.DG	-0.002115	-6.573	8866	9107	114375
Xibo.DG	Manchu_Liaoning	Han.SDG	Mbuti.DG	-0.001934	-6.385	8879	9100	114376
Xibo.SDG	Manchu_Liaoning	Atayal.DG	Mbuti.DG	-0.00159	-6.374	8848	9029	114184
Xibo.DG	Manchu_Liaoning	CHB.SG	Mbuti.DG	-0.001902	-6.371	8919	9137	114506
Xibo.SDG	Manchu_Liaoning	Naxi.DG	Mbuti.DG	-0.001219	-6.321	8915	9055	114378
Xibo.DG	Manchu_Liaoning	Dai.DG	Mbuti.DG	-0.002234	-6.298	8828	9084	114506
Xibo.DG	Manchu_Liaoning	Tujia.SDG	Mbuti.DG	-0.002014	-6.291	8870	9100	114372
Xibo.DG	Manchu_Liaoning	She.DG	Mbuti.DG	-0.002443	-6.277	8870	9150	114480
Xibo.SDG	Manchu_Liaoning	Yi.DG	Mbuti.DG	-0.00129	-6.229	8903	9050	114374
Xibo.DG	Manchu_Liaoning	Han.DG	Mbuti.DG	-0.002122	-5.852	8899	9142	114506
Xibo.DG	Manchu_Liaoning	Atayal.DG	Mbuti.DG	-0.002358	-5.349	8828	9097	114309
Xibo.DG	Manchu_Liaoning	Tujia.DG	Mbuti.DG	-0.002036	-5.336	8866	9100	114488
Xibo.SDG	Manchu_Liaoning	JPT.SG	Mbuti.DG	-0.000891	-5.293	8973	9075	114383
Xibo.DG	Manchu_Liaoning	Ami.DG	Mbuti.DG	-0.001947	-5.227	8895	9118	114499
Xibo.DG	Manchu_Liaoning	China_Lahu.DG	Mbuti.DG	-0.002066	-5.216	8820	9056	114496
Xibo.SDG	Manchu_Liaoning	Tu.SDG	Mbuti.DG	-0.000883	-5.204	8889	8990	114383
Xibo.DG	Manchu_Liaoning	Naxi.DG	Mbuti.DG	-0.001821	-5.041	8901	9110	114502
Xibo.DG	Manchu_Liaoning	Kinh.DG	Mbuti.DG	-0.001915	-5.033	8858	9077	114487
Xibo.SDG	Manchu_Liaoning	Japanese.SDG	Mbuti.DG	-0.000844	-4.985	8933	9029	114383
Xibo.SDG	Manchu_Liaoning	Japanese.DG	Mbuti.DG	-0.000969	-4.959	8917	9028	114377
Xibo.DG	Manchu_Liaoning	Yi.DG	Mbuti.DG	-0.00178	-4.891	8897	9101	114498
Xibo.DG	Manchu_Liaoning	Thai.DG	Mbuti.DG	-0.001732	-4.848	8809	9007	114480
Xibo.SDG	Manchu_Liaoning	Korean.DG	Mbuti.DG	-0.000947	-4.509	8919	9027	114371
Xibo.DG	Manchu_Liaoning	Tu.SDG	Mbuti.DG	-0.001293	-4.336	8877	9025	114373
Xibo.SDG	Manchu_Liaoning	Tu.DG	Mbuti.DG	-0.000868	-4.22	8887	8986	114371
Xibo.SDG	Manchu_Liaoning	Mongola.SDG	Mbuti.DG	-0.000698	-4.012	8928	9008	114381
Xibo.DG	Manchu_Liaoning	JPT.SG	Mbuti.DG	-0.001185	-3.985	8981	9117	114506
Xibo.DG	Manchu_Liaoning	Japanese.SDG	Mbuti.DG	-0.001144	-3.836	8929	9060	114376
Xibo.DG	Manchu_Liaoning	Japanese.DG	Mbuti.DG	-0.001277	-3.63	8924	9071	114501
Xibo.DG	Manchu_Liaoning	Tu.DG	Mbuti.DG	-0.001304	-3.616	8882	9031	114495
Xibo.DG	Manchu_Liaoning	Korean.DG	Mbuti.DG	-0.001232	-3.363	8928	9069	114494
Xibo.DG	Manchu_Liaoning	Mongola.SDG	Mbuti.DG	-0.00087	-2.755	8930	9030	114372
Xibo.SDG	Manchu_Liaoning	Mongola.DG	Mbuti.DG	-0.000543	-2.728	8922	8984	114374
Xibo.DG	Manchu_Liaoning	Daur.SDG	Mbuti.DG	-0.00073	-2.314	8941	9025	114372
Xibo.DG	Manchu_Liaoning	Daur.DG	Mbuti.DG	-0.001051	-2.294	8892	9012	114203
Xibo.DG	Manchu_Liaoning	Mongola.DG	Mbuti.DG	-0.000793	-2.147	8929	9020	114497
Xibo.DG	Manchu_Liaoning	Hezhen.SDG	Mbuti.DG	-0.000535	-1.666	8952	9013	114374
Xibo.SDG	Manchu_Liaoning	Daur.SDG	Mbuti.DG	-0.000249	-1.424	8956	8984	114382
Xibo.SDG	Manchu_Liaoning	Daur.DG	Mbuti.DG	-0.000302	-1.17	8913	8947	114081
Xibo.DG	Manchu_Liaoning	Hezhen.DG	Mbuti.DG	-0.000171	-0.441	8973	8993	114497
Xibo.SDG	Manchu_Liaoning	Hezhen.SDG	Mbuti.DG	-6.3e-05	-0.363	8966	8974	114381
Xibo.DG	Manchu_Liaoning	Oroqen.SDG	Mbuti.DG	9.7e-05	0.315	8984	8973	114375
Xibo.SDG	Manchu_Liaoning	Hezhen.DG	Mbuti.DG	0.00019	0.914	8968	8947	114373
Xibo.DG	Manchu_Liaoning	Buryat.SG	Mbuti.DG	0.000341	0.986	8942	8903	114506
Xibo.DG	Manchu_Liaoning	Oroqen.DG	Mbuti.DG	0.000436	1.168	9009	8959	114484
Xibo.DG	Manchu_Liaoning	Yakut.DG	Mbuti.DG	0.000495	1.316	8945	8888	114481
Xibo.DG	Manchu_Liaoning	Ulchi.DG	Mbuti.DG	0.00071	1.825	9023	8942	114489
Xibo.DG	Manchu_Liaoning	Yakut.SDG	Mbuti.DG	0.000716	2.342	8961	8879	114375
Xibo.SDG	Manchu_Liaoning	Oroqen.SDG	Mbuti.DG	0.000414	2.422	8986	8939	114382
Xibo.DG	Manchu_Liaoning	Even.DG	Mbuti.DG	0.00096	2.511	9023	8913	114503
Xibo.SDG	Manchu_Liaoning	Yakut.DG	Mbuti.DG	0.00073	3.46	8937	8853	114358
Xibo.SDG	Manchu_Liaoning	Buryat.SG	Mbuti.DG	0.00076	3.939	8941	8854	114383
Xibo.SDG	Manchu_Liaoning	Oroqen.DG	Mbuti.DG	0.000961	4.481	9016	8906	114359
Xibo.SDG	Manchu_Liaoning	Ulchi.DG	Mbuti.DG	0.001071	5.036	9018	8895	114361
Xibo.SDG	Manchu_Liaoning	Yakut.SDG	Mbuti.DG	0.00088	5.158	8955	8855	114383
Xibo.SDG	Manchu_Liaoning	Even.DG	Mbuti.DG	0.001229	5.941	9011	8870	114379
Xibo.DG	Manchu_Liaoning	Xibo.SDG	Mbuti.DG	0.012333	39.999	9768	8357	114372
Xibo.SDG	Manchu_Liaoning	Xibo.DG	Mbuti.DG	0.012754	58.946	9768	8309	114372

## Sheet: G
Table 5G. Differentiated shared alleles in Manchu_Liaoning compared to modern and ancient populations estimated via symmetrical f4-statistics in the form f4(Mohe, Manchu_Liaoning; Modern and Ancient Eurasian population, Mbuti) based on the merged 1240K dataset.
Pop1(w)	Pop2(x)	Pop3(y)	Pop4(z)	D-stat	Z	BABA	ABBA	Snp
Russia_EarlyMedieval_Heshui_Mohe_1	Manchu_Liaoning	Tu.DG	Mbuti.DG	-0.002876	-2.824	2424	2515	31735
Russia_EarlyMedieval_Heshui_Mohe_1	Manchu_Liaoning	Han.SDG	Mbuti.DG	-0.00231	-2.696	2446	2519	31699
Russia_EarlyMedieval_Heshui_Mohe_1	Manchu_Liaoning	Han.DG	Mbuti.DG	-0.002507	-2.618	2456	2535	31737
Russia_EarlyMedieval_Heshui_Mohe_1	Manchu_Liaoning	She.DG	Mbuti.DG	-0.002667	-2.513	2452	2537	31730
Russia_EarlyMedieval_Heshui_Mohe_1	Manchu_Liaoning	Miao.DG	Mbuti.DG	-0.002557	-2.508	2446	2527	31733
Russia_EarlyMedieval_Heshui_Mohe_1	Manchu_Liaoning	Naxi.DG	Mbuti.DG	-0.002341	-2.469	2453	2528	31735
Russia_EarlyMedieval_Heshui_Mohe_1	Manchu_Liaoning	Miao.SDG	Mbuti.DG	-0.00207	-2.404	2447	2512	31699
Russia_EarlyMedieval_Heshui_Mohe_1	Manchu_Liaoning	CHB.SG	Mbuti.DG	-0.002041	-2.38	2468	2532	31737
Russia_EarlyMedieval_Heshui_Mohe_1	Manchu_Liaoning	CHS.SG	Mbuti.DG	-0.002018	-2.352	2466	2530	31737
Russia_EarlyMedieval_Heshui_Mohe_1	Manchu_Liaoning	Atayal.DG	Mbuti.DG	-0.002621	-2.187	2432	2515	31691
Russia_EarlyMedieval_Heshui_Mohe_1	Manchu_Liaoning	Tu.SDG	Mbuti.DG	-0.001888	-2.161	2443	2503	31698
Russia_EarlyMedieval_Heshui_Mohe_1	Manchu_Liaoning	Tujia.SDG	Mbuti.DG	-0.001865	-2.111	2455	2514	31698
Russia_EarlyMedieval_Heshui_Mohe_1	Manchu_Liaoning	Tujia.DG	Mbuti.DG	-0.002117	-2.08	2450	2518	31731
Russia_EarlyMedieval_Heshui_Mohe_1	Manchu_Liaoning	China_Lahu.DG	Mbuti.DG	-0.002207	-2.06	2435	2505	31736
Russia_EarlyMedieval_Heshui_Mohe_1	Manchu_Liaoning	Xibo.SDG	Mbuti.DG	-0.001747	-1.957	2446	2501	31698
Russia_EarlyMedieval_Heshui_Mohe_1	Manchu_Liaoning	Dai.SDG	Mbuti.DG	-0.00173	-1.921	2447	2502	31699
Russia_EarlyMedieval_Heshui_Mohe_1	Manchu_Liaoning	Ami.DG	Mbuti.DG	-0.002009	-1.837	2457	2521	31734
Russia_EarlyMedieval_Heshui_Mohe_1	Manchu_Liaoning	Dai.DG	Mbuti.DG	-0.001632	-1.751	2449	2501	31737
Russia_EarlyMedieval_Heshui_Mohe_1	Manchu_Liaoning	Mongola.DG	Mbuti.DG	-0.00164	-1.601	2458	2510	31736
Russia_EarlyMedieval_Heshui_Mohe_1	Manchu_Liaoning	JPT.SG	Mbuti.DG	-0.001265	-1.457	2487	2527	31737
Russia_EarlyMedieval_Heshui_Mohe_1	Manchu_Liaoning	Korean.DG	Mbuti.DG	-0.001484	-1.452	2471	2518	31736
Russia_EarlyMedieval_Heshui_Mohe_1	Manchu_Liaoning	Daur.DG	Mbuti.DG	-0.001701	-1.443	2449	2503	31669
Russia_EarlyMedieval_Heshui_Mohe_1	Manchu_Liaoning	Mongola.SDG	Mbuti.DG	-0.001244	-1.363	2462	2501	31698
Russia_EarlyMedieval_Heshui_Mohe_1	Manchu_Liaoning	Japanese.SDG	Mbuti.DG	-0.000915	-1.072	2467	2496	31699
Russia_EarlyMedieval_Heshui_Mohe_1	Manchu_Liaoning	Buryat.SG	Mbuti.DG	-0.001001	-1.027	2438	2470	31737
Russia_EarlyMedieval_Heshui_Mohe_1	Manchu_Liaoning	Xibo.DG	Mbuti.DG	-0.001031	-1.018	2451	2484	31735
Russia_EarlyMedieval_Heshui_Mohe_1	Manchu_Liaoning	Japanese.DG	Mbuti.DG	-0.000971	-0.982	2462	2493	31736
Russia_EarlyMedieval_Heshui_Mohe_1	Manchu_Liaoning	Daur.SDG	Mbuti.DG	-0.000861	-0.978	2465	2493	31698
Russia_EarlyMedieval_Heshui_Mohe_1	Manchu_Liaoning	Kinh.DG	Mbuti.DG	-0.000921	-0.925	2470	2499	31733
Russia_EarlyMedieval_Heshui_Mohe_1	Manchu_Liaoning	Hezhen.SDG	Mbuti.DG	-0.000621	-0.705	2470	2490	31698
Russia_EarlyMedieval_Heshui_Mohe_1	Manchu_Liaoning	Yi.DG	Mbuti.DG	-0.000693	-0.696	2465	2487	31735
Russia_EarlyMedieval_Heshui_Mohe_1	Manchu_Liaoning	Thai.DG	Mbuti.DG	-0.00064	-0.654	2445	2466	31733
Russia_EarlyMedieval_Heshui_Mohe_1	Manchu_Liaoning	Oroqen.SDG	Mbuti.DG	-0.000557	-0.637	2467	2485	31699
Russia_EarlyMedieval_Heshui_Mohe_1	Manchu_Liaoning	Yakut.SDG	Mbuti.DG	-0.000487	-0.565	2450	2465	31699
Russia_EarlyMedieval_Heshui_Mohe_1	Manchu_Liaoning	Yakut.DG	Mbuti.DG	-0.000263	-0.259	2453	2462	31733
Russia_EarlyMedieval_Heshui_Mohe_1	Manchu_Liaoning	Hezhen.DG	Mbuti.DG	0.000248	0.243	2485	2477	31736
Russia_EarlyMedieval_Heshui_Mohe_1	Manchu_Liaoning	Oroqen.DG	Mbuti.DG	0.000358	0.348	2488	2476	31734
Russia_EarlyMedieval_Heshui_Mohe_1	Manchu_Liaoning	Even.DG	Mbuti.DG	0.000503	0.498	2487	2471	31737
Russia_EarlyMedieval_Heshui_Mohe_1	Manchu_Liaoning	Ulchi.DG	Mbuti.DG	0.000713	0.687	2488	2465	31731
Russia_EarlyMedieval_Heshui_Mohe_1	Manchu_Liaoning	China_YR_LN	Mbuti.DG	-0.002061	-2.118	2464	2530	31737
Russia_EarlyMedieval_Heshui_Mohe_1	Manchu_Liaoning	China_Shimao_LN	Mbuti.DG	-0.002513	-2.077	2424	2503	31501
Russia_EarlyMedieval_Heshui_Mohe_1	Manchu_Liaoning	China_WLR_LN	Mbuti.DG	-0.002262	-1.703	2172	2236	28084
Russia_EarlyMedieval_Heshui_Mohe_1	Manchu_Liaoning	China_Upper_YR_LN	Mbuti.DG	-0.00143	-1.324	2450	2495	31482
Russia_EarlyMedieval_Heshui_Mohe_1	Manchu_Liaoning	China_YR_LBIA	Mbuti.DG	-0.001273	-1.225	2463	2504	31663
Russia_EarlyMedieval_Heshui_Mohe_1	Manchu_Liaoning	China_Miaozigou_MN	Mbuti.DG	-0.002855	-1.222	784	813	10252
Russia_EarlyMedieval_Heshui_Mohe_1	Manchu_Liaoning	China_Upper_YR_IA	Mbuti.DG	-0.001366	-1.196	2413	2455	30948
Russia_EarlyMedieval_Heshui_Mohe_1	Manchu_Liaoning	China_HMMH_MN	Mbuti.DG	-0.001943	-1.152	1426	1462	18682
Russia_EarlyMedieval_Heshui_Mohe_1	Manchu_Liaoning	Mongolia_EIA_5	Mbuti.DG	-0.001458	-1.029	2072	2113	27833
Russia_EarlyMedieval_Heshui_Mohe_1	Manchu_Liaoning	China_SEastAsia_Coastal_EN	Mbuti.DG	-0.001905	-0.943	1057	1084	13856
Russia_EarlyMedieval_Heshui_Mohe_1	Manchu_Liaoning	Mongolia_EIA_Xiongnu_7	Mbuti.DG	-0.001309	-0.9	2230	2268	28899
Russia_EarlyMedieval_Heshui_Mohe_1	Manchu_Liaoning	Mongolia_BA_1	Mbuti.DG	-0.001246	-0.851	2239	2275	29395
Russia_EarlyMedieval_Heshui_Mohe_1	Manchu_Liaoning	Taiwan_Gongguan	Mbuti.DG	-0.001262	-0.823	2028	2061	26081
Russia_EarlyMedieval_Heshui_Mohe_1	Manchu_Liaoning	China_SEastAsia_Island_LN	Mbuti.DG	-0.002153	-0.564	269	277	3507
Russia_EarlyMedieval_Heshui_Mohe_1	Manchu_Liaoning	Mongolia_LBA_CenterWest_5	Mbuti.DG	-0.000613	-0.528	2376	2395	31446
Russia_EarlyMedieval_Heshui_Mohe_1	Manchu_Liaoning	China_Tianyuan	Mbuti.DG	-0.000697	-0.523	2203	2223	29280
Russia_EarlyMedieval_Heshui_Mohe_1	Manchu_Liaoning	China_AR_Xianbei_IA	Mbuti.DG	-0.001054	-0.396	683	692	8719
Russia_EarlyMedieval_Heshui_Mohe_1	Manchu_Liaoning	China_YR_MN	Mbuti.DG	-0.000443	-0.387	2485	2499	31648
Russia_EarlyMedieval_Heshui_Mohe_1	Manchu_Liaoning	Mongolia_BA_2	Mbuti.DG	-0.000548	-0.342	1703	1715	22157
Russia_EarlyMedieval_Heshui_Mohe_1	Manchu_Liaoning	Mongolia_EIA_8	Mbuti.DG	-0.000301	-0.202	2232	2240	28751
Russia_EarlyMedieval_Heshui_Mohe_1	Manchu_Liaoning	Mongolia_Chalcolithic_Afanasievo_2	Mbuti.DG	-0.000267	-0.188	2207	2214	28290
Russia_EarlyMedieval_Heshui_Mohe_1	Manchu_Liaoning	Mongolia_LBA_MongunTaiga_3	Mbuti.DG	-0.000169	-0.162	2367	2372	31211
Russia_EarlyMedieval_Heshui_Mohe_1	Manchu_Liaoning	China_AR_EN	Mbuti.DG	-0.000245	-0.109	881	883	11303
Russia_EarlyMedieval_Heshui_Mohe_1	Manchu_Liaoning	Mongolia_LBA_Ulaanzukh_2	Mbuti.DG	-0.000104	-0.09	2385	2389	30590
Russia_EarlyMedieval_Heshui_Mohe_1	Manchu_Liaoning	Mongolia_EIA_3	Mbuti.DG	0.000139	0.096	2154	2150	27629
Russia_EarlyMedieval_Heshui_Mohe_1	Manchu_Liaoning	Mongolia_Xiongnu_o1.SG	Mbuti.DG	0.000169	0.15	2484	2479	31714
Russia_EarlyMedieval_Heshui_Mohe_1	Manchu_Liaoning	China_AR_IA	Mbuti.DG	0.00129	0.237	153	150	1927
Russia_EarlyMedieval_Heshui_Mohe_1	Manchu_Liaoning	China_SEastAsia_Coastal_LN	Mbuti.DG	0.00035	0.262	1930	1921	24711
Russia_EarlyMedieval_Heshui_Mohe_1	Manchu_Liaoning	Mongolia_North_N	Mbuti.DG	0.000289	0.285	2464	2455	31623
Russia_EarlyMedieval_Heshui_Mohe_1	Manchu_Liaoning	Mongolia_EIA_Sagly_4	Mbuti.DG	0.000265	0.311	2415	2407	31711
Russia_EarlyMedieval_Heshui_Mohe_1	Manchu_Liaoning	Mongolia_Xiongnu_o2.SG	Mbuti.DG	0.00066	0.49	2188	2169	28804
Russia_EarlyMedieval_Heshui_Mohe_1	Manchu_Liaoning	Mongolia_EBA_Ulgii_1	Mbuti.DG	0.000568	0.528	2440	2422	31288
Russia_EarlyMedieval_Heshui_Mohe_1	Manchu_Liaoning	Russia_Samara_EBA_Yamnaya	Mbuti.DG	0.000517	0.543	2361	2345	31592
Russia_EarlyMedieval_Heshui_Mohe_1	Manchu_Liaoning	China_SEastAsia_Island_EN	Mbuti.DG	0.000784	0.588	2306	2282	29475
Russia_EarlyMedieval_Heshui_Mohe_1	Manchu_Liaoning	China_WLR_BA	Mbuti.DG	0.001008	0.593	1494	1475	18870
Russia_EarlyMedieval_Heshui_Mohe_1	Manchu_Liaoning	Mongolia_Chalcolithic_Afanasievo_1	Mbuti.DG	0.000839	0.606	2157	2133	28925
Russia_EarlyMedieval_Heshui_Mohe_1	Manchu_Liaoning	Mongolia_IA_Xianbei	Mbuti.DG	0.000917	0.619	2280	2254	29313
Russia_EarlyMedieval_Heshui_Mohe_1	Manchu_Liaoning	Mongolia_LBA_CenterWest_4	Mbuti.DG	0.000627	0.655	2474	2454	31703
Russia_EarlyMedieval_Heshui_Mohe_1	Manchu_Liaoning	Mongolia_East_N	Mbuti.DG	0.000917	0.765	2421	2392	30931
Russia_EarlyMedieval_Heshui_Mohe_1	Manchu_Liaoning	Russia_MN_Boisman	Mbuti.DG	0.000853	0.829	2466	2439	31429
Russia_EarlyMedieval_Heshui_Mohe_1	Manchu_Liaoning	Mongolia_EIA_2	Mbuti.DG	0.001489	0.97	2184	2141	28652
Russia_EarlyMedieval_Heshui_Mohe_1	Manchu_Liaoning	Mongolia_EIA_SlabGrave_1	Mbuti.DG	0.000941	1.033	2487	2457	31699
Russia_EarlyMedieval_Heshui_Mohe_1	Manchu_Liaoning	Mongolia_LBA_MongunTaiga_1	Mbuti.DG	0.001722	1.037	1593	1557	20385
Russia_EarlyMedieval_Heshui_Mohe_1	Manchu_Liaoning	Mongolia_EIA_Pazyryk_6	Mbuti.DG	0.001506	1.038	2228	2185	29102
Russia_EarlyMedieval_Heshui_Mohe_1	Manchu_Liaoning	Mongolia_LBA_Khovsgol_6	Mbuti.DG	0.000987	1.107	2471	2440	31712
Russia_EarlyMedieval_Heshui_Mohe_1	Manchu_Liaoning	Mongolia_EBA_Chemurchek_2	Mbuti.DG	0.001434	1.174	2305	2262	30478
Russia_EarlyMedieval_Heshui_Mohe_1	Manchu_Liaoning	China_WLR_MN	Mbuti.DG	0.001693	1.374	2503	2450	31628
Russia_EarlyMedieval_Heshui_Mohe_1	Manchu_Liaoning	Mongolia_MBA_Munkhkhairkhan_1	Mbuti.DG	0.001664	1.448	2442	2390	31249
Russia_EarlyMedieval_Heshui_Mohe_1	Manchu_Liaoning	Russia_Caucasus_EBA_Yamnaya	Mbuti.DG	0.002756	2.131	2105	2029	27683

## Sheet: H
Table 5H. Differentiated shared alleles in Manchu_Liaoning compared to modern and ancient populations estimated via symmetrical f4-statistics in the form f4(Xianbei, Manchu_Liaoning; Modern and Ancient Eurasian population, Mbuti) based on the merged 1240K dataset.
Pop1(w)	Pop2(x)	Pop3(y)	Pop4(z)	D-stat	Z	BABA	ABBA	Snp
Mongolia_IA_Xianbei	Manchu_Liaoning	Dai.SDG	Mbuti.DG	-0.00475	-7.116	6434	6834	84107
Mongolia_IA_Xianbei	Manchu_Liaoning	Dai.DG	Mbuti.DG	-0.004733	-6.998	6440	6839	84209
Mongolia_IA_Xianbei	Manchu_Liaoning	CHS.SG	Mbuti.DG	-0.004457	-6.996	6514	6889	84209
Mongolia_IA_Xianbei	Manchu_Liaoning	Han.SDG	Mbuti.DG	-0.004352	-6.901	6484	6850	84111
Mongolia_IA_Xianbei	Manchu_Liaoning	Ami.DG	Mbuti.DG	-0.005281	-6.697	6439	6884	84202
Mongolia_IA_Xianbei	Manchu_Liaoning	She.DG	Mbuti.DG	-0.005168	-6.684	6464	6899	84191
Mongolia_IA_Xianbei	Manchu_Liaoning	Miao.SDG	Mbuti.DG	-0.004281	-6.653	6482	6842	84110
Mongolia_IA_Xianbei	Manchu_Liaoning	CHB.SG	Mbuti.DG	-0.004034	-6.385	6534	6874	84209
Mongolia_IA_Xianbei	Manchu_Liaoning	Tujia.SDG	Mbuti.DG	-0.004133	-6.297	6490	6838	84107
Mongolia_IA_Xianbei	Manchu_Liaoning	Kinh.DG	Mbuti.DG	-0.004698	-6.288	6459	6854	84190
Mongolia_IA_Xianbei	Manchu_Liaoning	Han.DG	Mbuti.DG	-0.004393	-6.178	6510	6880	84209
Mongolia_IA_Xianbei	Manchu_Liaoning	Tujia.DG	Mbuti.DG	-0.004566	-6.099	6469	6853	84199
Mongolia_IA_Xianbei	Manchu_Liaoning	China_Lahu.DG	Mbuti.DG	-0.00457	-6.041	6427	6812	84202
Mongolia_IA_Xianbei	Manchu_Liaoning	Yi.DG	Mbuti.DG	-0.004278	-5.673	6491	6851	84202
Mongolia_IA_Xianbei	Manchu_Liaoning	Atayal.DG	Mbuti.DG	-0.00468	-5.366	6438	6831	84073
Mongolia_IA_Xianbei	Manchu_Liaoning	Tu.SDG	Mbuti.DG	-0.003216	-5.064	6508	6779	84108
Mongolia_IA_Xianbei	Manchu_Liaoning	JPT.SG	Mbuti.DG	-0.003145	-4.891	6593	6858	84209
Mongolia_IA_Xianbei	Manchu_Liaoning	Naxi.DG	Mbuti.DG	-0.003209	-4.525	6542	6812	84205
Mongolia_IA_Xianbei	Manchu_Liaoning	Korean.DG	Mbuti.DG	-0.003415	-4.459	6540	6828	84201
Mongolia_IA_Xianbei	Manchu_Liaoning	Miao.DG	Mbuti.DG	-0.003317	-4.415	6533	6813	84203
Mongolia_IA_Xianbei	Manchu_Liaoning	Japanese.SDG	Mbuti.DG	-0.002816	-4.379	6553	6790	84111
Mongolia_IA_Xianbei	Manchu_Liaoning	Thai.DG	Mbuti.DG	-0.00299	-4.157	6486	6738	84193
Mongolia_IA_Xianbei	Manchu_Liaoning	Japanese.DG	Mbuti.DG	-0.002775	-4.012	6547	6781	84204
Mongolia_IA_Xianbei	Manchu_Liaoning	Mongola.SDG	Mbuti.DG	-0.002481	-3.731	6565	6774	84107
Mongolia_IA_Xianbei	Manchu_Liaoning	Tu.DG	Mbuti.DG	-0.002749	-3.546	6527	6759	84201
Mongolia_IA_Xianbei	Manchu_Liaoning	Mongola.DG	Mbuti.DG	-0.002336	-3.129	6570	6767	84203
Mongolia_IA_Xianbei	Manchu_Liaoning	Xibo.SDG	Mbuti.DG	-0.001897	-2.871	6577	6737	84108
Mongolia_IA_Xianbei	Manchu_Liaoning	Daur.SDG	Mbuti.DG	-0.001181	-1.711	6627	6726	84107
Mongolia_IA_Xianbei	Manchu_Liaoning	Xibo.DG	Mbuti.DG	-0.000837	-1.102	6631	6702	84203
Mongolia_IA_Xianbei	Manchu_Liaoning	Hezhen.SDG	Mbuti.DG	-0.000626	-0.946	6645	6698	84109
Mongolia_IA_Xianbei	Manchu_Liaoning	Daur.DG	Mbuti.DG	-0.000475	-0.517	6652	6692	83997
Mongolia_IA_Xianbei	Manchu_Liaoning	Hezhen.DG	Mbuti.DG	0.000211	0.292	6678	6660	84203
Mongolia_IA_Xianbei	Manchu_Liaoning	Oroqen.SDG	Mbuti.DG	0.000796	1.141	6718	6651	84110
Mongolia_IA_Xianbei	Manchu_Liaoning	Yakut.DG	Mbuti.DG	0.001236	1.607	6688	6584	84193
Mongolia_IA_Xianbei	Manchu_Liaoning	Oroqen.DG	Mbuti.DG	0.001481	1.842	6762	6638	84195
Mongolia_IA_Xianbei	Manchu_Liaoning	Buryat.SG	Mbuti.DG	0.001643	2.225	6707	6569	84209
Mongolia_IA_Xianbei	Manchu_Liaoning	Yakut.SDG	Mbuti.DG	0.001618	2.574	6702	6565	84110
Mongolia_IA_Xianbei	Manchu_Liaoning	Ulchi.DG	Mbuti.DG	0.002807	3.298	6808	6571	84194
Mongolia_IA_Xianbei	Manchu_Liaoning	Even.DG	Mbuti.DG	0.003321	4.096	6825	6545	84208
Mongolia_IA_Xianbei	Manchu_Liaoning	China_YR_LN	Mbuti.DG	-0.003288	-4.557	6551	6828	84208
Mongolia_IA_Xianbei	Manchu_Liaoning	China_YR_LBIA	Mbuti.DG	-0.002799	-3.659	6552	6787	83975
Mongolia_IA_Xianbei	Manchu_Liaoning	China_Upper_YR_IA	Mbuti.DG	-0.002908	-3.588	6385	6623	81944
Mongolia_IA_Xianbei	Manchu_Liaoning	China_Shimao_LN	Mbuti.DG	-0.003008	-3.478	6502	6754	83519
Mongolia_IA_Xianbei	Manchu_Liaoning	China_WLR_LN	Mbuti.DG	-0.00308	-3.151	5698	5923	73249
Mongolia_IA_Xianbei	Manchu_Liaoning	China_Upper_YR_LN	Mbuti.DG	-0.002081	-2.598	6557	6731	83477
Mongolia_IA_Xianbei	Manchu_Liaoning	Taiwan_Gongguan	Mbuti.DG	-0.002732	-2.52	4986	5161	63921
Mongolia_IA_Xianbei	Manchu_Liaoning	China_YR_MN	Mbuti.DG	-0.00205	-2.467	6592	6764	83913
Mongolia_IA_Xianbei	Manchu_Liaoning	Mongolia_Xiongnu_o1.SG	Mbuti.DG	-0.001832	-2.333	6553	6707	84132
Mongolia_IA_Xianbei	Manchu_Liaoning	China_SEastAsia_Coastal_LN	Mbuti.DG	-0.002065	-2.239	4721	4846	60636
Mongolia_IA_Xianbei	Manchu_Liaoning	China_SEastAsia_Island_EN	Mbuti.DG	-0.002026	-2.225	5873	6026	75540
Mongolia_IA_Xianbei	Manchu_Liaoning	Russia_EarlyMedieval_Heshui_Mohe_1	Mbuti.DG	-0.002331	-1.529	2280	2349	29313
Mongolia_IA_Xianbei	Manchu_Liaoning	China_SEastAsia_Coastal_EN	Mbuti.DG	-0.000966	-0.65	2454	2484	31384
Mongolia_IA_Xianbei	Manchu_Liaoning	China_WLR_BA	Mbuti.DG	-0.00051	-0.444	3876	3900	48849
Mongolia_IA_Xianbei	Manchu_Liaoning	China_WLR_MN	Mbuti.DG	-0.000384	-0.427	6647	6679	83783
Mongolia_IA_Xianbei	Manchu_Liaoning	China_Miaozigou_MN	Mbuti.DG	-0.000504	-0.327	2091	2104	26374
Mongolia_IA_Xianbei	Manchu_Liaoning	China_SEastAsia_Island_LN	Mbuti.DG	0.001444	0.525	568	558	7304
Mongolia_IA_Xianbei	Manchu_Liaoning	China_Tianyuan	Mbuti.DG	0.000832	0.82	5802	5740	75234
Mongolia_IA_Xianbei	Manchu_Liaoning	Mongolia_EIA_Xiongnu_7	Mbuti.DG	0.001244	1.132	5787	5696	72750
Mongolia_IA_Xianbei	Manchu_Liaoning	China_HMMH_MN	Mbuti.DG	0.001533	1.188	3992	3915	49961
Mongolia_IA_Xianbei	Manchu_Liaoning	China_AR_IA	Mbuti.DG	0.004382	1.263	398	376	4894
Mongolia_IA_Xianbei	Manchu_Liaoning	China_AR_EN	Mbuti.DG	0.002166	1.478	2343	2280	29161
Mongolia_IA_Xianbei	Manchu_Liaoning	Mongolia_MBA_Munkhkhairkhan_2	Mbuti.DG	0.001828	1.847	5879	5742	74521
Mongolia_IA_Xianbei	Manchu_Liaoning	Mongolia_EIA_5	Mbuti.DG	0.002013	1.884	5375	5236	68981
Mongolia_IA_Xianbei	Manchu_Liaoning	Mongolia_EIA_2	Mbuti.DG	0.002048	2.002	5610	5462	72262
Mongolia_IA_Xianbei	Manchu_Liaoning	Mongolia_Xiongnu_o2.SG	Mbuti.DG	0.002159	2.398	5912	5747	76371
Mongolia_IA_Xianbei	Manchu_Liaoning	Mongolia_BA_1	Mbuti.DG	0.002573	2.484	6011	5818	74958
Mongolia_IA_Xianbei	Manchu_Liaoning	Mongolia_LBA_Ulaanzukh_2	Mbuti.DG	0.002222	2.526	6391	6215	79350
Mongolia_IA_Xianbei	Manchu_Liaoning	Mongolia_LBA_CenterWest_5	Mbuti.DG	0.002139	2.621	6474	6297	82851
Mongolia_IA_Xianbei	Manchu_Liaoning	Mongolia_Chalcolithic_Afanasievo_2	Mbuti.DG	0.002996	2.768	5715	5504	70605
Mongolia_IA_Xianbei	Manchu_Liaoning	Mongolia_LBA_MongunTaiga_1	Mbuti.DG	0.003493	3.008	3885	3716	48333
Mongolia_IA_Xianbei	Manchu_Liaoning	Mongolia_EIA_3	Mbuti.DG	0.003397	3.191	5576	5341	69050
Mongolia_IA_Xianbei	Manchu_Liaoning	Mongolia_LBA_MongunTaiga_3	Mbuti.DG	0.002423	3.279	6425	6226	82080
Mongolia_IA_Xianbei	Manchu_Liaoning	Mongolia_Chalcolithic_Afanasievo_1	Mbuti.DG	0.003318	3.311	5632	5390	72827
Mongolia_IA_Xianbei	Manchu_Liaoning	Mongolia_EIA_8	Mbuti.DG	0.003883	3.339	5906	5625	72430
Mongolia_IA_Xianbei	Manchu_Liaoning	Mongolia_EBA_Ulgii_1	Mbuti.DG	0.002831	3.508	6590	6357	82256
Mongolia_IA_Xianbei	Manchu_Liaoning	Mongolia_MBA_Munkhkhairkhan_1	Mbuti.DG	0.003407	3.553	6635	6355	82244
Mongolia_IA_Xianbei	Manchu_Liaoning	Mongolia_EBA_Chemurchek_2	Mbuti.DG	0.003024	3.572	6149	5911	78890
Mongolia_IA_Xianbei	Manchu_Liaoning	Mongolia_East_N	Mbuti.DG	0.003644	3.733	6584	6289	80889
Mongolia_IA_Xianbei	Manchu_Liaoning	Russia_MN_Boisman	Mbuti.DG	0.00315	3.88	6728	6468	82738
Mongolia_IA_Xianbei	Manchu_Liaoning	Mongolia_EIA_SlabGrave_1	Mbuti.DG	0.002697	3.913	6783	6556	84032
Mongolia_IA_Xianbei	Manchu_Liaoning	China_AR_Xianbei_IA	Mbuti.DG	0.007713	4.238	1876	1703	22399
Mongolia_IA_Xianbei	Manchu_Liaoning	Mongolia_North_N	Mbuti.DG	0.003425	4.297	6769	6483	83619
Mongolia_IA_Xianbei	Manchu_Liaoning	Mongolia_EIA_Pazyryk_6	Mbuti.DG	0.004597	4.352	5837	5499	73394
Mongolia_IA_Xianbei	Manchu_Liaoning	Mongolia_BA_2	Mbuti.DG	0.005318	4.666	4263	3983	52655
Mongolia_IA_Xianbei	Manchu_Liaoning	Mongolia_LBA_CenterWest_4	Mbuti.DG	0.00333	4.757	6769	6490	84006
Mongolia_IA_Xianbei	Manchu_Liaoning	Mongolia_EIA_Sagly_4	Mbuti.DG	0.00297	4.942	6632	6382	84096
Mongolia_IA_Xianbei	Manchu_Liaoning	Russia_Caucasus_EBA_Yamnaya	Mbuti.DG	0.004201	4.962	5329	5040	68636
Mongolia_IA_Xianbei	Manchu_Liaoning	Russia_Samara_EBA_Yamnaya	Mbuti.DG	0.003264	4.965	6468	6195	83526
Mongolia_IA_Xianbei	Manchu_Liaoning	Mongolia_LBA_Khovsgol_6	Mbuti.DG	0.003394	5.186	6759	6473	84090

## Sheet: I
Table 5I. Differentiated shared alleles in Manchu_Liaoning compared to modern and ancient populations estimated via symmetrical f4-statistics in the form f4(WLR_Population, Manchu_Liaoning; Modern and Ancient Eurasian population, Mbuti) based on the merged 1240K dataset.
Pop1(w)	Pop2(x)	Pop3(y)	Pop4(z)	D-stat	Z	BABA	ABBA	Snp
China_WLR_LN	Manchu_Liaoning	China_Lahu.DG	Mbuti.DG	-0.000964	-1.716	7248	7339	93990
China_WLR_LN	Manchu_Liaoning	Dai.DG	Mbuti.DG	-0.000797	-1.645	7271	7346	93999
China_WLR_LN	Manchu_Liaoning	Buryat.SG	Mbuti.DG	-0.000728	-1.381	7233	7301	93999
China_WLR_LN	Manchu_Liaoning	She.DG	Mbuti.DG	-0.000683	-1.239	7316	7380	93977
China_WLR_LN	Manchu_Liaoning	Dai.SDG	Mbuti.DG	-0.00051	-1.093	7281	7329	93883
China_WLR_LN	Manchu_Liaoning	Mongola.DG	Mbuti.DG	-0.000514	-0.858	7295	7344	93993
China_WLR_LN	Manchu_Liaoning	Han.DG	Mbuti.DG	-0.000364	-0.679	7335	7369	93998
China_WLR_LN	Manchu_Liaoning	CHB.SG	Mbuti.DG	-0.000246	-0.54	7356	7379	93999
China_WLR_LN	Manchu_Liaoning	Tujia.DG	Mbuti.DG	-0.000228	-0.417	7311	7333	93983
China_WLR_LN	Manchu_Liaoning	Hezhen.DG	Mbuti.DG	-0.000197	-0.355	7307	7326	93992
China_WLR_LN	Manchu_Liaoning	Ami.DG	Mbuti.DG	-0.000172	-0.276	7352	7368	93991
China_WLR_LN	Manchu_Liaoning	JPT.SG	Mbuti.DG	-0.000118	-0.253	7382	7393	93999
China_WLR_LN	Manchu_Liaoning	Xibo.DG	Mbuti.DG	-0.000137	-0.239	7308	7321	93990
China_WLR_LN	Manchu_Liaoning	Yakut.DG	Mbuti.DG	-0.000118	-0.212	7257	7268	93980
China_WLR_LN	Manchu_Liaoning	Tujia.SDG	Mbuti.DG	-9.4e-05	-0.199	7327	7336	93884
China_WLR_LN	Manchu_Liaoning	Atayal.DG	Mbuti.DG	-0.00011	-0.166	7323	7333	93835
China_WLR_LN	Manchu_Liaoning	Thai.DG	Mbuti.DG	-7.4e-05	-0.138	7268	7275	93979
China_WLR_LN	Manchu_Liaoning	Xibo.SDG	Mbuti.DG	-5.6e-05	-0.114	7310	7316	93884
China_WLR_LN	Manchu_Liaoning	Hezhen.SDG	Mbuti.DG	-3.8e-05	-0.077	7322	7325	93885
China_WLR_LN	Manchu_Liaoning	CHS.SG	Mbuti.DG	-2.2e-05	-0.047	7371	7373	93999
China_WLR_LN	Manchu_Liaoning	Yakut.SDG	Mbuti.DG	-1.1e-05	-0.022	7262	7263	93886
China_WLR_LN	Manchu_Liaoning	Daur.SDG	Mbuti.DG	-3e-06	-0.006	7323	7323	93883
China_WLR_LN	Manchu_Liaoning	Mongola.SDG	Mbuti.DG	3.1e-05	0.062	7324	7322	93884
China_WLR_LN	Manchu_Liaoning	Daur.DG	Mbuti.DG	7e-05	0.109	7299	7293	93757
China_WLR_LN	Manchu_Liaoning	Han.SDG	Mbuti.DG	5.8e-05	0.13	7340	7335	93887
China_WLR_LN	Manchu_Liaoning	Tu.DG	Mbuti.DG	0.000105	0.195	7304	7294	93989
China_WLR_LN	Manchu_Liaoning	Tu.SDG	Mbuti.DG	0.000176	0.386	7305	7289	93884
China_WLR_LN	Manchu_Liaoning	Naxi.DG	Mbuti.DG	0.000212	0.405	7353	7333	93994
China_WLR_LN	Manchu_Liaoning	Japanese.SDG	Mbuti.DG	0.000213	0.444	7347	7327	93887
China_WLR_LN	Manchu_Liaoning	Kinh.DG	Mbuti.DG	0.000286	0.511	7330	7303	93980
China_WLR_LN	Manchu_Liaoning	Japanese.DG	Mbuti.DG	0.0003	0.57	7345	7316	93996
China_WLR_LN	Manchu_Liaoning	Miao.DG	Mbuti.DG	0.000321	0.58	7367	7337	93996
China_WLR_LN	Manchu_Liaoning	Korean.DG	Mbuti.DG	0.000339	0.6	7358	7326	93990
China_WLR_LN	Manchu_Liaoning	Oroqen.DG	Mbuti.DG	0.000428	0.679	7347	7307	93981
China_WLR_LN	Manchu_Liaoning	Miao.SDG	Mbuti.DG	0.000359	0.776	7353	7319	93886
China_WLR_LN	Manchu_Liaoning	Even.DG	Mbuti.DG	0.000584	0.99	7335	7280	93996
China_WLR_LN	Manchu_Liaoning	Yi.DG	Mbuti.DG	0.000584	1.048	7377	7322	93992
China_WLR_LN	Manchu_Liaoning	Oroqen.SDG	Mbuti.DG	0.000594	1.183	7347	7291	93886
China_WLR_LN	Manchu_Liaoning	Ulchi.DG	Mbuti.DG	0.001028	1.706	7374	7278	93985
China_WLR_LN	Manchu_Liaoning	Mongolia_EIA_5	Mbuti.DG	-0.000383	-0.467	5062	5087	67252
China_WLR_LN	Manchu_Liaoning	Mongolia_EIA_3	Mbuti.DG	-0.000182	-0.205	5218	5230	67298
China_WLR_LN	Manchu_Liaoning	Taiwan_Gongguan	Mbuti.DG	-1.3e-05	-0.014	4910	4911	62551
China_WLR_LN	Manchu_Liaoning	China_HMMH_MN	Mbuti.DG	0.000167	0.177	4429	4419	56849
China_WLR_LN	Manchu_Liaoning	China_AR_IA	Mbuti.DG	0.000543	0.188	406	403	5183
China_WLR_LN	Manchu_Liaoning	Mongolia_EIA_Pazyryk_6	Mbuti.DG	0.000226	0.271	5495	5479	72704
China_WLR_LN	Manchu_Liaoning	Russia_Caucasus_EBA_Yamnaya	Mbuti.DG	0.00024	0.338	5037	5021	67964
China_WLR_LN	Manchu_Liaoning	Mongolia_Chalcolithic_Afanasievo_1	Mbuti.DG	0.000281	0.351	5321	5301	71719
China_WLR_LN	Manchu_Liaoning	Mongolia_BA_1	Mbuti.DG	0.000344	0.446	5793	5767	74851
China_WLR_LN	Manchu_Liaoning	China_SEastAsia_Coastal_EN	Mbuti.DG	0.000714	0.565	2350	2328	30188
China_WLR_LN	Manchu_Liaoning	China_Tianyuan	Mbuti.DG	0.000491	0.636	5817	5779	76920
China_WLR_LN	Manchu_Liaoning	China_SEastAsia_Island_LN	Mbuti.DG	0.00159	0.662	532	521	6961
China_WLR_LN	Manchu_Liaoning	Russia_EarlyMedieval_Heshui_Mohe_1	Mbuti.DG	0.001013	0.855	2172	2144	28084
China_WLR_LN	Manchu_Liaoning	China_AR_Xianbei_IA	Mbuti.DG	0.001211	0.888	1925	1896	24483
China_WLR_LN	Manchu_Liaoning	Mongolia_IA_Xianbei	Mbuti.DG	0.000916	1.048	5698	5631	73249
China_WLR_LN	Manchu_Liaoning	China_WLR_BA	Mbuti.DG	0.000932	1.074	4156	4106	53012
China_WLR_LN	Manchu_Liaoning	Mongolia_MBA_Munkhkhairkhan_2	Mbuti.DG	0.0009	1.117	5705	5638	73971
China_WLR_LN	Manchu_Liaoning	Mongolia_LBA_MongunTaiga_3	Mbuti.DG	0.000677	1.157	6528	6470	85865
China_WLR_LN	Manchu_Liaoning	Mongolia_EBA_Chemurchek_2	Mbuti.DG	0.000766	1.157	6046	5985	80377
China_WLR_LN	Manchu_Liaoning	Mongolia_EIA_2	Mbuti.DG	0.000935	1.186	5368	5302	71240
China_WLR_LN	Manchu_Liaoning	Mongolia_Chalcolithic_Afanasievo_2	Mbuti.DG	0.001049	1.238	5381	5309	68840
China_WLR_LN	Manchu_Liaoning	Mongolia_EIA_Sagly_4	Mbuti.DG	0.000608	1.258	7042	6986	92623
China_WLR_LN	Manchu_Liaoning	China_AR_EN	Mbuti.DG	0.001569	1.265	2471	2422	31389
China_WLR_LN	Manchu_Liaoning	Russia_Samara_EBA_Yamnaya	Mbuti.DG	0.000675	1.273	6838	6776	91524
China_WLR_LN	Manchu_Liaoning	Mongolia_LBA_CenterWest_5	Mbuti.DG	0.000831	1.282	6738	6664	88832
China_WLR_LN	Manchu_Liaoning	Mongolia_Xiongnu_o1.SG	Mbuti.DG	0.00076	1.313	7330	7259	93912
China_WLR_LN	Manchu_Liaoning	Mongolia_EIA_Xiongnu_7	Mbuti.DG	0.001077	1.351	5632	5555	72018
China_WLR_LN	Manchu_Liaoning	China_SEastAsia_Island_EN	Mbuti.DG	0.001098	1.42	6095	6010	77857
China_WLR_LN	Manchu_Liaoning	China_SEastAsia_Coastal_LN	Mbuti.DG	0.001274	1.592	4708	4632	60003
China_WLR_LN	Manchu_Liaoning	Mongolia_EBA_Ulgii_1	Mbuti.DG	0.001033	1.594	6703	6614	86502
China_WLR_LN	Manchu_Liaoning	China_YR_MN	Mbuti.DG	0.001037	1.613	7385	7288	93576
China_WLR_LN	Manchu_Liaoning	China_YR_LBIA	Mbuti.DG	0.000917	1.631	7360	7275	93521
China_WLR_LN	Manchu_Liaoning	Mongolia_EIA_8	Mbuti.DG	0.001402	1.637	5609	5509	71260
China_WLR_LN	Manchu_Liaoning	Mongolia_Xiongnu_o2.SG	Mbuti.DG	0.001201	1.647	6478	6375	85573
China_WLR_LN	Manchu_Liaoning	Mongolia_BA_2	Mbuti.DG	0.001715	1.706	3976	3888	51259
China_WLR_LN	Manchu_Liaoning	China_Upper_YR_IA	Mbuti.DG	0.001096	1.71	7174	7075	90870
China_WLR_LN	Manchu_Liaoning	Mongolia_LBA_MongunTaiga_1	Mbuti.DG	0.001735	1.738	3656	3574	47106
China_WLR_LN	Manchu_Liaoning	China_Shimao_LN	Mbuti.DG	0.001172	1.756	7331	7222	93103
China_WLR_LN	Manchu_Liaoning	Mongolia_East_N	Mbuti.DG	0.001356	1.861	6648	6534	84426
China_WLR_LN	Manchu_Liaoning	Mongolia_EIA_SlabGrave_1	Mbuti.DG	0.001076	1.983	7231	7132	92162
China_WLR_LN	Manchu_Liaoning	Mongolia_North_N	Mbuti.DG	0.001218	2.009	7031	6921	89773
China_WLR_LN	Manchu_Liaoning	Mongolia_LBA_Khovsgol_6	Mbuti.DG	0.001054	2.061	7197	7099	92836
China_WLR_LN	Manchu_Liaoning	China_Miaozigou_MN	Mbuti.DG	0.002499	2.093	2289	2216	28868
China_WLR_LN	Manchu_Liaoning	China_WLR_MN	Mbuti.DG	0.001488	2.112	7391	7252	93468
China_WLR_LN	Manchu_Liaoning	Russia_MN_Boisman	Mbuti.DG	0.001348	2.263	6881	6763	87442
China_WLR_LN	Manchu_Liaoning	Mongolia_LBA_Ulaanzukh_2	Mbuti.DG	0.001445	2.275	6354	6237	80606
China_WLR_LN	Manchu_Liaoning	China_YR_LN	Mbuti.DG	0.001186	2.289	7407	7295	93955
China_WLR_LN	Manchu_Liaoning	China_Upper_YR_LN	Mbuti.DG	0.00138	2.304	7366	7238	93173
China_WLR_LN	Manchu_Liaoning	Mongolia_MBA_Munkhkhairkhan_1	Mbuti.DG	0.001829	2.54	6775	6617	86641
China_WLR_LN	Manchu_Liaoning	Mongolia_LBA_CenterWest_4	Mbuti.DG	0.001448	2.773	7200	7067	91957
China_WLR_MN	Manchu_Liaoning	Dai.DG	Mbuti.DG	-0.001781	-3.466	8766	8968	113591
China_WLR_MN	Manchu_Liaoning	Dai.SDG	Mbuti.DG	-0.00165	-3.33	8762	8949	113458
China_WLR_MN	Manchu_Liaoning	Miao.DG	Mbuti.DG	-0.001736	-3.069	8797	8994	113582
China_WLR_MN	Manchu_Liaoning	CHS.SG	Mbuti.DG	-0.001428	-3.061	8852	9014	113591
China_WLR_MN	Manchu_Liaoning	Miao.SDG	Mbuti.DG	-0.001428	-2.968	8811	8973	113461
China_WLR_MN	Manchu_Liaoning	Kinh.DG	Mbuti.DG	-0.001714	-2.946	8773	8968	113568
China_WLR_MN	Manchu_Liaoning	Ami.DG	Mbuti.DG	-0.001768	-2.872	8816	9016	113581
China_WLR_MN	Manchu_Liaoning	Han.DG	Mbuti.DG	-0.001462	-2.7	8840	9006	113589
China_WLR_MN	Manchu_Liaoning	Tujia.SDG	Mbuti.DG	-0.001306	-2.693	8814	8963	113458
China_WLR_MN	Manchu_Liaoning	Tujia.DG	Mbuti.DG	-0.001541	-2.653	8800	8975	113571
China_WLR_MN	Manchu_Liaoning	CHB.SG	Mbuti.DG	-0.001122	-2.477	8870	8998	113591
China_WLR_MN	Manchu_Liaoning	China_Lahu.DG	Mbuti.DG	-0.001384	-2.42	8771	8928	113578
China_WLR_MN	Manchu_Liaoning	Han.SDG	Mbuti.DG	-0.001113	-2.414	8834	8960	113462
China_WLR_MN	Manchu_Liaoning	Atayal.DG	Mbuti.DG	-0.001351	-2.05	8798	8951	113395
China_WLR_MN	Manchu_Liaoning	Thai.DG	Mbuti.DG	-0.001107	-1.971	8750	8876	113564
China_WLR_MN	Manchu_Liaoning	She.DG	Mbuti.DG	-0.000901	-1.634	8871	8973	113563
China_WLR_MN	Manchu_Liaoning	Yi.DG	Mbuti.DG	-0.000715	-1.294	8867	8948	113581
China_WLR_MN	Manchu_Liaoning	Japanese.DG	Mbuti.DG	-0.000534	-1.045	8870	8931	113586
China_WLR_MN	Manchu_Liaoning	Tu.DG	Mbuti.DG	-0.0005	-0.934	8829	8886	113578
China_WLR_MN	Manchu_Liaoning	Korean.DG	Mbuti.DG	-0.000404	-0.745	8877	8923	113580
China_WLR_MN	Manchu_Liaoning	Mongola.SDG	Mbuti.DG	-0.000233	-0.483	8872	8899	113458
China_WLR_MN	Manchu_Liaoning	Xibo.DG	Mbuti.DG	-0.000143	-0.28	8862	8878	113579
China_WLR_MN	Manchu_Liaoning	JPT.SG	Mbuti.DG	-0.000113	-0.247	8955	8967	113591
China_WLR_MN	Manchu_Liaoning	Naxi.DG	Mbuti.DG	-0.000122	-0.23	8915	8929	113584
China_WLR_MN	Manchu_Liaoning	Tu.SDG	Mbuti.DG	-9.5e-05	-0.207	8852	8863	113459
China_WLR_MN	Manchu_Liaoning	Xibo.SDG	Mbuti.DG	-4.8e-05	-0.103	8867	8873	113458
China_WLR_MN	Manchu_Liaoning	Daur.SDG	Mbuti.DG	2.6e-05	0.056	8887	8884	113458
China_WLR_MN	Manchu_Liaoning	Japanese.SDG	Mbuti.DG	0.000153	0.333	8914	8896	113462
China_WLR_MN	Manchu_Liaoning	Mongola.DG	Mbuti.DG	0.000279	0.501	8903	8871	113581
China_WLR_MN	Manchu_Liaoning	Daur.DG	Mbuti.DG	0.000937	1.366	8937	8831	113293
China_WLR_MN	Manchu_Liaoning	Hezhen.SDG	Mbuti.DG	0.001065	2.205	8949	8828	113460
China_WLR_MN	Manchu_Liaoning	Hezhen.DG	Mbuti.DG	0.001478	2.537	8975	8807	113579
China_WLR_MN	Manchu_Liaoning	Oroqen.SDG	Mbuti.DG	0.001278	2.61	8957	8812	113461
China_WLR_MN	Manchu_Liaoning	Yakut.DG	Mbuti.DG	0.001496	2.649	8921	8751	113564
China_WLR_MN	Manchu_Liaoning	Yakut.SDG	Mbuti.DG	0.001477	3.092	8913	8746	113461
China_WLR_MN	Manchu_Liaoning	Buryat.SG	Mbuti.DG	0.001887	3.629	8941	8726	113591
China_WLR_MN	Manchu_Liaoning	Oroqen.DG	Mbuti.DG	0.002236	3.799	9024	8770	113565
China_WLR_MN	Manchu_Liaoning	Ulchi.DG	Mbuti.DG	0.002385	4.095	9033	8762	113570
China_WLR_MN	Manchu_Liaoning	Even.DG	Mbuti.DG	0.002588	4.31	9028	8734	113587
China_WLR_MN	Manchu_Liaoning	China_AR_IA	Mbuti.DG	-0.006116	-2.375	444	480	5955
China_WLR_MN	Manchu_Liaoning	Taiwan_Gongguan	Mbuti.DG	-0.001365	-1.653	5502	5599	70812
China_WLR_MN	Manchu_Liaoning	China_SEastAsia_Coastal_LN	Mbuti.DG	-0.000541	-0.712	5305	5342	68195
China_WLR_MN	Manchu_Liaoning	China_SEastAsia_Island_EN	Mbuti.DG	-0.000442	-0.584	7025	7065	90246
China_WLR_MN	Manchu_Liaoning	China_YR_LBIA	Mbuti.DG	-9.7e-05	-0.175	8841	8852	112689
China_WLR_MN	Manchu_Liaoning	China_YR_MN	Mbuti.DG	-3.2e-05	-0.054	8879	8883	112810
China_WLR_MN	Manchu_Liaoning	China_SEastAsia_Island_LN	Mbuti.DG	-0.0001	-0.045	584	585	7587
China_WLR_MN	Manchu_Liaoning	China_YR_LN	Mbuti.DG	2.2e-05	0.041	8913	8911	113447
China_WLR_MN	Manchu_Liaoning	China_Upper_YR_IA	Mbuti.DG	0.000126	0.192	8569	8555	109005
China_WLR_MN	Manchu_Liaoning	China_Shimao_LN	Mbuti.DG	0.000145	0.235	8808	8792	112146
China_WLR_MN	Manchu_Liaoning	Mongolia_LBA_MongunTaiga_3	Mbuti.DG	0.000186	0.309	7658	7640	100457
China_WLR_MN	Manchu_Liaoning	Mongolia_Xiongnu_o1.SG	Mbuti.DG	0.000287	0.481	8869	8836	113474
China_WLR_MN	Manchu_Liaoning	Mongolia_LBA_CenterWest_5	Mbuti.DG	0.000285	0.486	7983	7953	105105
China_WLR_MN	Manchu_Liaoning	Mongolia_Xiongnu_o2.SG	Mbuti.DG	0.000433	0.631	7794	7749	103125
China_WLR_MN	Manchu_Liaoning	Russia_Caucasus_EBA_Yamnaya	Mbuti.DG	0.000697	1.046	5776	5723	77031
China_WLR_MN	Manchu_Liaoning	China_Tianyuan	Mbuti.DG	0.000802	1.056	6752	6681	88746
China_WLR_MN	Manchu_Liaoning	Mongolia_MBA_Munkhkhairkhan_2	Mbuti.DG	0.000826	1.11	6549	6480	84696
China_WLR_MN	Manchu_Liaoning	China_WLR_LN	Mbuti.DG	0.000811	1.197	7391	7315	93468
China_WLR_MN	Manchu_Liaoning	Russia_Samara_EBA_Yamnaya	Mbuti.DG	0.000673	1.285	8198	8125	109197
China_WLR_MN	Manchu_Liaoning	China_Upper_YR_LN	Mbuti.DG	0.000764	1.318	8893	8807	112404
China_WLR_MN	Manchu_Liaoning	Mongolia_Chalcolithic_Afanasievo_1	Mbuti.DG	0.001036	1.351	6161	6076	82019
China_WLR_MN	Manchu_Liaoning	China_Miaozigou_MN	Mbuti.DG	0.001612	1.447	2634	2580	33302
China_WLR_MN	Manchu_Liaoning	China_SEastAsia_Coastal_EN	Mbuti.DG	0.001869	1.706	2643	2580	33657
China_WLR_MN	Manchu_Liaoning	Mongolia_EIA_2	Mbuti.DG	0.001369	1.773	6223	6111	81641
China_WLR_MN	Manchu_Liaoning	China_WLR_BA	Mbuti.DG	0.001719	1.999	4861	4756	61254
China_WLR_MN	Manchu_Liaoning	Mongolia_EBA_Chemurchek_2	Mbuti.DG	0.001404	2.153	7041	6911	92835
China_WLR_MN	Manchu_Liaoning	China_AR_Xianbei_IA	Mbuti.DG	0.002769	2.236	2288	2209	28543
China_WLR_MN	Manchu_Liaoning	Russia_EarlyMedieval_Heshui_Mohe_1	Mbuti.DG	0.002764	2.465	2503	2416	31628
China_WLR_MN	Manchu_Liaoning	China_AR_EN	Mbuti.DG	0.002788	2.507	2886	2785	36270
China_WLR_MN	Manchu_Liaoning	Mongolia_EIA_Xiongnu_7	Mbuti.DG	0.002002	2.554	6535	6371	82285
China_WLR_MN	Manchu_Liaoning	Mongolia_BA_1	Mbuti.DG	0.002199	2.776	6770	6581	86000
China_WLR_MN	Manchu_Liaoning	Mongolia_EIA_5	Mbuti.DG	0.002127	2.837	5837	5675	76020
China_WLR_MN	Manchu_Liaoning	Mongolia_EIA_Sagly_4	Mbuti.DG	0.001437	2.952	8519	8360	110589
China_WLR_MN	Manchu_Liaoning	Mongolia_BA_2	Mbuti.DG	0.002834	3.326	4519	4356	57514
China_WLR_MN	Manchu_Liaoning	Mongolia_EIA_Pazyryk_6	Mbuti.DG	0.002579	3.415	6436	6221	83391
China_WLR_MN	Manchu_Liaoning	Mongolia_Chalcolithic_Afanasievo_2	Mbuti.DG	0.002832	3.66	6240	6018	78131
China_WLR_MN	Manchu_Liaoning	Mongolia_EIA_8	Mbuti.DG	0.00303	3.825	6531	6284	81452
China_WLR_MN	Manchu_Liaoning	Mongolia_IA_Xianbei	Mbuti.DG	0.002954	3.883	6647	6399	83783
China_WLR_MN	Manchu_Liaoning	Mongolia_EIA_3	Mbuti.DG	0.003235	3.951	6124	5875	76880
China_WLR_MN	Manchu_Liaoning	Mongolia_MBA_Munkhkhairkhan_1	Mbuti.DG	0.002806	4.446	8032	7747	101574
China_WLR_MN	Manchu_Liaoning	China_HMMH_MN	Mbuti.DG	0.003987	4.48	5375	5107	67222
China_WLR_MN	Manchu_Liaoning	Russia_MN_Boisman	Mbuti.DG	0.002743	4.586	8212	7930	102695
China_WLR_MN	Manchu_Liaoning	Mongolia_LBA_MongunTaiga_1	Mbuti.DG	0.004475	4.952	4208	3972	52829
China_WLR_MN	Manchu_Liaoning	Mongolia_EBA_Ulgii_1	Mbuti.DG	0.002922	4.984	8004	7708	101310
China_WLR_MN	Manchu_Liaoning	Mongolia_LBA_CenterWest_4	Mbuti.DG	0.00271	5.088	8687	8391	109431
China_WLR_MN	Manchu_Liaoning	Mongolia_LBA_Khovsgol_6	Mbuti.DG	0.002704	5.49	8772	8472	111134
China_WLR_MN	Manchu_Liaoning	Mongolia_LBA_Ulaanzukh_2	Mbuti.DG	0.003632	5.499	7474	7136	92993
China_WLR_MN	Manchu_Liaoning	Mongolia_EIA_SlabGrave_1	Mbuti.DG	0.003358	6.342	8807	8439	109796
China_WLR_MN	Manchu_Liaoning	Mongolia_North_N	Mbuti.DG	0.004004	6.812	8506	8083	105816
China_WLR_MN	Manchu_Liaoning	Mongolia_East_N	Mbuti.DG	0.004821	7.127	7989	7513	98742

## Sheet: J
Table 5J. Differentiated shared alleles in Manchu_Liaoning compared to modern and ancient populations estimated via symmetrical f4-statistics in the form f4(YR_Population, Manchu_Liaoning; Modern and Ancient Eurasian population, Mbuti) based on the merged 1240K dataset.
Pop1(w)	Pop2(x)	Pop3(y)	Pop4(z)	D-stat	Z	BABA	ABBA	Snp
China_YR_MN	Manchu_Liaoning	Kinh.DG	Mbuti.DG	-0.000934	-2.187	8804	8910	113671
China_YR_MN	Manchu_Liaoning	Dai.DG	Mbuti.DG	-0.000596	-1.613	8818	8886	113696
China_YR_MN	Manchu_Liaoning	Xibo.DG	Mbuti.DG	-0.000553	-1.376	8813	8876	113683
China_YR_MN	Manchu_Liaoning	Dai.SDG	Mbuti.DG	-0.000451	-1.299	8819	8870	113564
China_YR_MN	Manchu_Liaoning	China_Lahu.DG	Mbuti.DG	-0.00049	-1.175	8805	8861	113683
China_YR_MN	Manchu_Liaoning	Ami.DG	Mbuti.DG	-0.000481	-1.134	8872	8927	113685
China_YR_MN	Manchu_Liaoning	Thai.DG	Mbuti.DG	-0.000412	-1.037	8769	8816	113668
China_YR_MN	Manchu_Liaoning	Han.DG	Mbuti.DG	-0.000396	-1	8887	8932	113694
China_YR_MN	Manchu_Liaoning	Japanese.DG	Mbuti.DG	-0.000324	-0.883	8868	8905	113689
China_YR_MN	Manchu_Liaoning	Daur.DG	Mbuti.DG	-0.000322	-0.656	8824	8861	113391
China_YR_MN	Manchu_Liaoning	Han.SDG	Mbuti.DG	-0.000207	-0.624	8869	8893	113567
China_YR_MN	Manchu_Liaoning	Tujia.DG	Mbuti.DG	-0.000228	-0.58	8859	8885	113675
China_YR_MN	Manchu_Liaoning	Hezhen.DG	Mbuti.DG	-0.000222	-0.567	8852	8877	113683
China_YR_MN	Manchu_Liaoning	Miao.SDG	Mbuti.DG	-0.000159	-0.461	8868	8886	113567
China_YR_MN	Manchu_Liaoning	She.DG	Mbuti.DG	-0.000186	-0.458	8894	8915	113667
China_YR_MN	Manchu_Liaoning	Buryat.SG	Mbuti.DG	-0.000163	-0.409	8784	8802	113696
China_YR_MN	Manchu_Liaoning	Miao.DG	Mbuti.DG	-0.000124	-0.294	8885	8899	113684
China_YR_MN	Manchu_Liaoning	CHS.SG	Mbuti.DG	-8.1e-05	-0.24	8915	8924	113696
China_YR_MN	Manchu_Liaoning	JPT.SG	Mbuti.DG	-7.3e-05	-0.216	8932	8940	113696
China_YR_MN	Manchu_Liaoning	Korean.DG	Mbuti.DG	-6.9e-05	-0.17	8879	8887	113683
China_YR_MN	Manchu_Liaoning	Japanese.SDG	Mbuti.DG	-5.6e-05	-0.166	8877	8883	113567
China_YR_MN	Manchu_Liaoning	Xibo.SDG	Mbuti.DG	2e-05	0.055	8851	8849	113564
China_YR_MN	Manchu_Liaoning	Yakut.DG	Mbuti.DG	0.000138	0.326	8807	8792	113668
China_YR_MN	Manchu_Liaoning	Atayal.DG	Mbuti.DG	0.000169	0.344	8879	8860	113495
China_YR_MN	Manchu_Liaoning	Tujia.SDG	Mbuti.DG	0.000131	0.382	8887	8872	113563
China_YR_MN	Manchu_Liaoning	Daur.SDG	Mbuti.DG	0.000139	0.382	8874	8858	113564
China_YR_MN	Manchu_Liaoning	Mongola.DG	Mbuti.DG	0.000198	0.461	8870	8847	113685
China_YR_MN	Manchu_Liaoning	CHB.SG	Mbuti.DG	0.00016	0.482	8929	8911	113696
China_YR_MN	Manchu_Liaoning	Mongola.SDG	Mbuti.DG	0.000219	0.609	8876	8852	113565
China_YR_MN	Manchu_Liaoning	Oroqen.DG	Mbuti.DG	0.000272	0.629	8875	8844	113671
China_YR_MN	Manchu_Liaoning	Oroqen.SDG	Mbuti.DG	0.000224	0.635	8867	8842	113566
China_YR_MN	Manchu_Liaoning	Tu.DG	Mbuti.DG	0.000292	0.734	8863	8830	113681
China_YR_MN	Manchu_Liaoning	Yakut.SDG	Mbuti.DG	0.00025	0.74	8811	8782	113567
China_YR_MN	Manchu_Liaoning	Hezhen.SDG	Mbuti.DG	0.000295	0.852	8885	8852	113565
China_YR_MN	Manchu_Liaoning	Even.DG	Mbuti.DG	0.000363	0.872	8867	8826	113691
China_YR_MN	Manchu_Liaoning	Ulchi.DG	Mbuti.DG	0.0004	0.925	8883	8837	113673
China_YR_MN	Manchu_Liaoning	Naxi.DG	Mbuti.DG	0.000393	1.079	8918	8873	113689
China_YR_MN	Manchu_Liaoning	Tu.SDG	Mbuti.DG	0.000482	1.431	8870	8815	113565
China_YR_MN	Manchu_Liaoning	Yi.DG	Mbuti.DG	0.000577	1.463	8930	8864	113685
China_YR_MN	Manchu_Liaoning	Mongolia_BA_2	Mbuti.DG	-0.000711	-0.974	4408	4449	57549
China_YR_MN	Manchu_Liaoning	China_AR_IA	Mbuti.DG	-0.001498	-0.689	457	466	5957
China_YR_MN	Manchu_Liaoning	China_WLR_BA	Mbuti.DG	-0.000223	-0.342	4781	4795	61298
China_YR_MN	Manchu_Liaoning	Mongolia_EIA_8	Mbuti.DG	-5e-06	-0.008	6371	6372	81554
China_YR_MN	Manchu_Liaoning	China_SEastAsia_Island_EN	Mbuti.DG	0.000221	0.387	7042	7022	90397
China_YR_MN	Manchu_Liaoning	Mongolia_BA_1	Mbuti.DG	0.000248	0.416	6673	6652	86138
China_YR_MN	Manchu_Liaoning	Mongolia_EIA_2	Mbuti.DG	0.000411	0.671	6178	6145	81756
China_YR_MN	Manchu_Liaoning	Mongolia_MBA_Munkhkhairkhan_2	Mbuti.DG	0.000428	0.703	6533	6496	84830
China_YR_MN	Manchu_Liaoning	Taiwan_Gongguan	Mbuti.DG	0.000484	0.741	5565	5531	70901
China_YR_MN	Manchu_Liaoning	China_AR_EN	Mbuti.DG	0.000668	0.791	2827	2803	36329
China_YR_MN	Manchu_Liaoning	Mongolia_EIA_3	Mbuti.DG	0.000583	0.874	6011	5966	76964
China_YR_MN	Manchu_Liaoning	Russia_Caucasus_EBA_Yamnaya	Mbuti.DG	0.00051	0.929	5767	5727	77108
China_YR_MN	Manchu_Liaoning	Mongolia_Chalcolithic_Afanasievo_1	Mbuti.DG	0.00061	0.984	6149	6098	82121
China_YR_MN	Manchu_Liaoning	Mongolia_LBA_CenterWest_5	Mbuti.DG	0.00051	1.063	7985	7932	105246
China_YR_MN	Manchu_Liaoning	Mongolia_LBA_MongunTaiga_3	Mbuti.DG	0.000496	1.08	7667	7617	100622
China_YR_MN	Manchu_Liaoning	Russia_Samara_EBA_Yamnaya	Mbuti.DG	0.000501	1.224	8174	8120	109340
China_YR_MN	Manchu_Liaoning	Mongolia_EBA_Chemurchek_2	Mbuti.DG	0.000615	1.24	7004	6947	92966
China_YR_MN	Manchu_Liaoning	Mongolia_EIA_5	Mbuti.DG	0.000814	1.309	5791	5729	76089
China_YR_MN	Manchu_Liaoning	Russia_EarlyMedieval_Heshui_Mohe_1	Mbuti.DG	0.001494	1.444	2485	2438	31648
China_YR_MN	Manchu_Liaoning	Mongolia_Xiongnu_o1.SG	Mbuti.DG	0.000646	1.465	8870	8796	113575
China_YR_MN	Manchu_Liaoning	China_HMMH_MN	Mbuti.DG	0.001033	1.486	5254	5184	67260
China_YR_MN	Manchu_Liaoning	Mongolia_Xiongnu_o2.SG	Mbuti.DG	0.000782	1.501	7810	7730	103228
China_YR_MN	Manchu_Liaoning	China_AR_Xianbei_IA	Mbuti.DG	0.001535	1.506	2259	2216	28565
China_YR_MN	Manchu_Liaoning	Mongolia_LBA_CenterWest_4	Mbuti.DG	0.000609	1.539	8540	8473	109581
China_YR_MN	Manchu_Liaoning	China_SEastAsia_Coastal_LN	Mbuti.DG	0.000946	1.564	5355	5291	68259
China_YR_MN	Manchu_Liaoning	China_Upper_YR_IA	Mbuti.DG	0.000768	1.611	8589	8505	109137
China_YR_MN	Manchu_Liaoning	Mongolia_EIA_Pazyryk_6	Mbuti.DG	0.001066	1.757	6365	6276	83493
China_YR_MN	Manchu_Liaoning	Mongolia_Chalcolithic_Afanasievo_2	Mbuti.DG	0.001202	1.775	6159	6065	78224
China_YR_MN	Manchu_Liaoning	Mongolia_LBA_Khovsgol_6	Mbuti.DG	0.000702	1.802	8630	8552	111288
China_YR_MN	Manchu_Liaoning	Mongolia_LBA_Ulaanzukh_2	Mbuti.DG	0.000917	1.811	7322	7236	93123
China_YR_MN	Manchu_Liaoning	Mongolia_EIA_Sagly_4	Mbuti.DG	0.000679	1.859	8463	8388	110750
China_YR_MN	Manchu_Liaoning	China_WLR_MN	Mbuti.DG	0.000975	1.935	8879	8770	112810
China_YR_MN	Manchu_Liaoning	China_SEastAsia_Island_LN	Mbuti.DG	0.0038	1.94	595	566	7585
China_YR_MN	Manchu_Liaoning	China_WLR_LN	Mbuti.DG	0.001117	1.967	7385	7281	93576
China_YR_MN	Manchu_Liaoning	Mongolia_EBA_Ulgii_1	Mbuti.DG	0.000927	2.01	7886	7792	101473
China_YR_MN	Manchu_Liaoning	Mongolia_LBA_MongunTaiga_1	Mbuti.DG	0.001594	2.073	4121	4036	52872
China_YR_MN	Manchu_Liaoning	Russia_MN_Boisman	Mbuti.DG	0.000959	2.113	8099	8000	102862
China_YR_MN	Manchu_Liaoning	Mongolia_North_N	Mbuti.DG	0.001045	2.299	8322	8211	105978
China_YR_MN	Manchu_Liaoning	Mongolia_EIA_Xiongnu_7	Mbuti.DG	0.001448	2.457	6482	6363	82401
China_YR_MN	Manchu_Liaoning	China_Tianyuan	Mbuti.DG	0.001568	2.574	6791	6652	88880
China_YR_MN	Manchu_Liaoning	China_SEastAsia_Coastal_EN	Mbuti.DG	0.002552	2.663	2652	2566	33690
China_YR_MN	Manchu_Liaoning	Mongolia_EIA_SlabGrave_1	Mbuti.DG	0.001053	2.735	8641	8526	109970
China_YR_MN	Manchu_Liaoning	Mongolia_MBA_Munkhkhairkhan_1	Mbuti.DG	0.001427	2.786	7964	7819	101740
China_YR_MN	Manchu_Liaoning	China_Miaozigou_MN	Mbuti.DG	0.002701	2.81	2662	2572	33343
China_YR_MN	Manchu_Liaoning	Mongolia_IA_Xianbei	Mbuti.DG	0.001835	2.814	6592	6438	83913
China_YR_MN	Manchu_Liaoning	Mongolia_East_N	Mbuti.DG	0.001542	2.819	7794	7642	98867
China_YR_MN	Manchu_Liaoning	China_YR_LBIA	Mbuti.DG	0.001304	3.08	8911	8764	112816
China_YR_MN	Manchu_Liaoning	China_Shimao_LN	Mbuti.DG	0.001514	3.153	8864	8694	112256
China_YR_MN	Manchu_Liaoning	China_Upper_YR_LN	Mbuti.DG	0.001597	3.618	8924	8745	112504
China_YR_MN	Manchu_Liaoning	China_YR_LN	Mbuti.DG	0.001534	3.821	8988	8814	113574
China_YR_LN	Manchu_Liaoning	China_Lahu.DG	Mbuti.DG	-0.000413	-1.466	8856	8903	114350
China_YR_LN	Manchu_Liaoning	Dai.SDG	Mbuti.DG	-0.000342	-1.368	8876	8915	114227
China_YR_LN	Manchu_Liaoning	Buryat.SG	Mbuti.DG	-0.000325	-1.224	8820	8857	114363
China_YR_LN	Manchu_Liaoning	Japanese.DG	Mbuti.DG	-0.00032	-1.168	8911	8947	114356
China_YR_LN	Manchu_Liaoning	Dai.DG	Mbuti.DG	-0.000284	-1.096	8888	8920	114363
China_YR_LN	Manchu_Liaoning	Ami.DG	Mbuti.DG	-0.000332	-1.079	8928	8966	114352
China_YR_LN	Manchu_Liaoning	Kinh.DG	Mbuti.DG	-0.000312	-1.046	8891	8927	114338
China_YR_LN	Manchu_Liaoning	Tu.DG	Mbuti.DG	-0.000245	-0.882	8880	8908	114348
China_YR_LN	Manchu_Liaoning	Oroqen.DG	Mbuti.DG	-0.000238	-0.869	8892	8919	114337
China_YR_LN	Manchu_Liaoning	Yakut.SDG	Mbuti.DG	-0.000193	-0.82	8830	8852	114230
China_YR_LN	Manchu_Liaoning	Daur.SDG	Mbuti.DG	-0.000162	-0.659	8901	8919	114227
China_YR_LN	Manchu_Liaoning	JPT.SG	Mbuti.DG	-0.000151	-0.621	8975	8993	114363
China_YR_LN	Manchu_Liaoning	Tujia.DG	Mbuti.DG	-0.00017	-0.577	8919	8938	114342
China_YR_LN	Manchu_Liaoning	Yakut.DG	Mbuti.DG	-0.000133	-0.459	8838	8853	114335
China_YR_LN	Manchu_Liaoning	Han.DG	Mbuti.DG	-0.000125	-0.452	8956	8970	114361
China_YR_LN	Manchu_Liaoning	Hezhen.DG	Mbuti.DG	-0.000121	-0.429	8895	8909	114350
China_YR_LN	Manchu_Liaoning	Thai.DG	Mbuti.DG	-0.000122	-0.425	8840	8853	114335
China_YR_LN	Manchu_Liaoning	Tujia.SDG	Mbuti.DG	-0.000104	-0.422	8923	8934	114227
China_YR_LN	Manchu_Liaoning	Han.SDG	Mbuti.DG	-7.3e-05	-0.31	8928	8936	114231
China_YR_LN	Manchu_Liaoning	Xibo.SDG	Mbuti.DG	-6.7e-05	-0.266	8894	8902	114227
China_YR_LN	Manchu_Liaoning	Atayal.DG	Mbuti.DG	-8.1e-05	-0.242	8902	8911	114161
China_YR_LN	Manchu_Liaoning	Mongola.DG	Mbuti.DG	-4.8e-05	-0.166	8909	8914	114352
China_YR_LN	Manchu_Liaoning	She.DG	Mbuti.DG	-2.3e-05	-0.078	8953	8956	114334
China_YR_LN	Manchu_Liaoning	Xibo.DG	Mbuti.DG	-2.3e-05	-0.077	8899	8902	114350
China_YR_LN	Manchu_Liaoning	Japanese.SDG	Mbuti.DG	-5e-06	-0.021	8929	8930	114231
China_YR_LN	Manchu_Liaoning	CHS.SG	Mbuti.DG	-2e-06	-0.01	8970	8971	114363
China_YR_LN	Manchu_Liaoning	Miao.DG	Mbuti.DG	7e-06	0.024	8939	8938	114351
China_YR_LN	Manchu_Liaoning	Mongola.SDG	Mbuti.DG	1.8e-05	0.072	8916	8914	114227
China_YR_LN	Manchu_Liaoning	Korean.DG	Mbuti.DG	2.6e-05	0.089	8937	8934	114350
China_YR_LN	Manchu_Liaoning	Hezhen.SDG	Mbuti.DG	2.6e-05	0.105	8914	8911	114229
China_YR_LN	Manchu_Liaoning	Oroqen.SDG	Mbuti.DG	2.8e-05	0.113	8905	8902	114230
China_YR_LN	Manchu_Liaoning	Yi.DG	Mbuti.DG	7.4e-05	0.259	8947	8939	114352
China_YR_LN	Manchu_Liaoning	CHB.SG	Mbuti.DG	6.7e-05	0.283	8973	8966	114363
China_YR_LN	Manchu_Liaoning	Miao.SDG	Mbuti.DG	7.8e-05	0.321	8932	8923	114230
China_YR_LN	Manchu_Liaoning	Daur.DG	Mbuti.DG	0.000129	0.365	8899	8884	114059
China_YR_LN	Manchu_Liaoning	Tu.SDG	Mbuti.DG	9.3e-05	0.392	8895	8885	114228
China_YR_LN	Manchu_Liaoning	Even.DG	Mbuti.DG	0.000139	0.459	8898	8882	114358
China_YR_LN	Manchu_Liaoning	Ulchi.DG	Mbuti.DG	0.000256	0.822	8923	8893	114340
China_YR_LN	Manchu_Liaoning	Naxi.DG	Mbuti.DG	0.000383	1.461	8971	8927	114356
China_YR_LN	Manchu_Liaoning	China_AR_IA	Mbuti.DG	-0.000981	-0.719	463	469	5981
China_YR_LN	Manchu_Liaoning	Mongolia_Chalcolithic_Afanasievo_1	Mbuti.DG	-0.000154	-0.386	6135	6147	82405
China_YR_LN	Manchu_Liaoning	Russia_Samara_EBA_Yamnaya	Mbuti.DG	-7.9e-05	-0.29	8175	8184	109937
China_YR_LN	Manchu_Liaoning	Mongolia_MBA_Munkhkhairkhan_1	Mbuti.DG	-1.9e-05	-0.054	7902	7904	102199
China_YR_LN	Manchu_Liaoning	Mongolia_EIA_8	Mbuti.DG	-1.6e-05	-0.036	6384	6386	81840
China_YR_LN	Manchu_Liaoning	Mongolia_EIA_Pazyryk_6	Mbuti.DG	9e-06	0.024	6335	6334	83808
China_YR_LN	Manchu_Liaoning	China_WLR_BA	Mbuti.DG	9e-05	0.193	4802	4796	61550
China_YR_LN	Manchu_Liaoning	Russia_EarlyMedieval_Heshui_Mohe_1	Mbuti.DG	0.000131	0.214	2464	2460	31737
China_YR_LN	Manchu_Liaoning	China_SEastAsia_Coastal_LN	Mbuti.DG	9.3e-05	0.239	5335	5329	68472
China_YR_LN	Manchu_Liaoning	Taiwan_Gongguan	Mbuti.DG	0.000123	0.279	5565	5557	71107
China_YR_LN	Manchu_Liaoning	China_AR_EN	Mbuti.DG	0.000176	0.305	2836	2829	36458
China_YR_LN	Manchu_Liaoning	Mongolia_EIA_2	Mbuti.DG	0.000132	0.31	6179	6169	82048
China_YR_LN	Manchu_Liaoning	Mongolia_Xiongnu_o2.SG	Mbuti.DG	0.000132	0.382	7800	7786	103812
China_YR_LN	Manchu_Liaoning	Mongolia_EIA_5	Mbuti.DG	0.000181	0.441	5777	5763	76328
China_YR_LN	Manchu_Liaoning	Mongolia_Chalcolithic_Afanasievo_2	Mbuti.DG	0.000194	0.473	6124	6109	78481
China_YR_LN	Manchu_Liaoning	Mongolia_LBA_CenterWest_5	Mbuti.DG	0.000208	0.644	8004	7982	105783
China_YR_LN	Manchu_Liaoning	China_SEastAsia_Island_EN	Mbuti.DG	0.000262	0.7	7069	7045	90744
China_YR_LN	Manchu_Liaoning	Mongolia_BA_2	Mbuti.DG	0.000337	0.71	4436	4416	57716
China_YR_LN	Manchu_Liaoning	Mongolia_EIA_Sagly_4	Mbuti.DG	0.000224	0.876	8472	8448	111354
China_YR_LN	Manchu_Liaoning	Mongolia_EBA_Ulgii_1	Mbuti.DG	0.000286	0.898	7875	7845	101921
China_YR_LN	Manchu_Liaoning	Mongolia_EBA_Chemurchek_2	Mbuti.DG	0.000347	0.992	7011	6979	93327
China_YR_LN	Manchu_Liaoning	China_AR_Xianbei_IA	Mbuti.DG	0.000724	1.143	2258	2238	28711
China_YR_LN	Manchu_Liaoning	Mongolia_BA_1	Mbuti.DG	0.00048	1.201	6702	6661	86431
China_YR_LN	Manchu_Liaoning	China_SEastAsia_Island_LN	Mbuti.DG	0.001408	1.224	587	577	7604
China_YR_LN	Manchu_Liaoning	Mongolia_EIA_Xiongnu_7	Mbuti.DG	0.000535	1.233	6459	6415	82692
China_YR_LN	Manchu_Liaoning	Mongolia_LBA_MongunTaiga_3	Mbuti.DG	0.000445	1.337	7689	7644	101062
China_YR_LN	Manchu_Liaoning	Mongolia_East_N	Mbuti.DG	0.000524	1.394	7781	7729	99314
China_YR_LN	Manchu_Liaoning	Mongolia_IA_Xianbei	Mbuti.DG	0.000627	1.482	6551	6498	84208
China_YR_LN	Manchu_Liaoning	Russia_Caucasus_EBA_Yamnaya	Mbuti.DG	0.000552	1.529	5772	5730	77369
China_YR_LN	Manchu_Liaoning	China_HMMH_MN	Mbuti.DG	0.000754	1.633	5257	5206	67555
China_YR_LN	Manchu_Liaoning	Mongolia_EIA_3	Mbuti.DG	0.000715	1.663	6030	5974	77245
China_YR_LN	Manchu_Liaoning	Mongolia_Xiongnu_o1.SG	Mbuti.DG	0.000554	1.8	8910	8847	114238
China_YR_LN	Manchu_Liaoning	Mongolia_LBA_MongunTaiga_1	Mbuti.DG	0.000874	1.83	4102	4056	53027
China_YR_LN	Manchu_Liaoning	Mongolia_LBA_CenterWest_4	Mbuti.DG	0.00059	2.06	8580	8515	110164
China_YR_LN	Manchu_Liaoning	Mongolia_LBA_Ulaanzukh_2	Mbuti.DG	0.000722	2.084	7337	7270	93484
China_YR_LN	Manchu_Liaoning	Mongolia_North_N	Mbuti.DG	0.000663	2.179	8328	8257	106488
China_YR_LN	Manchu_Liaoning	Mongolia_LBA_Khovsgol_6	Mbuti.DG	0.000613	2.19	8665	8597	111895
China_YR_LN	Manchu_Liaoning	China_YR_LBIA	Mbuti.DG	0.000659	2.206	8914	8839	113460
China_YR_LN	Manchu_Liaoning	China_SEastAsia_Coastal_EN	Mbuti.DG	0.001378	2.275	2642	2596	33776
China_YR_LN	Manchu_Liaoning	China_WLR_MN	Mbuti.DG	0.00089	2.446	8913	8812	113447
China_YR_LN	Manchu_Liaoning	China_Miaozigou_MN	Mbuti.DG	0.001575	2.56	2647	2595	33487
China_YR_LN	Manchu_Liaoning	Russia_MN_Boisman	Mbuti.DG	0.000864	2.639	8122	8033	103335
China_YR_LN	Manchu_Liaoning	Mongolia_EIA_SlabGrave_1	Mbuti.DG	0.00073	2.648	8664	8583	110549
China_YR_LN	Manchu_Liaoning	China_Upper_YR_IA	Mbuti.DG	0.000892	2.691	8637	8540	109757
China_YR_LN	Manchu_Liaoning	Mongolia_MBA_Munkhkhairkhan_2	Mbuti.DG	0.001159	2.904	6573	6474	85126
China_YR_LN	Manchu_Liaoning	China_WLR_LN	Mbuti.DG	0.001115	3.007	7407	7302	93955
China_YR_LN	Manchu_Liaoning	China_Tianyuan	Mbuti.DG	0.001292	3.137	6794	6678	89215
China_YR_LN	Manchu_Liaoning	China_Upper_YR_LN	Mbuti.DG	0.000998	3.191	8930	8817	113156
China_YR_LN	Manchu_Liaoning	China_Shimao_LN	Mbuti.DG	0.001318	3.674	8906	8758	112904
China_YR_LN	Manchu_Liaoning	China_YR_MN	Mbuti.DG	0.001407	4.274	8988	8828	113574
