# Supplementary material for: Genomic Insight Into the Population Admixture History of Tungusic-Speaking Manchu People in Northeast China
Source: Front Genet. 2021 Sep 30;12:754492. doi: 10.3389/fgene.2021.754492 (PMC8515022; doi:10.3389/fgene.2021.754492)
Supplement: Supplementary file 6 [file Table_6.XLSX]

## Sheet: A
Table 5A Y-chromosome Haplogroup distribution in Liaoning Manchu population
ID	Haplogroup
15ManX_B0002	NA
15ManX_B0003	O2a2b1a1a
15ManX_B0005	O2a2b1a2
15ManX_B0006	C2b
15ManX_B0011	O2a2b1a1a5
15ManX_B0016	NA
15ManX_B0017	NA
15ManX_B0019	C2c1b
15ManX_B0020	N1b2a2~
15ManX_B0023	NA
15ManX_B0024	NA
15ManX_B0025	O2a1c1a1a1a1a1
15ManX_B0026	NA
15ManX_B0027	NA
15ManX_B0029	NA
15ManX_B0030	NA
15ManX_B0031	NA
15ManX_B0034	NA
15ManX_B0036	NA
15ManX_B0037	NA
15ManX_B0040	NA
15ManX_B0042	O2a2b1a
15ManX_B0045	O2a2b1a1a
15ManX_B0046	NA
15ManX_B0047	NA
15ManX_B0049	NA
15ManX_B0054	NA
15ManX_B0056	C2c1a2a
15ManX_B0059	O2a2b1a2
15ManX_B0061	N1b2a2~
15ManX_B0064	NA
15ManX_B0065	O2a1
15ManX_B0069	R1b1a1a2a1a1c1a2a1~
15ManX_B0071	NA
15ManX_B0076	O2a1c1a1a1a1a1
15ManX_B0077	NA
15ManX_B0079	C2c1b
15ManX_B0083	O2a2b1a2
15ManX_B0084	NA
15ManX_B0085	NA
15ManX_B0087	O2a2b1a2
15ManX_B0088	NA
15ManX_B0104	O2a2b1a1a5
15ManX_B0108	C2b
15ManX_B0118	NA
15ManX_B0138	NA
15ManX_B0140	NA
15ManX_B0141	P1~
15ManX_B0142	O2a2b1a2
15ManX_B0143	NA
15ManX_B0145	O2a2b1a2
15ManX_B0146	R1b1a1a2a1a1c1a2a1~
15ManX_B0147	O2a2b1a1a
15ManX_B0148	NA
15ManX_B0151	O2a2b1a1a
15ManX_B0154	NA
15ManX_B0159	O2a2b1a2
15ManX_B0161	NA
15ManX_B0162	NA
15ManX_B0163	O2a1c1a1a1a1
15ManX_B0169	NA
15ManX_B0192	NA
15ManX_B0193	C2c1b
15ManX_B0198	O2a1c1a1a1a1a1
15ManX_B0200	NA
15ManX_B0201	NA
15ManX_B0202	NA
15ManX_B0203	O2a1
15ManX_B0204	NA
15ManX_B0205	N1b
15ManX_B0208	NA
15ManX_B0210	C2c1a
15ManX_B0211	NA
15ManX_B0213	NA
15ManX_B0216	NA
15ManX_B0218	C2c1a2a
15ManX_B0219	NA
15ManX_B0220	NA
15ManX_B0223	NA
15ManX_B0224	NA
15ManX_B0225	O
15ManX_B0226	NA
15ManX_B0227	NA
15ManX_B0230	NA
15ManX_B0234	NA
15ManX_B0237	NA
15ManX_B0239	NA
15ManX_B0240	O2a2b
15ManX_B0244	NA
15ManX_B0245	NA
15ManX_B0248	O2a2b1a2
15ManX_B0250	NA
15ManX_B0253	NA

## Sheet: B
Table 5B Mitochondrial DNA Haplogroup distribution in Liaoning Manchu population
ID	Haplogroup
15ManX_B0002	F1
15ManX_B0003	A
15ManX_B0005	B4c1b2
15ManX_B0006	F1
15ManX_B0011	M8
15ManX_B0016	A
15ManX_B0017	A
15ManX_B0019	N9a
15ManX_B0020	B4d1'2'3
15ManX_B0023	B4d1'2'3
15ManX_B0024	M
15ManX_B0025	B4c1b
15ManX_B0026	A
15ManX_B0027	C
15ManX_B0029	D4
15ManX_B0030	N9a
15ManX_B0031	F1
15ManX_B0034	M8
15ManX_B0036	G2a5
15ManX_B0037	G2
15ManX_B0040	D4j2
15ManX_B0042	B4d1'2'3
15ManX_B0045	C
15ManX_B0046	F2
15ManX_B0047	B4c1
15ManX_B0049	N9a
15ManX_B0054	B4d3
15ManX_B0056	D5a'b
15ManX_B0059	B5b
15ManX_B0061	B4d1'2'3
15ManX_B0064	M8
15ManX_B0065	D5a'b
15ManX_B0069	B4c1b2
15ManX_B0071	A
15ManX_B0076	B4c1b2
15ManX_B0077	D4
15ManX_B0079	B4b'd'e'j
15ManX_B0083	D5a'b
15ManX_B0084	D4
15ManX_B0085	B5b
15ManX_B0087	D4
15ManX_B0088	B4b'd'e'j
15ManX_B0104	M
15ManX_B0108	M
15ManX_B0118	D4
15ManX_B0138	F1
15ManX_B0140	B5b2
15ManX_B0141	D5a'b
15ManX_B0142	F1a1
15ManX_B0143	M
15ManX_B0145	D4
15ManX_B0146	M8
15ManX_B0147	F1a1
15ManX_B0148	F1
15ManX_B0151	F2
15ManX_B0154	B4d3
15ManX_B0159	B5b1a
15ManX_B0161	G
15ManX_B0162	D4
15ManX_B0163	F2e
15ManX_B0169	F2
15ManX_B0192	M
15ManX_B0193	D4
15ManX_B0198	M9a1a1c
15ManX_B0200	N9a
15ManX_B0201	M8
15ManX_B0202	F1a1
15ManX_B0203	D4
15ManX_B0204	F2
15ManX_B0205	A
15ManX_B0208	M8
15ManX_B0210	A
15ManX_B0211	M9a1a1c
15ManX_B0213	D5a'b
15ManX_B0216	G2
15ManX_B0218	B4c1b2
15ManX_B0219	A
15ManX_B0220	F1a1
15ManX_B0223	N9a
15ManX_B0224	F2d
15ManX_B0225	D4
15ManX_B0226	F2
15ManX_B0227	G
15ManX_B0230	A
15ManX_B0234	F1a1
15ManX_B0237	D4
15ManX_B0239	G3
15ManX_B0240	G2
15ManX_B0244	D5a'b
15ManX_B0245	M
15ManX_B0248	M9a
15ManX_B0250	G2
15ManX_B0253	R
